# Supplementary material for: Population assignment and local adaptation along an isolation‐by‐distance gradient in Pacific cod (Gadus macrocephalus)
Source: Evol Appl. 2018 May 23;11(8):1448–64. doi: 10.1111/eva.12639 (PMC6100185; doi:10.1111/eva.12639)
Supplement: Supplementary file 2 [file EVA-11-1448-s002.xlsx]

## Sheet: Table S1
Table S2: Relationship and relatedness for each pair of individuals. Genetic IDs for individuals being compared in columns 1 (Ind1) and 2 (Ind2). Information includes the coefficient of relatedness (r); putative relationship (R), including FS for full-sibling and HS for half-sibling; the log likelihood of R [LnL(R)]; and the deviation from LnL(R) for less likely relationships [Delta Ln(L)]. A Del…
Ind1	Ind2	r	R	LnL(R)	Delta Ln(L)				Hi	Hi
					U	HS	FS	PO	Ind1	Ind2	adjacent
SS12_017	SS12_016	0.9942	FS	-5006.5	2089.53	974.06	-	304.17
SS13_006	SS13_003	0.9452	FS	-4955.51	1861.02	862.78	-	266.79
WC05_017	WC05_010	0.5753	FS	-4325.04	524.48	157.11	-	NP	0.272876	0.172571	y
AD06_017	AD06_011	0.206	HS	-5507.63	79.36	-	109.25	NP	0.22914	0.297083	n
AD06_019	AD06_011	0.3111	HS	-4941.89	136.57	-	61.88	NP	0.198246	0.297083	y
AD06_044	AD06_034	0.2128	HS	-4325.2	69.56	-	145.9	NP	0.267281	0.15301	n
HS04_015	HS04_006	0.1463	HS	-6163.66	23.65	-	248.82	NP	0.270764	0.187429	y
HS04_015	HS04_014	0.2683	HS	-6223.08	125.88	-	159	NP	0.270764	0.189914	y
KOD03_064	KOD03_055	0.1681	HS	-6022.28	39.5	-	208.9	NP	0.244335	0.198835	y
KOD03_064	KOD03_063	0.1619	HS	-6179.69	36.87	-	232.21	NP	0.244335	0.20901	y
KOD03_066	KOD03_059	0.2126	HS	-5818.33	83.66	-	209.05	NP	0.250832	0.178914	y
PWS12_075	SS13_001	0.1267	HS	-5803.27	6.16	-	258.42	NP	0.245982	0.193992	n
SS12_015	SS12_006	0.3359	HS	-6199.35	203.42	-	92.67	NP	0.304106	0.18486	y
SS12_015	SS12_014	0.2713	HS	-6561.43	150.69	-	34.26	NP	0.304106	0.301211	y
UP03_009	UP03_001	0.2608	HS	-5805.86	113.9	-	149.11	NP	0.19611	0.248209	y
UP03_014	UP03_006	0.1886	HS	-6093.96	74.22	-	214.23	NP	0.204942	0.233322	y
UP03_044	UP03_034	0.2728	HS	-5642.3	141.47	-	163.8	NP	0.270622	0.169887	n
WC05_012	WC05_001	0.1269	HS	-6055.05	6.41	-	271.04	NP	0.213806	0.196136	y
WC05_015	WC05_014	0.2733	HS	-6101.03	131.17	-	156.93	NP	0.258152	0.192678	y

## Sheet: Table S2
Locus	Tag ID	SNP Position	Allele Frequencies (1st Allele)								HE								HWE (P-value)								F-Statistics			Pairwise FST
		bp	SS12/13	JDF12	WC05	HS04	PWS12	KOD03	UP03	AD06	SS12/13	JDF12	WC05	HS04	PWS12	KOD03	UP03	AD06	SS12/13	JDF12	WC05	HS04	PWS12	KOD03	UP03	AD06	FIS	FST	FIT	SS12/13_JDF12	SS12/13_WC05	SS12/13_HS04	SS12/13_PWS12	SS12/13_KOD03	SS12/13_UP03	SS12/13_AD06	JDF12_WC05	JDF12_HS04	JDF12_PWS12	JDF12_KOD03	JDF12_UP03	JDF12_AD06	WC05_HS04	WC05_PWS12	WC05_KOD03	WC05_UP03	WC05_AD06	HS04_PWS12	HS04_KOD03
Total											0.191713	0.196211	0.192381	0.194634	0.197597	0.194716	0.197611	0.196161									0.0307	0.0149	0.0451	0.0148	0.0187	0.017	0.0303	0.0354	0.0353	0.0429	0.0007	0.0037	0.0162	0.02	0.0223	0.0287	0.0039	0.0159	0.0189	0.0204	0.0267	0.0091	0.0128
5_28	5	28	0.9815	0.9688	0.9714		0.9556	0.9875	0.9342	0.9844	0.037037	0.0625	0.0563143	0	0.0858933	0.025	0.124561	0.03125	-	-	1	-	1	-	0.1339	-	0.109534	0.001009	0.110433	-0.0218	-0.0143	-0.0229	0.0055	0.0283	0.0153	-0.0045	-0.0188	-0.009	0.0285	-0.0145	-0.012	-0.0068	-0.0013	0.0063	0.0045	-0.0182	-0.0022	0.0465	-0.0101
26_51	26	51	0.037	0.0625	0.0405	0.0417	0.125	0.0769	0.1111	0.1212	0.0726778	0.120969	0.0788595	0.0809861	0.221264	0.143856	0.200314	0.216318	1	1	1	1	0.51	1	1	0.3791	0.011528	0.00494	0.016411	-0.0173	-0.0157	-0.0166	-0.0158	-0.0175	-0.0135	0.0301	-0.0026	0.0315	0.0297	-0.0009	-0.0196	-0.0006	-0.0017	0.0001	0.0224	-0.0071	0.0229	0.0212	-0.0118
38_45	38	45	0.037	0.0588	0.0263	0.0139	0.0114	0.0125	0.0395	0.0147	0.0726778	0.114082	0.0519289	0.0277778	0.0227273	0.025	0.0768421	0.0294118	1	1	1	-	-	-	1	-	-0.018189	-0.00483	-0.023107	-0.0183	-0.0139	-0.0059	-0.0046	0.0153	-0.0097	0.0011	0.0266	-0.006	-0.0125	-0.0016	0.0211	-0.0078	-0.0133	-0.012	-0.0156	-0.0166	-0.0103	-0.0009	0.0045
141_48	141	48	0.0185	0.1	0.0294	0.0286	0.0349	0.0417	0.0556	0.0455	0.037037	0.186207	0.0579441	0.0563143	0.0681256	0.0809861	0.106417	0.0881121	-	1	1	1	1	1	1	1	-0.035537	-0.005309	-0.041034	0.0474	-0.0142	0.0281	-0.0143	0.0305	-0.0145	-0.0101	0.0215	-0.0126	-0.0122	-0.0073	0.0082	-0.0119	-0.0114	-0.0119	0.0022	-0.007	-0.0056	-0.0047	-0.0074
152_57	152	57	0.9815	0.9688	0.9429	0.9545	0.9756		0.9722	0.9833	0.037037	0.0625	0.109317	0.0881121	0.048178	0	0.0547722	0.0333333	-	-	1	0.0482	0.0125	-	1	-	0.272477	-0.008762	0.266102	-0.0218	0.0033	-0.0151	-0.0143	-0.0332	-0.0175	-0.0255	-0.0366	-0.0034	-0.0182	0.0026	0.0224	0.0401	0.0187	-0.007	-0.0144	-0.0226	-0.003	-0.016	-0.0197
156_76	156	76	0.0556	0.1176	0.1053	0.1571	0.1444	0.15	0.2368	0.1176	0.106919	0.213906	0.190876	0.268737	0.249938	0.258227	0.366316	0.210712	1	1	1	1	0.5732	0.5668	1	1	-0.079118	0.008624	-0.069812	0.004	0.0014	-0.0186	0.034	-0.016	-0.0016	0.0267	-0.0146	-0.0036	-0.0114	0.0309	-0.0138	-0.0021	-0.0125	-0.0099	0.1001	0.0231	0.0472	0.0059	0.0167
164_84	164	84			0.0312	0.0455	0.0541				0	0	0.0615094	0.0881121	0.103665	0	0	0	-	-	1	0.0462	0.0829	-	-	-	0.431537	0.007956	0.43606	-	0.0087	-0.001	0.0085	-0.0069	-0.019	0.0187	0.0042	-0.0132	-0.0221	-	-	0.0196	0.0249	0.0347	-	-	0.0168	0.0208	0.0307
172_52	172	52	0.0385	0.0588	0.0526	0.0139	0.0227	0.0125	0.0526		0.0754154	0.114082	0.101053	0.0277778	0.0449318	0.025	0.101053	0	1	1	1	-	1	-	1	-	-0.030101	0.002063	-0.027975	-0.0194	-0.0136	-0.0205	-0.0037	0.0153	0.0098	-0.0107	0.0005	0.0007	-0.0105	-0.0006	0.0211	0.0134	-0.0133	-0.009	-0.0136	-0.0205	-0.0128	0.0098	0.0007
180_89	180	89	0.9792	0.9	0.8889	0.9643	0.9615	0.9853	0.9853	0.9697	0.0416667	0.186207	0.201259	0.0701286	0.0749256	0.0294118	0.0294118	0.0596727	-	1	1	1	1	-	-	1	-0.053963	0.014977	-0.038178	0.0379	0.0447	-0.0233	-0.0155	0.0132	0.025	-0.0117	0.014	0.0267	-0.0151	-0.017	0.0675	0.0683	-0.0069	-0.003	-0.017	0.0675	0.0683	-0.0069	-0.003
202_54	202	54	0.02	0.0294	0.0286		0.0341		0.0789	0.0147	0.04	0.0588235	0.0563143	0	0.0666136	0	0.147368	0.0294118	-	-	1	-	1	-	1	-	-0.037232	0.013461	-0.02327	-0.0234	-0.0157	-0.0221	0.007	0.0233	0.0147	-0.0121	-0.0201	-0.0122	0.0184	0.0093	0.0274	0.017	-	0.0206	0.0173	0.0004	0.0114	0.0642	0.0077
220_44	220	44	0.8333	0.7941	0.8684	0.8056	0.8182	0.8625	0.8919	0.8088	0.283019	0.3369	0.231579	0.317683	0.300941	0.24019	0.195484	0.313871	0.5516	1	0.49	0.3041	1	0.5483	0.3425	0.3137	-0.050038	-0.005251	-0.055552	-0.018	-0.0125	0.0004	-0.0121	-0.0166	0.0021	-0.0143	-0.0166	-0.0029	-0.0105	-0.0135	-0.0026	-0.0139	-0.0002	-0.0047	-0.0033	0.0182	-0.0126	0.0162	0.0087
307_49	307	49				0.0147	0.0227	0.0571	0.0571	0.037	0	0	0	0.0294118	0.0449318	0.109317	0.109317	0.0726778	-	-	-	-	1	1	1	0.0187	0.129285	0.005634	0.13419	-	-	-	-0.0041	-0.0113	0.0009	0.0031	-0.0044	0.0083	-0.0114	0.0347	0.0227	0.0451	0.0117	0.0038	0.0347	0.0227	0.0451	0.0117	0.0038
320_68	320	68	0.2963	0.1333	0.3378	0.2879	0.3444	0.3421	0.3472	0.2581	0.424878	0.23908	0.453535	0.416318	0.45668	0.456139	0.459703	0.389213	0.6473	1	1	1	0.7391	0.4674	1	0.6377	-0.01685	0.000159	-0.016688	0.044	-0.013	0.0774	-0.0185	0.0396	-0.0089	-0.0112	0.0801	-0.0128	-0.0068	-0.0105	0.0831	-0.0123	-0.0066	-0.0119	-0.0111	0.0851	-0.0134	-0.0067	-0.013
327_83	327	83	0.75	0.6765	0.7031	0.6774	0.686	0.6184	0.7429	0.6111	0.382354	0.450982	0.424106	0.44421	0.435842	0.478245	0.387577	0.484278	0.1504	0.6094	0.6827	0.6807	0.7192	0.7376	0.6565	1	0.060879	-0.005433	0.055776	-0.0136	-0.0133	-0.0182	-0.0087	-0.0238	-0.0148	-0.0082	-0.0211	-0.0133	-0.0155	0.0203	-0.0142	0.0015	-0.0086	-0.0034	-0.0203	-0.0114	-0.0113	-0.0068	-0.0066
330_73	330	73	0.9583	0.9688	0.9559	0.9677	0.8947	0.9861	0.9138	0.8929	0.0815583	0.0625	0.0856	0.0634581	0.190876	0.0277778	0.160314	0.194804	1	-	0.045	1	0.3325	-	0.1718	0.258	0.239879	0.004204	0.243075	-0.0248	-0.0252	-0.0333	-0.0172	-0.024	-0.0199	0.0078	0.0098	0.008	0.0226	-0.0014	-0.0148	-0.0051	-0.0073	0.0558	-0.008	-0.0077	-0.009	0.0054	-0.0172
332_54	332	54	0.98		0.9861		0.9659	0.9615	0.9868	0.9375	0.04	0	0.0277778	0	0.0666136	0.0749256	0.0263158	0.119047	-	-	-	-	1	1	-	1	-0.025974	0.003141	-0.022751	-0.0081	-0.016	-0.0117	0.007	-	-0.0004	-0.0121	0.004	-0.0041	0.0184	-0.0107	0.0075	-0.0015	0.0237	-0.0116	-0.0153	-0.0121	-0.0137	-0.0011	-0.0029
340_72	340	72	0.1296	0.375	0.3243	0.3857	0.5111	0.5658	0.3289	0.5147	0.229907	0.483869	0.444281	0.480746	0.505369	0.497895	0.447368	0.507024	1	0.5911	0.2649	1	1	0.0095	0.4791	0.7289	-0.08139	0.06487	-0.01124	0.1373	0.0863	-0.0152	0.1385	-0.0246	-0.0042	0.2574	0.0139	0.0581	0.0186	0.3263	0.0542	0.1034	0.053	-0.004	0.0863	-0.0214	-0.0128	-0.0076	0.0533
342_27	342	27	0.9423	0.9062	0.9697	0.9265	0.9651	0.9605	0.9444		0.110862	0.175406	0.0596727	0.138279	0.0681256	0.0768421	0.106417	0	1	1	1	0.147	1	1	1	-	0.04699	-0.001644	0.045423	-0.0144	-0.0076	0.0192	-0.0189	-0.0256	0	-0.0088	0.0153	-0.013	-0.001	-0.0121	0.0068	-0.0128	-0.006	-0.0119	-0.0161	-0.0099	-0.0065	-0.0145	-0.0074
352_27	352	27	0.037	0.0294	0.0571	0.0429	0.0465	0.0641	0.0417	0.1029	0.0726778	0.0588235	0.109317	0.0832286	0.0897395	0.121546	0.0809861	0.187444	1	-	1	1	1	1	1	0.2907	0.022151	-0.005846	0.016435	-0.0233	-0.0116	-0.013	-0.0158	-0.0193	-0.0117	-0.0137	-0.0166	-0.0114	-0.0125	-0.0078	-0.0085	-0.0126	-0.0086	-0.0088	-0.0158	-0.0195	-0.0111	-0.0138	-0.0122
415_56	415	56	0.8654	0.9412	0.9028	0.8676	0.7927	0.7429	0.8939	0.75	0.237558	0.114082	0.178014	0.2331	0.332732	0.387577	0.192539	0.380953	1	1	0.2732	0.4513	1	0.6563	0.2988	0.6423	0.048323	0.021095	0.068399	0.0087	-0.0106	-0.0162	-0.0174	0.0038	-0.0108	0.0023	0.0567	0.0311	0.005	0.0281	0.0968	0.0693	0.0326	-0.0075	-0.0143	-0.0126	-0.0176	-0.0143	0.0223
423_58	423	58	0.5	0.2941	0.2632	0.3472	0.2778	0.3462	0.1842	0.1286	0.509433	0.427806	0.392982	0.459703	0.405742	0.458541	0.304561	0.227329	0.4346	0.5729	0.3979	1	0.0208	0.7363	1	1	0.048402	0.042307	0.088661	0.0562	0.1003	-0.0174	0.0301	-0.0164	0.0046	0.0835	-0.0272	-0.0133	-0.0038	0.0318	-0.0155	0.0049	-0.0129	-0.0032	0.1925	0.0129	0.0065	0.0538	0.0093
464_9	464	9	0.0185	0.0312	0.0405	0.0417	0.0682		0.0417	0.0606	0.037037	0.0625	0.0788595	0.0809861	0.128527	0	0.0809861	0.115618	-	-	1	1	0.0061	-	1	1	0.161626	-0.003037	0.15908	-0.0218	-0.0078	-0.0212	-0.0073	-0.0211	-0.0135	0.0028	-0.0214	-0.0106	-0.0115	0.0076	0.0328	0.0299	0.0315	0.0465	-0.0073	-0.0211	-0.0135	-0.0137	-0.0115
469_69	469	69	0.7963	0.8125	0.8108	0.7778	0.6977	0.8158	0.8421	0.7656	0.330537	0.314519	0.310995	0.350547	0.426812	0.304561	0.269474	0.364584	1	0.4328	1	1	1	1	1	0.6501	-0.000819	-0.001221	-0.002041	-0.0265	-0.0151	-0.0237	-0.0159	-0.0216	-0.0106	0.0096	0.0103	0.0213	0.0032	-0.0144	-0.0235	-0.0129	-0.0093	0.0248	-0.0089	-0.0214	-0.0099	-0.0006	0.0444
474_21	474	21	0.4808	0.2647	0.2297	0.1857	0.0556	0.1026	0.0263	0.0294	0.50905	0.401071	0.358757	0.306831	0.106118	0.186479	0.0519289	0.0579441	1	1	0.1551	0.5679	0.1095	0.3289	1	1	-0.05162	0.148848	0.104911	0.0703	0.1197	-0.0141	0.1713	-0.0002	-0.0046	0.4107	0.1748	0.1128	0.0699	0.3038	0.0757	0.0461	0.0154	0.0003	0.4609	0.2526	0.1627	0.119	-0.0049
479_23	479	23	0.1481	0.1471	0.1111	0.1143	0.25	0.2179	0.1711	0.2121	0.257163	0.258465	0.200314	0.205383	0.379311	0.345321	0.287368	0.339394	0.4527	1	1	0.3628	0.703	0.0538	0.2759	1	0.065486	0.003879	0.069111	-0.0253	-0.0104	-0.0132	-0.0141	-0.0185	-0.0146	0.0162	0.012	0.0504	0.0459	-0.0042	-0.0102	0.0249	0.0206	-0.0107	-0.0168	-0.0215	0.0003	-0.0032	0.0059
490_42	490	42		0.0588	0.0484	0.1094	0.0556	0.0811	0.0833	0.0357	0	0.114082	0.0936	0.197916	0.106118	0.151054	0.154931	0.0701286	-	1	1	0.3115	1	1	1	1	0.003414	0.00205	0.005457	0.0511	0.028	-0.0214	0.0807	-0.0111	0.0072	0.0303	-0.0197	-0.0127	0.0053	0.0556	-0.0168	-0.0054	-0.0112	-0.0064	0.0582	-0.0163	-0.0044	-0.0122	-0.0057
500_39	500	39		0.9375	0.9737			0.9625		0.9853	0	0.120969	0.0519289	0	0	0.0731025	0	0.0294118	-	1	1	-	-	1	-	-	-0.024759	0.013114	-0.01132	0.06	0.0071	-0.0034	-	0.0782	0.0125	-	0.0932	0.0165	-	0.0167	-0.0142	-0.0107	0.0231	0.028	-	0.082	0.0135	-	-
505_77	505	77	0.3519	0.5882	0.473	0.4861	0.5122	0.5375	0.5	0.4531	0.464711	0.499106	0.505368	0.50665	0.505871	0.50348	0.507042	0.503472	0.4094	1	0.7434	0.3287	0.5292	0.7559	0.1924	0.3015	0.108218	-0.002202	0.106254	0.0872	0.0142	0.0031	0.0198	-0.0041	-0.0154	0.0357	-0.0118	-0.0114	-0.0139	0.0529	-0.0173	-0.0058	-0.0096	-0.0124	0.0269	-0.0103	-0.0147	-0.0167	-0.0153
521_18	521	18	0.4038	0.4688	0.65	0.4265	0.4773	0.5132	0.4706	0.5926	0.49095	0.514112	0.462713	0.496488	0.504702	0.506316	0.505706	0.491963	0.6829	1	0.7077	1	0.761	0.7434	0.7392	0.4241	-0.043788	0.01061	-0.032713	-0.0184	0.0982	0.0446	-0.0172	-0.0189	0.0817	-0.0045	-0.0197	0.0461	-0.0073	0.0076	-0.0165	0.0243	0.0018	-0.0087	-0.0099	-0.0239	0.0481	-0.0114	-0.0129
525_71	525	71	0.98	0.9688	0.9688	0.9697	0.9091	0.9359	0.973	0.9545	0.04	0.0625	0.0615094	0.0596727	0.167189	0.121546	0.0533135	0.0881121	-	-	1	1	0.2953	0.1277	1	1	0.130005	-0.002537	0.127797	-0.0235	-0.0154	-0.0237	-0.0156	-0.0235	-0.0154	0.0225	0.0005	0.0133	0.0148	0.0001	-0.0189	-0.0066	-0.0054	-0.0104	-0.0158	-0.0223	-0.0142	-0.0141	0.0207
533_75	533	75	0.9815	0.9688	0.9861	0.9412	0.9	0.9375	0.9444	0.9643	0.037037	0.0625	0.0277778	0.112379	0.182278	0.11867	0.106417	0.0701286	-	-	-	1	0.3216	1	1	1	0.027943	0.002062	0.029948	-0.0218	-0.0158	-0.0148	0.0045	-0.0145	0.0153	0.0342	0.0063	0.0499	-0.0037	0.0076	-0.0116	0.0183	-0.013	-0.0043	0.0022	-0.0157	0.0123	-0.0137	-0.0011
534_34	534	34	0.16	0.1176	0.1111	0.1571	0.0341	0.0882	0.0417	0.0147	0.274284	0.213906	0.200314	0.268737	0.0666136	0.1633	0.0809861	0.0294118	1	0.1769	0.3524	1	1	1	1	-	0.037696	0.025057	0.061809	-0.0191	-0.0067	-0.028	-0.0166	-0.0195	-0.0065	0.0898	0.0382	0.0317	0.0774	0.0094	-0.0206	-0.0125	0.0074	0.0146	0.068	0.0195	0.0184	0.0587	-0.0116
539_42	539	42				0.9394		0.9868	0.9857		0	0	0	0.115618	0	0.0263158	0.0285714	0	-	-	-	0.0912	-	-	-	-	0.31607	0.018768	0.328905	-	-	-	0.0313	0.0094	0.0426	-	-	-	0.0514	-0.0047	-0.0145	-0.0007	0.0133	0.002	-0.0038	-0.014	0.0004	0.0097	0.0033
540_80	540	80				0.0278	0.0395	0.0526	0.0714	0.0455	0	0	0	0.0547722	0.0768421	0.101053	0.134574	0.0881121	-	-	-	1	1	1	1	0.0465	0.085248	0.005337	0.09013	-	-	-	0.0085	-0.0008	0.0131	0.0188	0.0083	0.0242	-0.0113	0.0306	0.0187	0.0371	-0.0052	-0.0109	0.0492	0.0343	0.0577	0.0068	-0.0033
544_70	544	70	0.9423	0.9706		0.9861	0.9889	0.9872	0.973	0.9844	0.110862	0.0588235	0	0.0277778	0.0222222	0.025641	0.0533135	0.03125	1	-	-	-	-	-	1	-	-0.01679	-0.000473	-0.01727	-0.015	0.0518	0.0233	0.0145	-0.0154	-0.0004	0.0246	-0.0098	-0.0029	-0.0123	0.018	-0.0135	-0.0014	-0.0135	-0.012	-0.0036	-0.0216	0.0128	-0.0094	-0.0052
545_43	545	43	0.7917	0.6471	0.7424	0.8194	0.8333	0.7237	0.75	0.8871	0.336879	0.470588	0.388345	0.300078	0.280898	0.405263	0.380281	0.203597	0.2356	0.098	0.4037	0.2973	1	0.4166	0.6542	0.3154	0.169939	0.009053	0.177453	0.0177	-0.015	-0.0069	-0.0189	0.0521	0.0005	-0.0117	0.0743	0.0113	-0.0128	-0.0082	-0.0136	-0.0157	0.01	0.022	-0.0159	-0.0016	-0.0166	-0.0017	0.0082
655_79	655	79	0.0385	0.0312	0.0405	0.0278	0.0795	0.0375	0.0395	0.0429	0.0754154	0.0625	0.0788595	0.0547722	0.148118	0.0731025	0.0768421	0.0832286	1	-	1	1	1	1	1	0.0422	0.049917	-0.008535	0.041808	-0.0248	-0.0162	-0.0212	-0.0147	-0.0226	-0.0111	-0.0004	-0.0014	0.0014	0.0132	-0.0157	-0.0213	-0.0127	-0.0116	0.0045	-0.016	-0.0213	-0.0131	-0.0113	0.0024
659_77	659	77	0.963	0.9118	0.9737		0.9222	0.975	0.9737		0.0726778	0.165776	0.0519289	0	0.145069	0.0493675	0.0519289	0	1	1	1	-	1	1	1	-	-0.046508	0.015865	-0.029906	0.0014	-0.0139	0.0235	0.0276	0.1137	0.0125	0.0001	-0.0184	0.0142	0.0596	-0.0129	0.0272	-0.0128	0.0109	0.0165	-0.0139	0.0235	-0.0131	0.0125	0.0142
661_59	661	59	0.9038	0.9706	0.9677	0.9706	0.9545	0.9744	0.9861	0.9821	0.177223	0.0588235	0.0634581	0.0579441	0.087775	0.0506154	0.0277778	0.0357143	1	-	1	1	1	1	-	-	-0.036625	0.002217	-0.034327	0.0114	0.0186	-0.0229	0.0243	-0.0223	-0.0153	0.0069	-0.0169	-0.0112	-0.0093	0.0332	-0.0211	-0.0137	-0.0135	-0.0062	0.0564	-0.0154	-0.0073	-0.0085	0.0041
667_62	667	62	0.9074	0.9333	0.8684	0.9167	0.8977	0.9595	0.8816	0.8571	0.171207	0.128733	0.231579	0.154931	0.185736	0.0788595	0.211579	0.248449	1	1	0.4959	0.2027	1	1	1	1	-0.025529	-0.001595	-0.027165	-0.0202	-0.0091	-0.0042	-0.0179	-0.0273	-0.0038	-0.0132	-0.0131	-0.0082	-0.0114	0.008	-0.0155	0.0374	-0.0004	0.0162	-0.0108	-0.0066	-0.0124	-0.0075	-0.0097
672_46	672	46			0.9861		0.9222	0.9103	0.9474	0.9688	0	0	0.0277778	0	0.145069	0.1655	0.101053	0.0615094	-	-	-	-	1	0.2547	0.0789	1	0.144875	0.01931	0.161388	-	-0.0053	-0.0117	-	-	0	0.0479	0.0369	0.0312	0.0596	0.0558	0.0414	0.04	0.0714	-0.0121	0.0199	0.0074	0.0041	0.0319	-0.0088
682_81	682	81		0.9706	0.9714		0.9778	0.9872	0.9865	0.9412	0	0.0588235	0.0563143	0	0.0439444	0.025641	0.027027	0.112379	-	-	1	-	1	-	-	1	-0.021989	0.003423	-0.018491	0.0143	0.0094	-0.0221	-	0.0243	0.0153	0.0032	-0.0194	-0.0118	0.0078	-0.0049	-0.0135	-0.0073	-0.001	-0.0095	-0.0044	-0.0148	-0.0083	-0.0004	-0.0102
702_58	702	58			0.9828	0.9559	0.9881	0.9355	0.96		0	0	0.0344828	0.0856	0.0238095	0.122687	0.078368	0	-	-	-	1	-	0.0972	1	-	0.160577	0.003982	0.16392	-	-0.0019	-0.0141	0.023	0.0073	-0.004	-0.006	-0.0163	-0.0137	0.0072	0.0344	0.0099	0.0047	-0.0156	0.0221	0.022	0.0042	-0.009	-0.017	0.0022
707_55	707	55	0.0741	0.125	0.0857	0.1	0.0889	0.0897	0.0526	0.0455	0.139763	0.225806	0.159006	0.182609	0.163796	0.1655	0.101053	0.0881121	0.1095	0.1922	1	1	1	1	1	1	0.022864	-0.008329	0.014725	-0.0219	-0.0182	-0.0174	-0.0144	-0.0224	-0.012	-0.0152	-0.0161	-0.0117	-0.0109	-0.0163	-0.0179	-0.0125	-0.0118	-0.0111	-0.0156	0.0113	-0.0044	0.0033	-0.0015
708_75	708	75	0.0962	0.1471	0.0658	0.0417	0.1		0.0395	0.0147	0.177223	0.258465	0.124561	0.0809861	0.182022	0	0.0768421	0.0294118	1	1	1	1	0.3596	-	1	-	-0.009927	0.02239	0.012685	-0.0092	-0.0088	0.0204	0.009	0.058	-0.0073	-0.0163	-0.0104	-0.0055	0.0109	0.1026	0.2042	0.0541	0.03	0.0801	0.0121	0.0641	-0.0057	-0.0132	0.0138
710_43	710	43	0.1154	0.0882	0.1406	0.1429	0.1364	0.2432	0.1184	0.1212	0.208146	0.165776	0.245534	0.248449	0.238245	0.373195	0.211579	0.216318	0.274	1	1	0.5262	1	0.4032	1	1	-0.01138	0.002109	-0.009247	-0.0248	-0.0152	-0.0071	-0.0163	-0.0095	-0.0147	-0.0134	-0.0072	-0.0116	-0.0122	0.0331	0.0513	0.0182	0.0164	0.0249	-0.017	-0.0146	-0.0104	-0.011	-0.0093
716_85	716	85			0.0395	0.0556	0.0667	0.0625	0.0676	0.0758	0	0	0.0768421	0.106417	0.125842	0.11867	0.12773	0.142191	-	-	1	0.0838	1	1	1	1	0.023644	-0.000676	0.022984	-	0.0188	0.0083	0.0256	0.0098	-0.0144	0.0407	0.0285	-0.0044	-0.0136	0.0388	0.0261	-0.0069	-0.0155	-0.0111	0.0446	0.0307	-0.005	-0.0152	-0.0117
749_69	749	69	0.0556	0.0625	0.0714	0.0735	0.2791	0.3816	0.3594	0.3667	0.106919	0.120969	0.134574	0.138279	0.407114	0.478245	0.467759	0.472317	1	1	1	1	0.0571	1	0.2457	1	0.104222	0.114245	0.20656	-0.0241	-0.0136	-0.0214	-0.0133	-0.0212	-0.0137	0.1315	0.102	0.1188	0.1148	0.2382	0.2008	0.2272	0.2221	0.0097	0.2204	0.1797	0.2087	0.2034	-0.0028
763_31	763	31	0.2273	0.4375	0.4167	0.3636	0.2125	0.2222	0.3429	0.2222	0.359409	0.508062	0.49435	0.46993	0.338925	0.350547	0.457143	0.3522	0.04	1	0.0576	0.2532	0.3398	1	0.1547	1	0.207178	0.019327	0.222501	0.0656	0.0504	-0.0303	0.018	-0.0158	-0.0153	-0.0229	0.0959	0.077	0.0389	-0.0228	0.085	0.0669	0.0313	-0.0148	0.0069	-0.0079	-0.0091	-0.0176	0.0259
778_10	778	10	0.0385	0.1176	0.0263	0.0694	0.0778	0.0641	0.0789	0.0429	0.0754154	0.213906	0.0519289	0.131064	0.145069	0.121546	0.147368	0.0832286	1	1	1	1	1	1	0.191	1	0.00169	-0.003791	-0.002095	0.0253	-0.0137	0.059	-0.0069	-0.0051	0.0076	-0.0013	-0.0089	0.0142	-0.0113	-0.009	-0.0002	0.0039	-0.0125	-0.0099	-0.0058	-0.0155	0.0117	-0.0148	-0.0134
794_30	794	30	0.3269	0.5	0.7429	0.6061	0.7889	0.625	0.6111	0.7188	0.448719	0.515153	0.387577	0.484848	0.336829	0.475353	0.482003	0.410716	0.6692	0.3589	1	1	0.6583	0.7178	0.305	0.6688	-0.029593	0.071888	0.044422	0.0416	0.2874	0.1061	0.1304	0.0025	0.0278	0.356	0.1671	-0.0058	0.0667	0.1504	0.0138	0.0188	-0.0131	0.0535	0.1339	0.0025	0.0238	-0.0162	0.0616
797_77	797	77	0.96	0.9118	0.9583	0.8472	0.8977	0.9028	0.9286	0.8929	0.078368	0.165776	0.0809861	0.262519	0.185736	0.178014	0.134574	0.194804	1	1	0.0404	0.5702	1	1	0.1443	0.2578	0.046061	0.001021	0.047035	-0.003	-0.0241	-0.0083	0.0508	-0.0005	0.0544	0.0119	-0.0177	0.0124	0.0007	0.0081	-0.0197	0.0078	0.0021	-0.0114	-0.0128	-0.025	-0.0128	0.0186	-0.008
800_13	800	13	0.0185	0.125	0.125	0.1429	0.1585	0.1515	0.1212	0.0926	0.037037	0.225806	0.222729	0.248449	0.2701	0.261073	0.216318	0.171207	-	1	1	0.5251	1	0.5563	1	1	-0.019557	0.002102	-0.017414	0.0774	0.0655	-0.0221	0.0749	-0.0225	-0.0149	0.0865	-0.0172	-0.01	-0.013	0.0844	-0.0213	-0.0136	-0.0158	-0.0142	0.0591	-0.0208	-0.0146	-0.0127	-0.0075
801_26	801	26		0.9412	0.9605	0.9861	0.9556	0.9744	0.9605	0.9706	0	0.114082	0.0768421	0.0277778	0.0858933	0.0506154	0.0768421	0.0579441	-	1	1	-	1	1	1	1	-0.025299	-0.005607	-0.031048	0.0511	0.018	-0.0166	-0.0047	0.0153	-0.0009	0.0211	-0.0176	-0.0116	0.0034	0.0057	-0.0048	-0.0098	-0.0099	-0.0066	0.018	-0.0166	-0.013	-0.0009	-0.0116
803_92	803	92	0.3636	0.1875	0.1875	0.1833	0.1667	0.3143	0.1613	0.2679	0.473573	0.314519	0.309525	0.30452	0.281385	0.437266	0.274987	0.39935	0.0671	0.4345	0.2754	0.0336	0.0484	1	0.5697	0.3466	0.194893	0.011475	0.204131	0.0374	0.0537	-0.0289	0.0542	-0.0339	-0.0217	0.0785	-0.0283	-0.0171	-0.0202	-0.0161	0.0168	0.0263	0.0271	0.044	0.0841	-0.0209	-0.0141	-0.0175	-0.0165
806_33	806	33	0.96	0.9	0.9028	0.9429	0.9419	0.8846	0.9737	0.9531	0.078368	0.186207	0.178014	0.109317	0.110807	0.206792	0.0519289	0.090775	1	1	1	1	0.1164	0.4063	1	1	0.052336	0.000864	0.053155	0.0053	0.0081	-0.0219	-0.0136	-0.0085	-0.0019	-0.0169	-0.0139	-0.0033	-0.0156	0.0177	-0.0243	-0.0122	0.0065	0.0059	-0.0135	0.0374	0.0309	-0.0013	-0.0035
808_58	808	58	0.9815	0.9412	0.9079	0.9167	0.9318	0.95	0.8816	0.9242	0.037037	0.114082	0.169474	0.154931	0.128527	0.0962025	0.211579	0.142191	-	1	1	1	1	1	0.4141	0.1548	0.03301	-0.002758	0.030343	0.001	0.0316	-0.0126	0.0244	-0.0163	-0.0121	0.012	-0.0189	-0.0075	-0.0102	-0.0014	-0.0198	0.0015	-0.0034	-0.0084	0.0511	-0.004	-0.0101	-0.0075	0.0022
809_29	809	29	0.9423	0.9667	0.8714	0.8857	0.9048	0.8846	0.9474	0.9219	0.110862	0.0666667	0.227329	0.205383	0.174412	0.206792	0.101053	0.146328	1	-	1	0.3612	0.3088	0.4051	1	1	0.046687	-0.003704	0.043156	-0.0196	0.0132	0.0287	0.0008	0.0122	-0.0137	-0.0081	-0.0003	-0.0078	-0.0137	0.0023	0.0138	-0.0129	-0.0158	-0.0123	-0.0155	-0.0188	0.0229	0.01	-0.0009
815_91	815	91	0.75	0.8529	0.6324	0.75	0.8056	0.8649	0.7903	0.7593	0.383723	0.258465	0.471906	0.380597	0.317683	0.236949	0.336858	0.372467	0.5688	1	0.0774	0.1556	0.0978	0.106	0.5812	0.1364	0.252009	0.01133	0.260484	0.0043	0.0077	0.0857	-0.0241	0.0046	0.0128	-0.0141	-0.0184	0.0542	-0.0099	0.022	-0.0251	0.1193	0.0239	-0.0053	-0.0182	-0.0116	0.0401	-0.0147	-0.018
852_43	852	43	0.1538	0.1471	0.1515	0.1806	0.1098	0.2051	0.1892	0.1667	0.265462	0.258465	0.261073	0.300078	0.197832	0.330336	0.310995	0.282487	1	1	0.5505	1	0.3904	0.6406	1	0.561	-0.018517	-0.007851	-0.026513	-0.0208	-0.0169	-0.0227	-0.013	-0.0169	-0.012	-0.0071	-0.0154	-0.0074	0.0067	-0.0073	-0.0107	-0.0054	-0.012	0.0205	-0.0108	-0.0141	-0.0096	-0.0132	0.0117
854_36	854	36	0.9815	0.9412	0.9571	0.9583	0.9881	0.925	0.9595	0.9531	0.037037	0.114082	0.0832286	0.0809861	0.0238095	0.140508	0.0788595	0.090775	-	1	0.0433	1	-	1	1	1	0.057656	-0.004974	0.052968	0.001	-0.0154	-0.0283	-0.0073	-0.0181	-0.0189	-0.0139	0.0238	-0.0008	0.005	0.0173	-0.0181	-0.0068	-0.0026	0.0365	-0.0078	-0.0174	-0.0186	-0.0135	0.0041
856_20	856	20	0.0769	0.2188	0.1216	0.25	0.2273	0.15	0.1447	0.1406	0.144796	0.352825	0.216586	0.380281	0.355277	0.258227	0.250876	0.245534	1	0.5437	1	0.1721	0.1854	1	1	0.4787	0.060896	0.008467	0.068848	0.0651	-0.004	0.0181	0.0792	-0.0233	0.0384	0.0595	-0.024	0.0237	-0.0146	0.0089	-0.0038	-0.0092	0.0159	0.0055	0.008	0.0016	-0.0092	0.02	0.0088
871_86	871	86	0.9815	0.9412			0.9286	0.9375	0.875	0.8676	0.037037	0.114082	0	0	0.134252	0.11867	0.221831	0.2331	-	1	-	-	1	1	0.4342	0.456	0.043076	0.033937	0.075551	0.001	0.006	0.0715	0.0055	0.0697	-	0.0145	-0.0186	0.0562	0.0553	0.0076	-0.0202	0.0486	0.0477	-0.011	0.0577	-0.0004	0.1128	0.1111	0.0029
917_53	917	53	0.7609	0.7353	0.7727	0.8088	0.5814	0.5429	0.4706	0.8226	0.371983	0.401071	0.356642	0.313871	0.492477	0.50352	0.505706	0.296668	0.5623	1	0.6518	0.3136	0.53	0.311	0.7372	0.5526	0.000321	0.072931	0.073229	-0.0269	-0.0206	-0.0196	-0.0108	-0.003	-0.0101	0.0526	0.0315	0.0671	0.1026	0.0768	0.0508	0.095	0.1359	-0.0103	0.1423	0.1116	0.1632	0.2096	0.0119
928_76	928	76	0.9259	0.9118	0.8784	0.75	0.6364	0.7436	0.6944	0.6471	0.139763	0.165776	0.216586	0.380281	0.46813	0.386279	0.430361	0.463565	1	1	0.4245	0.4041	0.7514	0.6842	0.6926	0.1481	-0.050121	0.053493	0.006053	-0.0215	-0.0049	-0.0179	0.0892	0.0616	0.0409	0.1871	0.1512	0.1331	0.0186	0.0908	0.0619	0.0434	-0.0128	0.0146	0.1361	0.1014	0.0823	-0.0059	-0.0052
944_14	944	14	0.963	0.9706	0.9474	0.9722	0.8222	0.9342	0.8649	0.8906	0.0726778	0.0588235	0.101053	0.0547722	0.295631	0.124561	0.236949	0.197916	1	-	1	1	0.6013	1	1	0.3045	0.023261	0.027034	0.049666	-0.0233	-0.0127	-0.0147	-0.0148	-0.0219	-0.0052	0.0715	0.0678	0.0591	0.0954	-0.0071	-0.0077	-0.0111	0.003	0.0429	0.0415	0.0412	0.0279	0.0623	-0.0056
948_64	948	64	0.0385	0.0588	0.0395	0.0139		0.025			0.0754154	0.114082	0.0768421	0.0277778	0	0.0493675	0	0	1	1	1	-	-	1	-	-	-0.024418	0.008643	-0.015564	-0.0194	-0.016	-0.0166	-0.0037	0.0153	-0.0009	0.0376	0.085	0.0315	0.0032	-0.0127	-0.0037	-0.0093	-0.01	0.0151	0.0316	0.0732	0.027	0.0008	-
955_68	955	68	0.1481	0.2353	0.4459	0.3472	0.0682	0.0641			0.257163	0.370765	0.500924	0.459703	0.128527	0.121546	0	0	1	0.52	0.7418	0.7115	1	1	-	-	-0.005674	0.204667	0.200154	0.0065	0.171	0.0698	0.0822	0.0075	0.0053	0.0224	0.1125	0.3173	0.2109	0.0255	0.1171	0.316	0.2114	-0.0114	0.1596	0.3184	0.4377	0.3405	0.052
960_83	960	83	0.037	0.0588	0.027	0.0143			0.0263	0.0161	0.0726778	0.114082	0.0533135	0.0285714	0	0	0.0519289	0.0322581	1	1	1	-	-	-	1	-	-0.018972	0.002207	-0.016724	-0.0183	-0.0143	-0.0069	-0.0054	0.0138	-0.0099	0.0349	0.085	0.018	0.0037	0.0309	0.0766	0.0155	0.0019	-	-0.0139	-0.0059	-0.0133	-0.0101	0.0169
962_15	962	15	0.1852	0.0882	0.1143	0.0972	0.0114	0.05	0.0263		0.307478	0.165776	0.205383	0.178014	0.0227273	0.0962025	0.0519289	0	1	1	0.0426	1	-	0.0763	1	-	0.144647	0.042224	0.180764	0.0127	-0.0001	-0.0257	0.017	-0.0197	-0.0155	0.1776	0.0707	0.0775	0.0638	0.0761	-0.014	0.0083	0.0017	0.0092	0.1256	0.0235	0.0411	0.0309	-0.006
967_49	967	49	0.48	0.6176	0.5781	0.625	0.5814	0.5811	0.6351	0.6935	0.509388	0.486629	0.495534	0.475353	0.492477	0.493522	0.469827	0.432045	1	0.6252	1	0.1698	0.5317	1	1	0.0925	0.066924	-0.002818	0.064295	0.0106	0.0004	-0.0218	0.0226	-0.0269	-0.0126	0.0058	-0.017	-0.013	-0.0094	0.0037	-0.0196	-0.0148	-0.0112	-0.0116	0.0311	-0.0227	-0.0084	-0.0155	-0.0058
975_10	975	10	0.0833	0.25	0.1719	0.2121	0.3488	0.3205	0.3056	0.2576	0.156029	0.387094	0.289187	0.339394	0.459644	0.441226	0.430361	0.388345	1	0.5118	0.1999	0.297	0.7373	1	0.6966	0.1623	0.050097	0.022124	0.071112	0.0845	0.0124	-0.0052	0.0469	-0.013	-0.0099	0.1547	0.0008	0.0612	0.0319	0.132	-0.0089	0.0418	0.0168	-0.0112	0.119	-0.0151	0.031	0.0087	-0.0099
976_25	976	25	0.08	0.2353	0.1618	0.1618	0.1744	0.1351	0.1757	0.1923	0.150204	0.370765	0.275241	0.275241	0.291381	0.236949	0.293595	0.316742	1	0.5192	0.1811	0.5644	1	1	1	0.0245	0.017009	-0.005465	0.011637	0.0755	0.0097	-0.0054	0.0151	0.0005	-0.0155	0.0216	-0.0063	-0.0139	-0.0114	0.0003	0.0186	-0.0124	-0.0091	-0.0058	0.022	-0.0079	-0.0152	-0.0123	-0.0124
1009_29	1009	29		0.9706	0.9545	0.9429			0.9865	0.9714	0	0.0588235	0.0881121	0.109317	0	0	0.027027	0.0563143	-	-	1	1	-	-	-	1	-0.029007	0.011051	-0.017635	0.0143	0.0256	-0.0188	0.0358	-0.013	-0.0129	-	0.0333	0.0411	0.0533	-	0.0274	0.0364	0.0479	-	-0.0044	-0.0148	0.0043	0.0148	0.0027
1016_76	1016	76	0.5741	0.6176	0.6571	0.6286	0.5778	0.6625	0.625	0.6912	0.498252	0.486629	0.457143	0.473706	0.493382	0.452848	0.475353	0.433274	0.1162	0.6216	0.1498	1	1	0.3059	0.1692	0.2213	0.171856	-0.010291	0.163333	-0.0273	-0.0068	-0.0239	-0.0132	-0.0238	-0.0148	-0.017	-0.0184	-0.0009	-0.0077	-0.0027	-0.0206	-0.0164	-0.0125	0.0023	-0.0157	-0.0269	-0.0156	-0.0163	-0.0094
1063_80	1063	80	0.8333	0.8529	0.8684	0.9265	0.9222	0.9625	0.8684	0.9219	0.283019	0.258465	0.231579	0.138279	0.145069	0.0731025	0.231579	0.146328	0.5495	0.2902	1	1	0.2248	1	1	0.1527	0.050955	0.005771	0.056432	-0.0274	-0.0105	-0.021	0.0252	0.0056	0.0056	0.0225	0.0015	0.0033	-0.0144	0.0822	0.0645	0.0454	-0.0003	0.0009	-0.0105	-0.021	-0.0115	0.0056	0.0033
1065_87	1065	87	0.7308	0.8235	0.7812	0.6667	0.7674	0.7632	0.8289	0.7931	0.401208	0.299465	0.347222	0.450706	0.361149	0.366316	0.287368	0.333938	0.131	1	0.6174	0.1422	0.6646	1	0.2734	1	0.04287	-0.000789	0.042115	0.0068	-0.0086	-0.0177	-0.0075	0.0346	0.0147	-0.0107	-0.0122	-0.0147	0.01	-0.0111	-0.0097	-0.0143	0.0074	-0.0131	0.0138	-0.0231	-0.0093	0.0521	-0.0025
1097_66	1097	66	0.8889	0.7812	0.8429	0.9286	0.8222	0.7973	0.8919	0.7273	0.201259	0.352825	0.268737	0.134574	0.295631	0.327657	0.195484	0.402797	0.2676	0.5403	0.5647	1	0.1165	0.1343	0.3418	1	0.073176	0.015588	0.087624	0.0196	-0.0074	-0.0053	-0.0087	0.0815	0.0236	-0.0016	-0.0183	-0.0123	0.034	0.0101	-0.0245	-0.008	0.0542	-0.0136	-0.0198	0.0276	-0.0032	-0.007	0.0042
1124_15	1124	15	0.3148	0.2941	0.2368	0.3333	0.3372	0.3816	0.3553	0.4286	0.439552	0.427806	0.366316	0.450706	0.452258	0.478245	0.464211	0.496894	1	1	0.6494	0.0274	1	0.737	0.7287	0.4927	0.016171	0.00019	0.016358	-0.0237	0.0003	-0.0099	-0.02	-0.0239	0.0074	-0.0148	-0.0164	0.0125	-0.0154	-0.0074	-0.0052	0.0355	-0.0116	-0.0088	-0.0121	-0.0113	0.0216	-0.0147	-0.0115
1136_88	1136	88	0.8889	0.9118	0.9306	0.9286	0.8667	0.8947	0.8514	0.9394	0.201259	0.165776	0.131064	0.134574	0.233709	0.190876	0.256573	0.115618	1	1	1	1	0.1549	0.3373	1	1	0.057671	-0.00377	0.054118	-0.0193	-0.004	-0.0181	-0.0054	-0.0188	-0.0134	-0.0146	-0.0147	0.0072	0.0055	-0.0168	-0.0225	-0.0068	-0.0079	-0.0112	-0.01	-0.0061	0.018	0.0159	-0.0134
1138_61	1138	61	0.8462	0.8125	0.7407	0.7571	0.7045	0.6389	0.7222	0.8571	0.265462	0.314519	0.391333	0.373086	0.421107	0.467919	0.406886	0.24935	1	0.4315	0.6395	0.646	1	0.7328	0.4003	0.4403	-0.004275	0.013274	0.009056	-0.0216	0.0174	-0.0102	0.01	-0.0131	-0.0135	0.0387	0.0068	-0.0114	-0.0054	0.0887	0.0468	0.0091	0.0202	-0.0027	0.0257	-0.0055	-0.0164	-0.0115	-0.0133
1144_79	1144	79	0.9423	0.9706	0.8919	0.9242	0.8889	0.925	0.9459	0.8971	0.110862	0.0588235	0.195484	0.142191	0.199751	0.140508	0.103665	0.187444	1	-	1	1	1	1	1	1	-0.083493	-0.003952	-0.087776	-0.015	0.0009	0.0206	-0.0139	-0.0023	-0.0069	0.0033	0.0226	-0.011	-0.0047	-0.0128	-0.0019	-0.0053	-0.0131	-0.0031	-0.0158	-0.0142	0.0071	-0.0097	0.0096
1159_22	1159	22	0.3958	0.2353	0.0921	0.0909	0.0114	0.025			0.488475	0.370765	0.169474	0.167833	0.0227273	0.0493675	0	0	0.3903	0.1783	1	0.2209	-	1	-	-	0.180126	0.188971	0.335059	0.0252	0.2283	0.0605	0.221	0.0549	-0.0156	0.4358	0.2829	0.0572	0.0548	0.3839	0.218	0.029	0.0249	-0.0066	0.4471	0.3134	0.0811	0.0805	-0.0017
1245_70	1245	70		0.0294	0.0303	0.0139	0.0341	0.0641	0.0395	0.0484	0	0.0588235	0.0596727	0.0277778	0.0666136	0.121546	0.0768421	0.0936	-	-	1	-	1	1	1	1	-0.030557	-0.003167	-0.033821	0.0131	0.0104	-0.0225	-0.0047	-0.0154	-0.0082	0.0125	-0.0201	-0.0129	-0.0041	0.0394	-0.0085	-0.0011	0.0198	-0.0018	0.018	-0.0198	-0.0128	-0.0009	-0.0117
1254_60	1254	60	0.9259	0.8824	0.8286	0.9306	0.9222	0.8205	0.8784	0.875	0.139763	0.213906	0.2882	0.131064	0.145069	0.298369	0.216586	0.222222	1	1	0.2339	1	0.2236	0.5778	1	1	0.045799	0.0033	0.048949	-0.0108	0.0231	-0.0139	-0.0153	-0.0051	0.0329	-0.0169	-0.0131	0.026	-0.0136	0.0294	-0.009	-0.0159	0.0394	0.0326	-0.0021	-0.0192	-0.0049	0.0033	-0.0019
1306_11	1306	11	0.32	0.2647	0.25	0.1515	0.1053	0.1818	0.1875	0.1379	0.44408	0.401071	0.380953	0.261073	0.190876	0.302097	0.309525	0.241983	0.352	0.5231	0.359	0.5496	1	1	1	0.4246	0.025468	0.015172	0.040254	-0.0163	-0.0053	-0.0275	0.0639	0.0154	0.0126	0.1273	0.0712	0.0565	-0.0045	0.0363	-0.0043	-0.0033	-0.0125	0.0106	0.0315	-0.0075	-0.0059	-0.0114	0.0138
1314_53	1314	53	0.5192	0.3824	0.6774	0.5556	0.5952	0.5588	0.5526	0.7	0.50905	0.486629	0.44421	0.500783	0.487664	0.500438	0.501053	0.42712	0.446	0.0315	1	0.0538	0.7538	0.4833	0.3417	0.2151	-0.011102	0.013437	0.002484	0.0159	0.0326	0.1475	-0.0187	0.0363	0.0132	-0.0043	0.0717	0.0011	-0.0114	-0.0136	0.0458	0.0157	-0.0158	-0.0091	-0.017	0.0371	0.0165	-0.0171	-0.0094
1318_49	1318	49	0.9815			0.9857	0.9487	0.9744	0.9595	0.9242	0.037037	0	0	0.0285714	0.0985692	0.0506154	0.0788595	0.142191	-	-	-	-	1	1	1	0.1505	0.094903	0.005734	0.100093	-0.0091	0.0055	-	-0.0161	-0.0115	0.0004	-0.0006	0.0175	0.0371	0.0077	-0.0146	-0.0024	0.0116	-0.0103	-0.0036	-0.0078	0.0092	0.0271	-0.0009	-0.0115
1319_70	1319	70	0.16	0.0882	0.2222	0.2917	0.1778	0.15	0.1892	0.1129	0.274284	0.165776	0.350547	0.419014	0.295631	0.258227	0.310995	0.203597	1	1	0.6563	0.1178	0.6067	1	0.3088	1	-0.001636	0.009508	0.007888	0.0011	-0.0026	0.0404	0.028	0.0869	-0.0028	-0.0148	0.0089	-0.0063	0.0216	-0.0153	-0.0047	0.0047	0.0425	-0.01	-0.0106	0.0206	-0.0082	0.0141	-0.0114
1325_86	1325	86	0.0741	0.0294	0.0147	0.0278	0.0889	0.0286	0.0694	0.0909	0.139763	0.0588235	0.0294118	0.0547722	0.163796	0.0563143	0.131064	0.167833	1	-	-	1	1	1	1	1	-0.06097	0.004883	-0.05579	-0.0045	0.0285	-0.0167	0.008	-0.0219	-0.0102	-0.0124	0.0073	0.0384	0.0203	0.0067	-0.0221	-0.01	-0.0141	0.019	-0.0153	-0.0058	0.0226	0.0054	-0.0091
1334_75	1334	75	0.1154	0.1875	0.2703	0.2286	0.439	0.2895	0.2778	0.2167	0.208146	0.314519	0.399851	0.357763	0.498644	0.416842	0.406886	0.345197	1	0.0508	1	0.0489	0.5293	0.0397	0.0886	0.5912	0.205436	0.028221	0.227859	-0.0105	0.0565	-0.0063	0.0224	-0.0286	-0.0112	0.2025	0.1026	0.0473	0.079	0.0659	-0.0051	-0.0147	-0.0094	0.0319	0.0577	-0.0103	-0.0154	-0.0128	0.0396
1344_7	1344	7			0.9655	0.9333			0.9848		0	0	0.0677552	0.126553	0	0	0.030303	0	-	-	1	0.0985	-	-	-	-	0.264716	0.018532	0.278343	-	0.011	0.0015	0.0301	0.0145	-0.0118	-	-	0.0273	0.0579	-	-	0.0204	0.046	-	-0.0065	-0.0136	-0.0082	0.0126	0.0034
1345_51	1345	51					0.0667		0.0152	0.0455	0	0	0	0	0.125842	0	0.030303	0.0881121	-	-	-	-	1	-	-	1	-0.043315	0.028761	-0.013307	-	-	-	-	-	-	0.0407	0.0285	0.051	0.0492	-	-	-	-	0.0527	-0.0031	-0.0111	0.0022	0.0013	0.0182
1349_14	1349	14	0.9815		0.9559	0.9714	0.9318	0.9324	0.9211	0.9688	0.037037	0	0.0856	0.0563143	0.128527	0.12773	0.147368	0.0615094	-	-	1	1	0.1689	1	1	1	0.037018	-0.001011	0.036044	-0.0091	-0.0061	0.0123	-0.0143	-0.0002	-0.0108	0.0074	0.0226	-0.0103	0.0006	0.0115	0.0307	-0.0084	0.0031	-0.0143	0.0206	0.0395	-0.0029	0.0114	-0.013
1365_93	1365	93	0.037	0.0588	0.0135		0.0114	0.075		0.0156	0.0726778	0.114082	0.027027	0	0.0227273	0.140508	0	0.03125	1	1	-	-	-	0.0069	-	-	0.283397	0.013967	0.293406	-0.0183	-0.0038	0.0168	0.0267	0.068	-0.0008	0.0011	0.0266	-0.0124	-0.0027	-0.0104	-0.0298	0.0229	0.0497	0.0315	0.0267	0.068	-0.0008	-	-0.0027
1367_34	1367	34	0.0556	0.1471	0.1892	0.1528	0.125	0.0769	0.1081	0.0857	0.106919	0.258465	0.310995	0.262519	0.221264	0.143856	0.195484	0.159006	1	0.2905	0.5841	0.5695	1	0.1916	0.3432	1	0.042865	0.003262	0.045988	0.0218	0.058	-0.0198	0.0332	-0.0217	-0.0091	0.0136	-0.0188	0.0031	-0.0076	-0.0152	-0.0001	0.0387	0.015	0.0001	-0.0004	-0.0197	0.0103	-0.0047	-0.0112
1372_90	1372	90	0.0741	0.125	0.0417	0.0694	0.1023	0.05	0.0526	0.1176	0.139763	0.225806	0.0809861	0.131064	0.185736	0.0962025	0.101053	0.210712	1	1	1	1	1	1	1	1	-0.079652	-0.00037	-0.080052	-0.0076	-0.0056	0.0337	-0.0153	-0.0013	-0.006	-0.009	-0.0167	0.0147	-0.0049	-0.0097	0.0218	-0.0121	-0.0092	0.0081	-0.0112	0.0174	-0.0118	-0.0105	0.0056
1381_25	1381	25	0.4444	0.2667	0.2656	0.2812	0.3023	0.25	0.3286	0.3594	0.503144	0.4046	0.396328	0.410716	0.426812	0.380281	0.44762	0.467759	0.4451	0.2254	0.0708	0.6721	0.7203	1	0.4417	0.2428	0.010856	0.001445	0.012286	0.0403	0.0562	-0.0219	0.0409	-0.0289	-0.0132	0.0303	-0.0203	-0.0078	-0.0125	0.068	-0.0257	-0.0116	-0.0129	-0.0052	0.0118	-0.0207	-0.0047	-0.0119	-0.0119
1431_29	1431	29	0.8261	0.9	0.8793	0.8529	0.8977	0.8243	0.8676	0.78	0.293722	0.186207	0.215972	0.254609	0.185736	0.293595	0.2331	0.350204	0.5165	1	1	0.5407	1	1	0.4553	1	0.002986	-0.004252	-0.001254	-0.0076	-0.0083	-0.0209	-0.0176	-0.0158	-0.0131	0.0066	-0.0206	-0.0111	-0.0036	-0.0186	-0.0011	-0.0029	-0.0116	0.011	-0.0138	-0.0214	-0.0158	-0.0155	-0.0088
1433_57	1433	57	0.08	0.0294	0.0135	0.0441	0.0341	0.0513	0.0541	0.0625	0.150204	0.0588235	0.027027	0.0856	0.0666136	0.0985692	0.103665	0.119047	1	-	-	1	1	1	0.0802	0.0907	0.135225	-0.008273	0.128071	-0.0009	0.0403	-0.0148	-0.0051	-0.0191	0.0032	0.0069	-0.0201	-0.0035	-0.0115	-0.0086	-0.0152	0.0096	-0.0129	-0.0081	-0.015	-0.0236	0.0063	-0.0171	-0.0111
1436_17	1436	17	0.8462	0.7059	0.6333	0.6714	0.686	0.6842	0.7647	0.68	0.265462	0.427806	0.472317	0.44762	0.435842	0.437895	0.365232	0.44408	1	0.5737	0.6925	1	0.0711	0.4486	0.6446	0.6627	0.068317	0.002309	0.070468	0.034	0.0952	-0.011	0.062	-0.0215	-0.0118	0.048	-0.0259	-0.0098	-0.0151	0.0511	-0.0243	-0.0097	-0.015	-0.0156	0.006	-0.0129	0.0272	0.0073	0.0003
1437_90	1437	90	0.9231	0.9118	0.9286	0.9861	0.9205	0.9211	0.8857	0.9464	0.144796	0.165776	0.134574	0.0277778	0.148118	0.147368	0.205383	0.103246	1	1	0.141	-	0.227	0.1908	1	1	0.102468	-0.003633	0.099207	-0.0224	-0.0199	-0.025	0.0349	0.0538	0.0221	-0.0175	-0.0234	-0.0163	0.0296	-0.0189	-0.025	-0.0181	0.0295	-0.0157	-0.0074	-0.0164	-0.0046	0.0697	-0.0066
1438_18	1438	18	0.7692	0.5312	0.6111	0.6324	0.6026	0.5694	0.5625	0.625	0.361992	0.514112	0.482003	0.471906	0.485182	0.497261	0.5	0.476191	0.2818	0.6369	0.7307	0.0749	0.7345	0.1712	1	0.7158	0.111598	-0.000224	0.111399	0.1008	0.0404	-0.0121	0.0248	-0.0081	-0.0164	0.0459	-0.0146	-0.0146	-0.0149	0.0676	-0.0257	-0.013	-0.0105	-0.0138	0.0758	-0.0232	-0.0107	-0.0076	-0.0119
1442_63	1442	63	0.463	0.3438	0.3472	0.3611	0.1744	0.1184	0.1757	0.1324	0.506637	0.465725	0.459703	0.467919	0.291381	0.211579	0.293595	0.2331	1	0.5904	0.0648	1	1	1	0.5639	0.4591	0.030547	0.070574	0.098965	0.0051	0.0082	-0.0271	0.0044	-0.0217	-0.0164	0.1718	0.0617	0.0619	0.0748	0.2538	0.1377	0.1236	0.1392	0.0008	0.167	0.0606	0.0591	0.072	-0.0113
1446_88	1446	88	0.9423				0.8684		0.7321	0.6964	0.110862	0	0	0	0.231579	0	0.39935	0.430518	1	-	-	-	1	-	0.1389	0.0335	-0.295699	0.17053	-0.074744	0.0254	0.0543	-	0.0531	-	-	0.0153	0.0821	0.12	0.1183	0.0531	-	-	-	0.1183	0.1358	0.2152	0.2909	0.2875	0.0477
1447_89	1447	89	0.3269	0.2941	0.5152	0.25	0.3864	0.3125	0.3714	0.3065	0.448719	0.427806	0.507227	0.380597	0.479623	0.435128	0.473706	0.432045	0.3683	1	1	1	1	0.463	0.72	0.4032	0.044288	0.013054	0.056764	-0.025	0.0514	0.0735	-0.0044	-0.0165	0.1254	-0.0087	-0.0009	0.0201	0.0291	-0.0185	-0.0221	0.0677	-0.0052	-0.0005	-0.0134	-0.0068	0.027	0.0203	-0.0117
1462_25	1462	25		0.0294	0.0758	0.0571	0.0444	0.027	0.0417	0.0323	0	0.0588235	0.142191	0.109317	0.0858933	0.0533135	0.0809861	0.0634581	-	-	0.1516	1	0.0657	1	1	1	0.162832	-0.006416	0.157461	0.0118	0.0443	-0.0104	0.0336	-0.013	-0.0148	0.0121	-0.0259	-0.0098	-0.014	0.0063	-0.0216	0.0069	-0.0021	-0.0121	0.0194	-0.0195	-0.0072	-0.0111	-0.016
1470_86	1470	86	0.0926	0.0882	0.0139	0.0417	0.0111		0.0132	0.0143	0.171207	0.165776	0.0277778	0.0809861	0.0222222	0	0.0263158	0.0285714	1	1	-	1	-	-	-	-	-0.049448	0.025217	-0.022984	-0.0225	0.0517	0.0538	0.0065	-0.0004	0.0006	0.0669	0.0727	-0.0123	0.0071	0.0997	0.1231	0.0015	0.0315	-0.0013	0.0552	0.0582	-0.0137	0.0021	-0.0121
1474_67	1474	67	0.8889	0.9706	0.9333	0.8889	0.8721	0.8974	0.9306	0.9333	0.201259	0.0588235	0.126553	0.200314	0.225719	0.186479	0.131064	0.126553	1	-	1	1	0.5191	0.3262	1	0.102	0.046618	-0.005348	0.04152	0.0232	-0.0039	-0.0086	-0.0146	0.0229	-0.002	-0.0141	0.0312	0.0055	-0.0115	-0.0164	0.0114	-0.0082	-0.0136	-0.0107	-0.004	-0.0058	-0.0145	-0.0021	0.0055
1480_81	1480	81	0.4259	0.3529	0.2917	0.3889	0.3415	0.2105	0.3553	0.2188	0.498252	0.470588	0.419014	0.482003	0.455285	0.336842	0.464211	0.347222	0.6936	0.3377	0.1201	1	0.7364	0.6471	0.0306	0.6127	0.098589	0.010788	0.108314	-0.0138	0.0216	-0.0192	-0.0124	-0.0205	0.0055	0.0012	-0.0215	-0.0085	-0.0076	0.0906	0.0286	0.0015	0.0606	0.0297	-0.0081	-0.0294	-0.009	-0.0137	-0.0143
1482_62	1482	62	0.9615		0.9342	0.9861	0.9318	0.9474	0.9737	0.9848	0.0754154	0	0.124561	0.0277778	0.128527	0.101053	0.0519289	0.030303	1	-	0.1275	-	0.1631	1	1	-	0.160164	-0.001032	0.159298	0.0067	-0.0134	0.0179	-0.0037	-0.0129	0.0167	-0.0106	0.0207	-0.0165	0.0191	-0.0136	0.0171	-0.0143	0.0098	-0.0123	-0.0137	-0.0032	0.0011	-0.0097	0.0039
1491_77	1491	77	0.75	0.7647	0.6622	0.7143	0.8049	0.7143	0.6528	0.6875	0.382354	0.370765	0.453535	0.41408	0.317976	0.41408	0.459703	0.436509	0.6271	0.521	0.4813	1	0.6254	0.6856	1	1	-0.033015	-0.000389	-0.033416	-0.0231	0.0026	0.0069	-0.0148	-0.0144	-0.0069	-0.0084	-0.0155	0.0394	0.0086	-0.0134	-0.0122	-0.006	-0.014	0.0096	0.0052	0.0094	-0.0125	-0.0055	0.0448
1493_55	1493	55	0.82	0.7667	0.7656	0.8333	0.7791	0.8378	0.6892	0.7679	0.301224	0.370113	0.364584	0.282052	0.348291	0.275454	0.434284	0.362986	0.1413	0.1211	1	1	0.3923	1	0.7114	0.6017	0.124115	-0.002664	0.121782	-0.0294	-0.0122	-0.03	-0.0204	-0.0149	-0.0019	-0.0142	-0.0278	-0.0147	-0.0055	-0.0186	-0.011	0.0013	-0.0148	-0.0027	0.0248	-0.0132	-0.001	0.0404	0.0069
1496_85	1496	85	0.5741	0.2941	0.3816	0.3611	0.7111	0.7179	0.6711	0.5156	0.498252	0.427806	0.478245	0.467919	0.41548	0.410256	0.447368	0.507441	1	1	0.1649	0.2963	0.0704	0.2265	1	1	-0.150792	0.095887	-0.040446	0.1249	0.059	0.0001	0.0738	-0.0083	-0.0096	0.0288	0.2864	0.1913	0.213	0.0317	0.2944	0.1976	0.2195	-0.0087	0.004	0.2316	0.1454	0.1653	-0.0066
1497_86	1497	86	0.1111	0.0714	0.3167	0.1765	0.2568	0.3	0.2812	0.24	0.201259	0.137564	0.440113	0.294997	0.386895	0.426086	0.410716	0.372244	1	1	1	0.2435	0.0756	0.2237	1	0.099	0.041286	0.019123	0.059619	-0.0162	0.1007	0.1287	-0.0014	0.0143	0.0355	0.0542	0.0832	-0.0038	0.0062	0.0819	0.107	-0.0174	0.0235	-0.009	0.0709	0.099	-0.013	0.0151	-0.0102
1498_26	1498	26	0.963	0.875	0.8182	0.9	0.9091	0.9359	0.9605	0.9677	0.0726778	0.225806	0.302097	0.182609	0.167189	0.121546	0.0768421	0.0634581	1	1	0.0431	0.2834	1	1	0.039	1	0.153797	0.016643	0.16788	0.0358	0.076	-0.0182	0.0101	-0.0224	0.008	0.0082	-0.013	0.0204	-0.0132	-0.0078	0.0043	0.0477	-0.0064	-0.0063	-0.0224	0.032	0.0828	0.0098	0.0072
1505_7	1505	7	0.5962	0.6176	0.6765	0.5286	0.6591	0.65	0.7297	0.5429	0.49095	0.486629	0.44425	0.505591	0.454545	0.46076	0.399851	0.50352	0.4361	1	0.7063	0.317	1	0.4848	0.3995	0.0883	0.046174	0.005513	0.051432	-0.0203	-0.0024	-0.0151	-0.0045	-0.0025	0.0315	-0.0058	-0.0164	-0.0129	0.0235	-0.0099	-0.0205	-0.0137	0.0173	-0.0127	0.0235	0.0059	-0.0093	0.0706	-0.0018
1513_93	1513	93	0.463	0.3824	0.3125	0.2059	0.5455	0.4615	0.3784	0.3857	0.506637	0.486629	0.436509	0.331871	0.501568	0.503497	0.476859	0.480746	0.4423	0.3011	0.4363	1	0.762	0.3364	1	1	0.019578	0.034414	0.053318	-0.011	0.0274	-0.0111	0.1254	0.0598	0.0136	-0.0017	0.0351	0.0917	0.205	-0.019	-0.0093	0.0293	0.122	0.0014	-0.0026	-0.0192	-0.0059	0.0561	0.0433
1520_74	1520	74		0.0588	0.1	0.1528	0.0889	0.0897	0.0658	0.0143	0	0.114082	0.182609	0.262519	0.163796	0.1655	0.124561	0.0285714	-	1	1	1	1	0.2513	0.1311	-	0.064344	0.017108	0.080351	0.0511	0.0743	-0.0096	0.1191	0.0182	-0.0015	0.0584	-0.0129	-0.0109	0.0072	0.0574	-0.0187	-0.014	0.0037	-0.0128	0.0346	-0.027	-0.0075	0.0232	-0.0097
1522_80	1522	80	0.9259	0.9688	0.9054	0.9286	0.875	0.85	0.7639	0.8971	0.139763	0.0625	0.173641	0.134574	0.221264	0.258227	0.365806	0.187444	1	-	1	1	1	1	1	1	-0.044429	0.019382	-0.024185	-0.0073	-0.0122	0.0079	-0.0156	-0.0073	-0.0094	0.0004	0.0293	-0.0064	0.0043	0.0116	0.0447	0.0013	0.017	-0.0088	0.0753	0.1153	0.0577	0.0857	0.0302
1554_40	1554	40				0.0139	0.0778	0.075	0.0263	0.0286	0	0	0	0.0277778	0.145069	0.140508	0.0519289	0.0563143	-	-	-	-	1	0.1805	1	1	0.066947	0.019507	0.085149	-	-	-	-0.0041	-0.0117	0.0004	0.0502	0.0369	0.0606	0.0312	0.0445	0.0285	0.0565	0.0256	-0.013	0.0071	-0.0019	0.013	-0.0097	0.0142
1557_53	1557	53				0.9853		0.9865		0.9444	0	0	0	0.0294118	0	0.027027	0	0.106919	-	-	-	-	-	-	-	1	-0.02451	0.018451	-0.005607	-	-	-	-0.0035	-0.0113	-0.0009	-	-	-	0.0039	-0.0044	-0.0119	-0.002	-0.0143	0.0024	-	-	-	0.0004	-
1560_80	1560	80	0.0556	0.0588	0.0789	0.0694	0.0667	0.0625	0.0789	0.1857	0.106919	0.114082	0.147368	0.131064	0.125842	0.11867	0.147368	0.306831	1	1	1	1	1	1	1	1	-0.050865	0.010034	-0.04032	-0.0235	-0.0108	-0.0173	-0.0139	-0.02	-0.0121	-0.0132	-0.019	-0.0103	-0.0118	-0.0145	-0.0202	-0.0101	-0.0122	-0.0111	-0.0108	-0.0173	-0.0124	-0.0121	-0.0103
1561_54	1561	54	0.9808	0.9375	0.9459	0.9861	0.9881	0.9744	0.9605	0.9677	0.0384615	0.120969	0.103665	0.0277778	0.0238095	0.0506154	0.0768421	0.0634581	-	1	1	-	-	1	1	1	-0.025033	-0.004714	-0.029866	0.0023	0	-0.0212	-0.0159	0.0198	0.011	-0.0139	0.0292	0.0165	-0.0129	-0.0152	-0.0022	-0.0022	-0.0099	-0.0072	-0.0093	-0.0158	-0.0106	-0.0009	0.0032
1568_82	1568	82	0.4444	0.4118	0.3	0.2941	0.5698	0.2778	0.3158	0.4545	0.503144	0.499106	0.426086	0.421424	0.496033	0.406886	0.437895	0.503497	1	0.3253	1	1	0.7553	0.2244	1	0.1566	0.021313	0.037582	0.058093	-0.0247	0.0285	0.0036	0.0318	0.006	-0.0148	0.0171	0.0283	0.1262	0.1315	0.0459	0.02	-0.0114	-0.0123	0.1501	0.0193	-0.0039	-0.0136	-0.0135	0.1116
1572_16	1572	16	0.8654	0.8529	0.8714	0.8939	0.8295	0.8553	0.7083	0.8438	0.237558	0.258465	0.227329	0.192539	0.28605	0.250876	0.419014	0.267856	1	0.2876	0.0731	1	1	0.1464	0.4336	1	0.08139	0.008817	0.08949	-0.0257	-0.0195	-0.029	-0.0114	-0.0163	-0.0149	-0.0096	-0.02	-0.0078	0.0043	-0.0179	-0.0281	-0.0173	-0.0093	-0.0111	0.0514	0.0301	0.0606	0.0869	0.0282
1574_25	1574	25		0.8529	0.9091	0.9	0.9186	0.9583	0.8857	0.95	0	0.258465	0.167833	0.182609	0.1513	0.0809861	0.205383	0.09661	-	0.2874	0.2179	1	1	1	1	1	0.023377	0.007664	0.030862	0.148	0.0596	-0.0133	0.0726	-0.0129	-0.0157	0.0516	0.0016	-0.0142	-0.0098	0.0194	0.0522	0.0027	0.0128	0.0013	0.0857	-0.0185	-0.0128	-0.0119	-0.0056
1577_88	1577	88	0.9808	0.8235	0.8235	0.875	0.8605	0.8333	0.8784	0.8387	0.0384615	0.299465	0.294997	0.221831	0.242956	0.281689	0.216586	0.274987	-	1	0.5574	0.4346	0.5755	1	0.4205	0.5676	-0.062442	0.004427	-0.057739	0.1346	0.1078	-0.0181	0.0553	-0.0111	-0.0032	0.0688	-0.012	-0.0058	-0.0116	0.0941	-0.0206	-0.0128	-0.0079	-0.0091	0.0519	-0.0093	-0.0015	-0.0156	-0.0109
1599_10	1599	10	0.1852	0.2647	0.25	0.2361	0.1538	0.2875	0.2105	0.2333	0.307478	0.401071	0.380281	0.365806	0.263736	0.414872	0.336842	0.363843	1	0.2765	1	1	0.5675	0.6993	0.3151	1	-0.004762	-0.003821	-0.008602	-0.0024	-0.0042	-0.0187	-0.009	-0.0175	-0.0135	-0.0111	0.0237	0.0165	0.0091	0.0113	-0.0195	-0.0103	-0.0073	0.0384	-0.0165	-0.0139	-0.0106	-0.0134	-0.0029
1600_71	1600	71	0.0577		0.0658	0.0278	0.0227	0.0125	0.0263	0.0167	0.110862	0	0.124561	0.0547722	0.0449318	0.025	0.0519289	0.0333333	1	-	1	1	1	-	1	-	-0.029642	0.000949	-0.028665	0.0254	-0.015	0.029	-0.0046	-0.0008	0.003	0.0028	-0.0044	0.0108	-0.0121	0.0191	-0.0124	0.0258	-0.0071	-0.009	-0.0027	-0.0019	0.0051	-0.0135	-0.012
1601_53	1601	53	0.0962	0.1176	0.1	0.0833	0.0682	0.0405	0.0676	0.1029	0.177223	0.213906	0.182609	0.154931	0.128527	0.0788595	0.12773	0.187444	1	1	1	1	1	0.043	1	0.2882	0.021875	-0.007894	0.014153	-0.02	-0.0154	-0.0184	-0.0144	-0.0131	-0.0113	-0.0089	-0.0026	-0.0052	-0.0102	0.0061	0.0219	0.0113	-0.0004	-0.0076	-0.0097	-0.0035	-0.006	-0.0111	-0.0118
1638_76	1638	76		0.875	0.9444	0.8971	0.6932	0.6974	0.7143	0.6719	0	0.225806	0.106417	0.187444	0.43025	0.427718	0.41408	0.447916	-	0.1885	0.083	1	1	1	1	0.2367	0.076862	0.089363	0.159356	0.1262	0.0243	0.0004	0.0779	-0.0234	-0.0006	0.2491	0.0609	0.1721	0.1035	0.2562	0.0586	0.1739	0.1022	-0.0121	0.2454	0.0448	0.159	0.0876	-0.0121
1640_50	1640	50			0.973	0.9861	0.9667	0.975	0.9605	0.9286	0	0	0.0533135	0.0277778	0.0651689	0.0493675	0.0768421	0.134574	-	-	1	-	1	1	1	0.1418	0.100044	0.000575	0.100561	-	0.007	-0.0014	-0.0047	-0.0117	-0.0094	0.0118	0.0035	-0.0115	-0.0045	0.0051	-0.0028	-0.0129	-0.01	-0.0105	0.018	0.0083	-0.0108	-0.0009	-0.0114
1642_25	1642	25		0.0588	0.0132	0.0694	0.0778			0.0143	0	0.114082	0.0263158	0.131064	0.145069	0	0	0.0285714	-	1	-	1	1	-	-	-	-0.054583	0.028671	-0.024347	0.0531	-0.0047	0.0182	0.0468	-0.02	0.0274	0.0502	-0.0166	0.0335	-0.0113	-	0.0766	0.0007	0.0614	0.0635	-	0.0715	-0.0004	0.0582	0.0606
1655_44	1655	44	0.0185	0.0294	0.0132	0.0278	0.0222	0.05			0.037037	0.0588235	0.0263158	0.0547722	0.0439444	0.0962025	0	0	-	-	-	1	1	1	-	-	-0.01908	0.000398	-0.018674	-0.0218	-0.0151	-0.0141	-0.0144	-0.0219	-0.0081	-0.0146	-0.0194	-0.0099	-0.0118	-0.0014	-0.0156	0.0093	-0.0064	-0.0002	0.006	0.0254	-0.0004	0.0149	0.0082
1658_12	1658	12	0.8704	0.9062	0.8947	0.8889	0.9318	0.9595	0.9079	0.9219	0.229907	0.175406	0.190876	0.200314	0.128527	0.0788595	0.169474	0.146328	1	1	0.3376	0.3492	1	1	0.2614	1	0.050742	-0.006127	0.044926	-0.0162	-0.0137	-0.0245	-0.0153	-0.0239	-0.0159	0.0091	-0.0155	-0.0044	-0.002	0.0397	0.0051	0.0157	0.0202	-0.0046	-0.0095	-0.0259	-0.015	-0.0144	-0.0096
1662_48	1662	48	0.037	0.1471	0.1053	0.0694	0.1333	0.1625	0.0526	0.1	0.0726778	0.258465	0.190876	0.131064	0.233709	0.275633	0.101053	0.182609	1	1	1	1	0.1534	0.2546	1	1	0.042601	0.00634	0.048671	0.0592	0.018	-0.0106	-0.0056	0.0155	-0.0044	0.0342	-0.0226	-0.0098	0.0072	0.0592	-0.0225	0.0002	0.0263	-0.0111	-0.0127	0.0391	0.0069	-0.0105	0.0229
1670_76	1670	76	0.5192	0.3529	0.4324	0.4559	0.5333	0.5897	0.5833	0.5167	0.50905	0.470588	0.497595	0.503512	0.503371	0.490177	0.492958	0.50791	1	0.3365	0.5039	1	0.2318	0.1088	0.041	0.7118	0.050333	0.005135	0.05521	0.0281	-0.0028	-0.0124	-0.0093	-0.0025	-0.0142	-0.0172	0.0392	0.0058	-0.0026	-0.0088	0.0813	0.033	0.0198	-0.0085	-0.0051	0.0839	0.0327	0.0205	-0.007
1723_40	1723	40	0.0741		0.0263	0.0139	0.1222	0.075	0.0676	0.0441	0.139763	0	0.0519289	0.0277778	0.216978	0.140508	0.12773	0.0856	1	-	1	-	1	1	1	1	-0.074737	0.015501	-0.058078	0.0396	0.0106	-0.0019	0.0315	-0.0117	-0.0097	-0.0009	0.0713	0.0515	0.0718	-0.0147	0.0359	0.0121	0.0296	0.0018	-0.015	0.0307	0.0063	0.0232	0.0059
1724_83	1724	83	0.5556	0.5	0.375	0.1806	0.2111	0.141	0.0405	0.0857	0.503144	0.515153	0.475353	0.300078	0.336829	0.245421	0.0788595	0.159006	1	0.6294	0.721	1	0.3729	0.1446	1	1	0.041233	0.157426	0.192167	-0.0197	0.0495	0.0104	0.2581	0.2021	0.0782	0.2196	0.1615	0.052	-0.0107	0.3208	0.2685	0.1229	-0.0093	0.0024	0.5039	0.4888	0.2837	0.0833	0.1055
1726_70	1726	70	0.0185	0.0667	0.0455	0.0417	0.0349	0.0526	0.027	0.0167	0.037037	0.128733	0.0881121	0.0809861	0.0681256	0.101053	0.0533135	0.0333333	-	1	1	1	1	1	1	-	-0.028238	-0.008841	-0.037329	0.0082	-0.0053	-0.0193	-0.0073	-0.0165	-0.0141	-0.0101	-0.0097	-0.0117	-0.0119	0.0003	-0.0209	-0.0132	-0.0118	-0.0083	-0.0145	-0.0017	-0.0092	-0.0103	-0.0114
1729_87	1729	87	0.75	0.6765	0.7432	0.6061	0.7093	0.6375	0.6351	0.5882	0.382354	0.450982	0.386895	0.484848	0.417237	0.468037	0.469827	0.491659	0.6274	0.6094	0.6687	0.1695	0.4561	1	0.7237	0.4777	0.022987	0.001597	0.024547	-0.0107	-0.0181	-0.0106	0.0258	-0.0146	0.0258	-0.0102	-0.0146	-0.0091	0.01	0.0127	-0.0166	0.0125	-0.0134	0.0007	0.0143	-0.0154	0.0137	-0.0138	0.0016
1733_16	1733	16		0.9412	0.9737	0.9722	0.9773	0.95	0.9868	0.9559	0	0.114082	0.0519289	0.0547722	0.0449318	0.0962025	0.0263158	0.0856	-	0.0295	1	1	1	1	-	1	0.104592	-0.005255	0.099886	0.0284	0.0071	-0.0173	0.0085	-0.0197	-0.0135	0.0037	-0.0103	-0.012	-0.0121	0.0277	-0.0275	-0.0049	-0.0064	-0.0008	-0.0047	0.0034	-0.0087	-0.0081	-0.0097
1743_60	1743	60	0.0185	0.0312	0.0135	0.0556	0.0795	0.0789	0.0676	0.1176	0.037037	0.0625	0.027027	0.106417	0.148118	0.147368	0.12773	0.210712	-	-	-	1	1	1	1	0.3742	-0.004477	0.006347	0.001899	-0.0218	-0.0154	-0.0141	0.0022	-0.0157	0.0133	0.0207	-0.0014	0.0341	-0.0074	0.0206	-0.0023	0.0349	-0.0085	-0.0115	0.0115	-0.0092	0.0243	-0.0119	-0.0107
1757_36	1757	36	0.463	0.3235	0.3056	0.2639	0.3556	0.2895	0.2429	0.2273	0.506637	0.450982	0.430361	0.393975	0.46342	0.416842	0.373086	0.356642	0.7077	1	0.6968	0.6757	0.7578	0.6908	0.6459	0.309	0.031865	0.008875	0.040457	0.0166	0.0359	-0.0235	0.0685	-0.0151	-0.0111	0.0102	-0.018	-0.0071	0.0069	0.0478	-0.0213	-0.0146	-0.0135	-0.0025	0.0895	-0.0041	-0.0041	-0.0127	0.0181
1764_86	1764	86	0.8913	0.9706	0.9861		0.9651	0.9868			0.19807	0.0588235	0.0277778	0	0.0681256	0.0263158	0	0	1	-	-	-	1	-	-	-	-0.052746	0.035738	-0.015123	0.0213	0.0738	-0.0154	0.1191	0.0233	-0.0004	0.0317	-0.0201	-0.0037	0.0193	0.0782	-0.0141	-0.0137	-0.0011	-0.0024	0.1235	0.0254	0.0004	-	0.0205
1766_24	1766	24		0.0294	0.0625	0.0139	0.0114	0.0128	0.0135	0.0152	0	0.0588235	0.119047	0.0277778	0.0227273	0.025641	0.027027	0.030303	-	-	1	-	-	-	-	-	-0.020483	0.003457	-0.016956	0.0131	0.0411	-0.0106	-0.0047	-0.0154	0.0189	-0.0064	-0.0104	0.0277	-0.0125	-0.0054	-0.0135	0.0223	-0.0135	-0.0121	-0.005	-0.0148	0.0201	-0.0139	-0.0124
1767_80	1767	80			0.0286		0.0455	0.0263	0.0556	0.0323	0	0	0.0563143	0	0.087775	0.0519289	0.106417	0.0634581	-	-	1	-	1	1	1	1	-0.027604	0.002305	-0.025235	-	0.0086	-0.0015	-	-	0.0153	0.0221	0.0112	-0.0087	0.0297	0.0064	-0.0032	-0.0136	0.0125	-0.0068	0.0329	0.0196	-0.0047	0.0429	-0.0112
1774_42	1774	42	0.9074	0.9706	0.973	0.9444	0.9778	0.8974	0.9737	0.9559	0.171207	0.0588235	0.0533135	0.106417	0.0439444	0.186479	0.0519289	0.0856	1	-	1	1	1	1	1	1	-0.057411	0.007827	-0.049135	0.0088	0.0261	-0.0216	-0.0049	-0.0136	-0.003	0.0388	-0.0194	-0.0118	0.0034	-0.0138	0.0166	0.0337	0.0027	0.0456	0.0278	-0.0213	-0.0133	-0.0022	-0.0118
1776_12	1776	12	0.2037	0.2059	0.1486	0.2353	0.1222	0.1184	0.1351	0.1094	0.330537	0.3369	0.256573	0.365232	0.216978	0.211579	0.236949	0.197916	1	0.5386	0.156	0.055	0.5022	1	1	1	0.079336	0.000558	0.07985	-0.0257	-0.0077	-0.0147	-0.0175	-0.0267	0.0056	0.0101	0.0058	-0.0116	0.0286	0.0129	0.0097	-0.0107	0.0307	-0.0121	0.0022	-0.002	-0.0139	0.017	-0.0114
1781_33	1781	33	0.9583	0.9706	0.9857	0.9857		0.9868			0.0815583	0.0588235	0.0285714	0.0285714	0	0.0263158	0	0	1	-	-	-	-	-	-	-	-0.010744	0.001089	-0.009644	-0.0232	-0.0023	-0.0161	-0.0023	-0.0161	-0.0145	0.0412	0.0304	0.0027	0.0027	0.0004	-0.0141	-0.0139	-0.0139	0.0013	0.0321	0.0212	-0.0009	-0.0009	-
1794_38	1794	38		0.8824	0.9559		0.9767	0.9605		0.9848	0	0.213906	0.0856	0	0.0459651	0.0768421	0	0.030303	-	1	1	-	1	1	-	-	-0.048456	0.026883	-0.02027	0.1189	0.021	0.0214	-	0.1533	0.0311	0.0022	0.0716	-0.006	0.0084	0.0162	0.0308	-0.0134	0.025	-0.0078	-	0.1533	0.0311	-	0.0084
1796_28	1796	28					0.9535	0.9744	0.9722	0.931	0	0	0	0	0.0897395	0.0506154	0.0547722	0.130672	-	-	-	-	1	1	1	1	-0.034454	0.014592	-0.019359	-	-	-	-	-	-	0.024	0.0134	0.0324	0.031	0.0064	-0.0024	0.0127	0.0116	-0.0058	0.0085	-0.0008	0.0154	0.0143	-0.0077
1799_84	1799	84			0.9444	0.9583	0.9778	0.9474	0.9474		0	0	0.106417	0.0809861	0.0439444	0.101053	0.101053	0	-	-	1	1	1	1	1	-	-0.035082	0.00465	-0.030269	-	0.0318	0.0213	0.0194	0.0102	-0.0114	0.002	-0.0047	0.0034	-0.006	0.0286	0.0187	-0.013	-0.0118	0.0015	0.0286	0.0187	-0.013	-0.0118	0.0015
1802_54	1802	54	0.2609	0.2143	0.2429	0.2188	0.1528	0.2027	0.1286	0.0938	0.394204	0.349207	0.373086	0.347222	0.262519	0.327657	0.227329	0.172619	1	0.0654	0.0121	0.0187	0.5697	1	0.4452	1	0.154625	0.003679	0.157735	-0.0279	-0.0219	-0.0367	-0.0181	-0.0401	-0.0207	0.0215	-0.0141	0.0085	-0.003	-0.0065	-0.0279	-0.0123	-0.0168	-0.0037	0.04	-0.0047	0.0236	0.0086	-0.0113
1806_56	1806	56	0.6	0.5882	0.7059	0.75	0.7442	0.8026	0.5758	0.6552	0.489796	0.499106	0.421424	0.380953	0.385226	0.321053	0.496036	0.459769	0.4208	0.3227	0.685	0.3498	0.7006	0.6101	1	0.6845	0.064122	0.016944	0.07998	-0.0311	0.0071	0.008	0.0303	0.033	-0.0107	0.0318	0.0356	-0.0082	-0.0141	0.0798	0.0884	0.0116	-0.0086	-0.0027	-0.0183	-0.0252	0.0222	0.0496	0.0499
1809_7	1809	7	0.8462	0.8235	0.7714	0.8571	0.8111	0.8421	0.8382	0.8788	0.265462	0.299465	0.357763	0.248449	0.309862	0.269474	0.275241	0.216318	0.4727	0.4109	1	0.5287	0.6357	0.5641	0.1796	1	0.053474	-0.008309	0.04561	-0.0273	-0.0005	-0.0162	-0.0184	-0.0209	0.009	-0.0125	-0.0225	-0.0087	-0.0062	-0.0155	-0.0195	0.0031	-0.0122	-0.0085	-0.0206	-0.0274	-0.0024	-0.0159	-0.0124
1821_61	1821	61	0.04			0.0139					0.078368	0	0	0.0277778	0	0	0	0	1	-	-	-	-	-	-	-	-0.016506	0.014195	-0.002076	0.0062	0.0305	-	-0.0026	-0.0142	-0.0008	0.0389	-	-	0.0025	0.0334	-	-	0.0004	-	0.0324	-	-	0	-
1822_40	1822	40	0.04		0.0278	0.0625	0.0222	0.0405		0.0882	0.078368	0	0.0547722	0.119047	0.0439444	0.0788595	0	0.1633	1	-	1	1	1	1	-	0.2146	0.066617	0.008768	0.0748	0.0098	-0.0145	-0.0008	-0.0122	0.0278	0	-0.0097	-0.0047	-0.0118	0.0087	-0.0166	0.0092	-0.0111	-0.0091	-0.0065	0.0343	-	0.0154	0.0551	0.0086
1831_46	1831	46			0.0143		0.0294	0.0147	0.129	0.16	0	0	0.0285714	0	0.0579441	0.0294118	0.228452	0.274284	-	-	-	-	1	-	1	1	-0.118956	0.076861	-0.032952	-	-0.0078	-0.014	-	-	0	0.005	-0.0024	-0.0091	0.0158	-0.0075	-0.0138	-0.0147	0.0004	-0.0097	0.0948	0.0794	0.0862	0.1247	0.0545
1833_91	1833	91	0.2083	0.1176	0.1667	0.1765	0.125	0.2361	0.2639	0.2031	0.336879	0.213906	0.282052	0.294997	0.221264	0.365806	0.393975	0.328869	1	1	1	0.2526	0.1134	0.0723	0.6723	1	0.124779	-0.0006	0.124254	0.0042	-0.0129	-0.0131	-0.0169	-0.0121	-0.0167	0.0077	-0.0244	-0.0085	-0.0058	-0.0191	0.017	-0.0027	-0.0075	0.0258	-0.0102	0.0391	0.0121	0.0058	0.0473
1841_67	1841	67		0.9706	0.9697	0.9559	0.9886	0.9583	0.9857	0.94	0	0.0588235	0.0596727	0.0856	0.0227273	0.0809861	0.0285714	0.115104	-	-	1	1	-	1	-	1	-0.024882	-0.002154	-0.02709	0.0131	0.0104	-0.0225	0.023	-0.0191	-0.0121	-0.0064	-0.0104	-0.0038	0.0086	0.0203	-0.0195	-0.0125	-0.014	0.0064	-0.0044	-0.0161	-0.0088	0.0016	-0.0126
1842_28	1842	28	0.037	0.0294	0.0132	0.0278	0.0667	0.025	0.0132		0.0726778	0.0588235	0.0263158	0.0547722	0.125842	0.0493675	0.0263158	0	1	-	-	1	1	1	-	-	-0.02949	0.003647	-0.025735	-0.0233	-0.0031	-0.0141	-0.0148	-0.0219	-0.0081	-0.0058	-0.0064	0.0236	0.0041	-0.0129	-0.0208	-0.0091	-0.013	0.008	-0.0031	-0.0141	-0.0133	-0.0081	0.0236
1848_71	1848	71		0.0882		0.0278	0.0889		0.0132		0	0.165776	0	0.0547722	0.163796	0	0.0263158	0	-	1	-	1	1	-	-	-	-0.065943	0.044584	-0.018419	0.0912	-	0.1161	0.0085	0.0197	0.0149	0.0597	-0.019	0.0712	0.0203	-	0.1231	-	0.0165	0.0744	-0.0047	0.0582	-0.0004	-0.0081	0.0437
1893_73	1893	73			0.9865	0.9583	0.9778	0.9615	0.9868	0.9559	0	0	0.027027	0.0809861	0.0439444	0.0749256	0.0263158	0.0856	-	-	-	1	1	1	-	1	-0.02049	-0.002324	-0.022862	-	-0.0044	-0.0119	0.0212	0.0102	0.0014	0.0032	-0.0047	-0.0102	-0.006	0.0177	0.0075	-0.0008	-0.013	-0.0072	-0.0047	-0.0121	-0.0135	0.0021	-0.0099
1909_90	1909	90					0.9756	0.9861	0.9559	0.931	0	0	0	0	0.048178	0.0277778	0.0856	0.130672	-	-	-	-	1	-	1	1	-0.032913	0.015727	-0.016669	-	-	-	-	-	-	0.0045	-0.0033	0.007	0.0087	-0.0047	-0.0117	-0.0026	-0.0012	-0.0102	0.023	0.0123	0.0268	0.0295	-0.0072
1914_72	1914	72	0.86	0.7647	0.8429	0.8889	0.8953	0.859	0.8947	0.9242	0.245716	0.370765	0.268737	0.200314	0.189602	0.245421	0.190876	0.142191	0.3821	0.5208	0.0199	1	0.3774	0.1383	0.3391	1	0.132769	-0.002369	0.130715	0.0071	-0.0227	-0.0055	-0.0138	0.0415	-0.0082	-0.0126	0.0489	-0.0049	-0.013	-0.0208	0.009	-0.0179	-0.0109	-0.0088	-0.0141	0.0461	-0.0067	-0.014	-0.0146
1917_33	1917	33			0.0857	0.0938	0.0541	0.027	0.0152	0.037	0	0	0.159006	0.172619	0.103665	0.0533135	0.030303	0.0726778	-	-	1	0.227	1	1	-	1	0.045741	0.012225	0.057407	-	0.058	0.0418	0.0611	0.0407	-0.0163	0.029	0.0166	-0.0053	-0.0051	0.0055	-0.0041	0.0195	0.0228	-0.0038	-0.005	-0.0136	0.0365	0.0406	0.008
1925_64	1925	64	0.1481	0.2941	0.3235	0.3971	0.4545	0.4605	0.4211	0.4394	0.257163	0.427806	0.44425	0.485953	0.501568	0.503508	0.494034	0.500233	0.4503	0.2434	0.0602	0.7244	0.1236	0.7408	0.1763	0.7257	0.027925	0.028034	0.055176	0.0434	0.0596	-0.023	0.1246	0.0018	-0.0063	0.1788	0.038	0.0228	-0.0049	0.1856	0.0388	0.0236	-0.0057	-0.0099	0.1438	0.0108	0.0021	-0.0155	-0.0098
1947_93	1947	93	0.4773	0.3438	0.5294	0.3333	0.3605	0.4559	0.3788	0.3548	0.510573	0.465725	0.505706	0.451282	0.466484	0.503512	0.477855	0.465361	0.0128	0.5915	0.488	1	1	0.7283	0.283	0.6989	-0.04184	0.006596	-0.034968	0.0021	-0.0159	0.0488	0.0189	-0.0228	0.0622	0.0081	-0.0192	0.0451	-0.0119	-0.0212	0.0059	-0.0019	0.0167	0.0067	-0.0014	-0.016	0.033	-0.0096	-0.0112
1973_85	1973	85	0.2308	0.2353	0.3243	0.3286	0.3068	0.2821	0.2105	0.3485	0.361992	0.370765	0.444281	0.44762	0.43025	0.410256	0.336842	0.461073	0.5734	0.1804	1	1	0.0371	1	0.6457	0.0523	-0.057037	-0.001552	-0.058678	-0.0311	0.0037	-0.0054	0.005	-0.0044	-0.0146	0.0016	-0.0049	-0.0098	-0.0098	-0.0103	-0.0182	-0.0092	-0.0089	-0.0086	-0.0169	-0.0236	0.0189	0.0208	0.0136
1986_93	1986	93		0.0312	0.0152	0.0571	0.0116	0.027	0.0278	0.0179	0	0.0625	0.030303	0.109317	0.0232558	0.0533135	0.0547722	0.0357143	-	-	-	0.0837	-	1	1	-	0.15255	-0.005579	0.147822	0.016	-0.0037	-0.0171	0.026	-0.0251	0.0043	-0.0062	-0.01	-0.0131	0.0152	0.007	-0.0223	-0.011	-0.0071	-0.0061	0.0078	-0.0226	-0.0108	-0.008	-0.0057
1987_93	1987	93	0.8462		0.9242	0.9583	0.9659	0.9706	0.9545	0.9677	0.265462	0	0.142191	0.0809861	0.0666136	0.0579441	0.0881121	0.0634581	0.4681	-	1	1	1	1	1	1	0.011962	0.019847	0.031572	0.1061	0.0128	0.0385	0.058	0.0102	-0.0032	0.0789	0.004	0.005	-0.0116	0.0792	0.0005	0.0074	-0.0119	-0.0126	0.0495	0.0135	-0.0064	-0.0141	-0.0113
1988_13	1988	13	0.2885	0.0882	0.1447	0.2	0.0909	0.075	0.1579	0.0758	0.418554	0.165776	0.250876	0.324637	0.167189	0.140508	0.269474	0.142191	1	1	1	1	0.2961	1	0.2025	1	0.007924	0.02722	0.034928	0.0924	0.0476	-0.0042	0.0053	0.0245	-0.0016	0.1178	-0.0233	0.0019	0.0356	0.1433	-0.0187	0.0136	0.0535	-0.0113	0.0327	-0.0044	-0.0132	-0.0088	0.006
1993_83	1993	83	0.92	0.9706	0.8472	0.8571	0.8837	0.9342	0.9459	0.871	0.150204	0.0588235	0.262519	0.248449	0.207935	0.124561	0.103665	0.228452	1	-	1	1	1	1	0.0831	0.4049	0.011258	0.004725	0.01593	-0.0009	0.0072	0.0514	0.0041	0.0477	-0.0132	-0.0072	0.0264	-0.0066	-0.0081	-0.0143	-0.0077	0.0251	0.0199	0.0039	-0.015	-0.0236	0.036	0.0299	0.0108
1999_71	1999	71	0.9038	0.9688	0.9333	0.9028	0.875	0.9211	0.9429	0.9138	0.177223	0.0625	0.126553	0.178014	0.221264	0.147368	0.109317	0.160314	1	-	0.1006	1	0.1124	0.1901	1	0.1698	0.170129	-0.009173	0.162517	0.008	-0.0154	-0.0216	-0.0153	0.0096	-0.0112	-0.014	0.0214	-0.0002	-0.0106	-0.0165	-0.0093	-0.0196	-0.0128	-0.0045	-0.0046	-0.0151	-0.0184	-0.0019	0.0113
2007_12	2007	12	0.36	0.2812	0.2963	0.2656	0.3077	0.2879	0.3182	0.2917	0.470204	0.417337	0.424878	0.396328	0.431569	0.416318	0.440561	0.421988	1	0.5257	0.3708	0.6474	0.1316	0.0823	0.23	0.3462	0.164186	-0.017188	0.14982	-0.0141	-0.0079	-0.0237	0.0019	-0.0277	-0.0144	-0.0131	-0.0273	-0.0169	-0.0133	-0.009	-0.0315	-0.0185	-0.0183	-0.0178	-0.0162	-0.0266	-0.0167	-0.0119	-0.0178
2010_71	2010	71					0.9889	0.9744	0.9571	0.9559	0	0	0	0	0.0222222	0.0506154	0.0832286	0.0856	-	-	-	-	-	1	1	1	-0.022124	0.007762	-0.01419	-	-	-	-	-	-	-0.0065	-0.014	-0.0022	-0.0025	0.0057	-0.0037	0.0122	0.0116	-0.0059	0.0216	0.0097	0.031	0.0302	0.0082
2022_63	2022	63					0.0444	0.05	0.0571	0.0143	0	0	0	0	0.0858933	0.0962025	0.109317	0.0285714	-	-	-	-	1	1	1	-	-0.035291	0.014093	-0.020701	-	-	-	-	-	-	0.0219	0.0117	0.0298	0.0285	0.0277	0.0164	0.0369	0.0354	-0.0111	0.0358	0.0227	0.047	0.0451	-0.0106
2031_30	2031	30	0.0556	0.1765	0.2143	0.0417	0.0349	0.0395	0.0395	0.0303	0.106919	0.299465	0.341614	0.0809861	0.0681256	0.0768421	0.0768421	0.0596727	1	0.4104	0.1547	1	1	1	1	1	0.106881	0.057357	0.158107	0.051	0.0785	-0.0233	-0.0137	0.0878	0.1111	-0.0095	0.1131	0.1326	-0.0119	-0.0126	0.0953	0.1175	-0.0132	-0.0119	-0.0126	0.0953	0.1175	-0.0132	-0.0119
2035_24	2035	24	0.8519	0.9062	0.9118	0.9444	0.9167	0.8649	0.8529	0.8529	0.257163	0.175406	0.1633	0.106417	0.154619	0.236949	0.254609	0.254609	0.4545	1	0.2137	0.0842	1	0.1035	0.5386	0.1223	0.190056	-0.004595	0.186335	-0.014	-0.0025	-0.0273	0.0287	-0.0171	-0.0117	0.0058	-0.0196	-0.0145	-0.0088	-0.0195	-0.02	-0.0076	0.0174	-0.0007	-0.0187	-0.0117	-0.0005	0.0288	0.0069
2037_91	2037	91	0.1346	0.1562	0.0658	0.125	0.0889	0.0526	0.0658	0.0152	0.237558	0.272175	0.124561	0.221831	0.163796	0.101053	0.124561	0.030303	1	0.3053	1	0.4324	1	1	1	-	0.003833	0.009543	0.01334	-0.0253	0.0132	0.0233	-0.0166	-0.0233	0.006	-0.0025	0.0012	-0.0076	-0.0059	0.0277	0.0435	-0.0111	0.0179	-0.0015	0.0132	0.0233	-0.0126	0.006	-0.0076
2044_11	2044	11	0.74	0.5625	0.7222	0.7727	0.7209	0.7941	0.7838	0.7419	0.392652	0.508062	0.406886	0.356642	0.407114	0.331871	0.343576	0.389213	0.6404	1	0.0898	1	1	0.0011	0.6541	1	0.123256	-0.000456	0.122855	0.043	-0.0204	0.0298	-0.0146	0.0803	-0.0099	-0.0153	0.0354	-0.0146	-0.0057	-0.0162	0.0954	-0.0071	-0.0179	-0.002	-0.0128	0.092	-0.0064	-0.0139	-0.0022
2046_93	2046	93	0.037	0.0294	0.0135	0.0143	0.0111		0.0135	0.0156	0.0726778	0.0588235	0.027027	0.0285714	0.0222222	0	0.027027	0.03125	1	-	-	-	-	-	-	-	-0.006762	-0.00744	-0.014253	-0.0233	-0.0038	-0.0148	-0.0054	-0.0161	-0.0141	0.0018	-0.0098	-0.0122	-0.0124	0.0292	0.0264	0.0004	0.0012	-0.0019	-0.0038	-0.0148	-0.0137	-0.0141	-0.0122
2047_61	2047	61	0.963	0.9062	0.9737	0.9722	0.9556		0.9737	0.9857	0.0726778	0.175406	0.0519289	0.0547722	0.0858933	0	0.0519289	0.0285714	1	1	1	1	1	-	1	-	-0.031574	0.003819	-0.027635	0.0055	-0.0139	0.0298	-0.0148	0.0256	-0.0135	-0.0139	0.0023	-0.0072	-0.0084	0.0309	0.1365	0.0145	0.0165	0.031	-0.0139	0.0298	-0.0131	-0.0135	-0.0072
2075_61	2075	61	0.9815		0.9865	0.9857	0.9778	0.95	0.9474	0.9697	0.037037	0	0.027027	0.0285714	0.0439444	0.0962025	0.101053	0.0596727	-	-	-	-	1	1	1	1	-0.024006	-0.002814	-0.026887	-0.0091	-0.0154	-0.0119	-0.0161	-0.0115	-0.0141	-0.0146	-0.0047	-0.0102	-0.011	-0.0014	0.0164	0.0085	0.0067	-0.0002	0.0003	0.0187	0.0107	0.0088	0.0015
2077_10	2077	10	0.1111	0.0882	0.0694	0.0694	0.1136	0.1625	0.1316	0.2121	0.201259	0.165776	0.131064	0.131064	0.203761	0.275633	0.231579	0.339394	1	1	1	0.1389	1	0.5641	1	0.126	-0.005432	0.007575	0.002185	-0.0193	-0.004	-0.0181	-0.0074	-0.0242	-0.0163	-0.0134	-0.0151	0	-0.0019	-0.0023	0.005	0.0297	0.028	-0.0001	-0.0121	-0.0099	0.0091	0.007	-0.0093
2080_68	2080	68	0.9259	0.9706	0.9848	0.9429	0.9432	0.9744	0.9677	0.9242	0.139763	0.0588235	0.030303	0.109317	0.108411	0.0506154	0.0634581	0.142191	1	-	-	1	0.1136	1	1	1	0.044445	-0.004463	0.04018	-0.0045	0.027	-0.0174	-0.0134	-0.013	0.0106	-0.0154	-0.0192	0.0056	-0.0155	0.0119	-0.0211	-0.0113	-0.0004	-0.0033	0.0012	-0.0229	-0.0092	-0.0077	-0.0108
2096_38	2096	38	0.6481	0.6471	0.7297	0.6471	0.7093	0.6216	0.5946	0.7059	0.464711	0.470588	0.399851	0.463565	0.417237	0.476859	0.488708	0.421424	1	1	0.2327	0.2531	0.7223	0.7239	0.735	1	0.009274	-0.004222	0.005091	-0.024	0.0018	-0.0021	-0.0189	-0.0263	0.0015	-0.0068	-0.0125	-0.0108	-0.0062	-0.0154	-0.022	0.0136	-0.0153	0.0038	-0.0088	-0.0144	0.029	-0.0092	0.0167
2116_52	2116	52	0.0192	0.0588	0.0139	0.0694	0.0444	0.0132	0.0263	0.0303	0.0384615	0.114082	0.0277778	0.131064	0.0858933	0.0263158	0.0519289	0.0596727	-	1	-	1	1	-	1	1	-0.031571	-0.001318	-0.032931	-0.0007	-0.0159	0.0153	0.0114	-0.02	0.0251	-0.0055	-0.0176	0.0034	-0.006	-0.0152	0.0182	-0.0137	0.0274	0.0049	-0.0152	-0.0059	-0.0097	0.0076	-0.0072
2118_16	2118	16	0.9038	0.9062	0.9189	0.9143	0.9667	0.9103	0.9605	0.9688	0.177223	0.175406	0.151054	0.159006	0.0651689	0.1655	0.0768421	0.0615094	0.191	1	1	1	1	1	1	1	-0.005635	-0.001396	-0.007038	-0.0311	-0.0172	-0.0201	-0.0184	-0.0211	-0.0129	0.0185	0.0186	0.0103	0.0137	-0.0177	-0.0206	-0.0118	-0.0125	0.017	0.0077	0.0068	0.0027	0.0055	-0.0114
2130_77	2130	77	0.9444	0.9375	0.8571	0.9286	0.9318	0.9737	0.9143	0.9559	0.106919	0.120969	0.248449	0.134574	0.128527	0.0519289	0.159006	0.0856	0.0557	1	0.5298	0.1421	1	1	1	1	0.098485	0.003078	0.10126	-0.0352	0.0201	0.0066	-0.0227	-0.0287	0.0096	-0.0166	-0.0203	0.0173	-0.0147	-0.0107	-0.0034	0.0726	0.0049	0.0071	-0.0128	-0.0179	0.0015	-0.0149	-0.0098
2144_41	2144	41	0.4444	0.2353	0.3472	0.3056	0.3333	0.2632	0.3553	0.3281	0.503144	0.370765	0.459703	0.430361	0.449438	0.392982	0.464211	0.447916	0.1261	1	0.4703	0.6913	0.7355	1	0.4803	0.4274	-0.067663	0.000217	-0.067431	0.0726	0.0073	0.0094	0.0266	-0.0116	-0.0097	0.0141	0.0033	-0.0107	-0.0108	0.0588	-0.0188	0.0046	-0.0094	0.0005	0.0016	0.0089	-0.0136	-0.0098	-0.0115
2151_69	2151	69	0.8462	0.8824	0.8056	0.8143	0.8295	0.7625	0.8553	0.8971	0.265462	0.213906	0.317683	0.306831	0.28605	0.366773	0.250876	0.187444	1	1	0.5898	0.315	0.0863	1	0.1466	0.0245	0.145536	-0.003723	0.142355	-0.0158	-0.0114	-0.0026	-0.0141	-0.0073	-0.0161	-0.0166	-0.0143	-0.0136	-0.0152	0.0066	0.0239	-0.0084	-0.0063	0.0005	-0.0176	-0.0223	-0.0075	-0.0107	-0.0134
2152_60	2152	60	0.96		0.8889	0.8971	0.9302	0.9231	0.9459	0.9571	0.078368	0	0.200314	0.187444	0.131328	0.143856	0.103665	0.0832286	1	-	0.3536	0.2863	1	0.1864	1	1	0.108432	-0.000805	0.107714	0.0081	0.0142	0.0581	0.0077	0.0514	-0.017	-0.0071	0.0295	-0.0031	-0.0073	-0.0085	0.028	-0.0096	-0.0133	-0.0134	-0.0142	0.0183	0.0064	0.0008	-0.0099
2157_85	2157	85				0.9444		0.975	0.9868	0.9844	0	0	0	0.106417	0	0.0493675	0.0263158	0.03125	-	-	-	1	-	1	-	-	-0.024017	0.01206	-0.011667	-	-	-	0.034	0.0213	0.0447	-	-	-	0.0473	0.0058	-0.0028	0.0119	-0.0005	0.0133	-0.0047	-0.0121	0	0.0143	0.001
2214_25	2214	25	0.9444	0.9688	0.9211	0.8088	0.9	0.7949	0.875	0.9143	0.106919	0.0625	0.147368	0.313871	0.182022	0.330336	0.221831	0.159006	1	-	0.1912	0.57	1	0.6427	1	1	0.033942	0.018414	0.051731	-0.018	-0.0147	-0.0093	0.0601	0.0761	0.0374	-0.0007	0.0118	-0.0103	0.0209	0.0715	0.0872	0.0489	-0.0149	0.0311	0.0133	0.0298	-0.0026	0.0016	-0.008
2216_11	2216	11	0.1667	0.1333	0.1364	0.1389	0.0854	0.0811	0.0135	0.0469	0.284552	0.23908	0.239161	0.242567	0.158085	0.151054	0.027027	0.090775	1	1	0.0052	1	0.2427	0.1953	-	1	0.123181	0.013843	0.135319	-0.0203	-0.0219	-0.035	-0.013	-0.0206	-0.018	0.0141	-0.0125	-0.0065	0.0013	0.0169	-0.0111	-0.0055	0.003	-0.0163	0.1531	0.1257	0.0873	0.096	0.0368
2217_32	2217	32	0.0926	0.0882	0.1447	0.1429	0.1	0.141	0.1447	0.1552	0.171207	0.165776	0.250876	0.248449	0.182022	0.245421	0.250876	0.266786	1	1	0.569	1	1	1	1	0.517	-0.071686	-0.00823	-0.080507	-0.0225	-0.0036	-0.0078	-0.0025	-0.0055	-0.0133	-0.0133	-0.0179	-0.0026	-0.0024	-0.0027	-0.0058	-0.0125	-0.0116	-0.0025	-0.0012	-0.0042	-0.0127	-0.0117	-0.0012
2221_24	2221	24	0.4038	0.5294	0.4545	0.5286	0.7442	0.5921	0.6618	0.7656	0.49095	0.513371	0.503497	0.505591	0.385226	0.489474	0.454347	0.364584	0.4315	0.333	0.3014	0.0908	0.2366	0.314	1	0.3175	-0.04255	0.05704	0.016917	0.0066	-0.0087	-0.0107	0.0184	-0.0201	0	0.207	0.0823	0.1541	0.0881	0.0525	-0.0187	0.0233	-0.005	0.0392	0.1117	0.0117	0.0709	0.0241	0.0044
2227_37	2227	37	0.26	0.3667	0.2429	0.3125	0.369	0.3429	0.3286	0.3065	0.392652	0.48046	0.373086	0.436509	0.471314	0.457143	0.44762	0.432045	0.6373	0.296	0.3769	0.6801	0.3348	0.7044	0.7115	1	-0.028934	-0.006042	-0.03515	-0.0049	-0.0189	0.0087	-0.0104	-0.0185	-0.003	0.0121	-0.0222	0.0241	-0.0046	-0.0004	-0.0233	0.0097	-0.011	-0.0098	-0.0058	-0.022	0.0032	-0.0128	-0.0079
2231_62	2231	62	0.8519	0.7647	0.8333	0.6944	0.8	0.8077	0.7895	0.8571	0.257163	0.370765	0.281689	0.430361	0.323596	0.314685	0.336842	0.248449	1	1	0.2253	1	0.6636	0.6031	1	1	-0.020884	0.002858	-0.017966	0.0027	-0.0162	-0.0098	0.0517	-0.0095	0.0379	-0.0041	-0.0157	-0.0093	0.0181	-0.0092	-0.0177	-0.0134	0.0205	-0.0118	-0.0012	-0.0188	-0.0079	0.0108	-0.0107
2240_74	2240	74	0.8269	0.8125	0.7703	0.8382	0.7317	0.8182	0.7258	0.85	0.291854	0.314519	0.358757	0.275241	0.397471	0.302097	0.404548	0.259323	1	1	1	1	0.6957	1	0.6501	1	-0.014197	-0.00091	-0.01512	-0.0243	-0.0074	-0.0166	-0.0178	-0.0201	0	0.0104	-0.0015	-0.0084	0.02	-0.0178	-0.022	-0.0076	-0.014	0.0083	0.0092	-0.0044	-0.0108	0.0203	-0.0142
2245_12	2245	12	0.463	0.7059	0.6389	0.6912	0.6818	0.7564	0.6892	0.7333	0.506637	0.427806	0.467919	0.433274	0.43887	0.373292	0.434284	0.39774	1	0.574	0.4646	0.014	0.733	0.1875	0.4385	0.3783	0.021223	0.017434	0.038287	0.0887	0.0437	-0.0158	0.09	-0.0167	-0.0067	0.0802	-0.0215	-0.0101	-0.011	0.1546	-0.0197	0.0165	-0.0019	-0.0002	0.0872	-0.0196	-0.0081	-0.0099	-0.0119
2257_92	2257	92	0.8148	0.8529	0.9265	0.9028	0.9	0.8919	0.9286	0.9714	0.307478	0.258465	0.138279	0.178014	0.182022	0.195484	0.134574	0.0563143	0.5495	1	1	0.0205	0.3606	1	0.1437	1	0.063588	0.007041	0.070181	-0.0147	0.0428	0.0106	0.0148	-0.0154	-0.015	0.0171	-0.0104	-0.0096	-0.0167	0.011	-0.0119	-0.0057	-0.016	-0.0125	0.0433	0.0081	-0.0169	-0.0167	-0.0107
2273_12	2273	12	0.2115	0.2059	0.2838	0.3429	0.2222	0.3611	0.25	0.1618	0.340119	0.3369	0.41207	0.457143	0.349562	0.467919	0.380281	0.275241	1	0.5379	0.6844	0.4802	0.0889	0.466	0.1679	0.5621	0.014578	0.010304	0.024732	-0.0259	-0.0014	-0.0048	0.0237	0.0197	-0.006	-0.0122	-0.0163	0.0002	0.0244	0.0343	0.0302	-0.0006	-0.0157	0.0348	-0.0154	-0.0218	-0.0119	0.0037	-0.0102
2280_48	2280	48	0.4074	0.2647	0.2353	0.3	0.3409	0.1923	0.2027	0.1935	0.491963	0.401071	0.365232	0.426086	0.454545	0.314685	0.327657	0.317294	1	1	1	0.6858	0.7388	0.6073	0.6144	1	-0.023435	0.016149	-0.006907	0.0213	0.0512	-0.0204	0.0106	-0.0168	-0.003	-0.0043	-0.0055	0.0143	-0.0076	0.0938	-0.007	-0.0093	0.0181	0.043	0.082	-0.0117	-0.0121	0.0117	0.0348
2294_63	2294	63	0.1364	0.0333	0.0333	0.0455	0.093	0.1029	0.0156	0.0667	0.241014	0.0666667	0.0655367	0.0881121	0.170726	0.187444	0.03125	0.126553	1	-	1	1	0.2992	1	-	1	-0.010438	0.008827	-0.001519	0.0361	0.0554	-0.0253	0.0371	-0.0224	-0.0138	-0.0085	-0.0016	0.0116	0.0017	-0.0113	0.01	0.0223	0.01	-0.0135	0.098	-0.0173	-0.0095	-0.0002	0.0364
2306_71	2306	71	0.963	0.9706	0.9868	0.9722	0.9444	0.9487	0.9079	0.9118	0.0726778	0.0588235	0.0263158	0.0547722	0.106118	0.0985692	0.169474	0.1633	1	-	-	1	1	1	1	0.2161	0.021337	0.00225	0.023539	-0.0233	-0.0031	-0.0141	-0.0148	-0.0219	-0.0081	-0.0107	-0.0123	0.014	-0.0028	-0.013	-0.0152	0.0104	-0.0058	-0.0114	0.0087	0.0092	0.049	0.0233	-0.0014
2315_75	2315	75	0.96		0.973	0.9697	0.9889	0.973	0.9571		0.078368	0	0.0533135	0.0596727	0.0222222	0.0533135	0.0832286	0	1	-	1	1	-	1	1	-	-0.017833	-0.00436	-0.022271	0.0098	-0.014	-0.0014	-0.0161	0.0012	-0.0141	0.0045	-0.0129	-0.0052	-0.0033	-0.014	-0.0014	-0.0135	-0.0141	-0.0052	-0.0169	0.0112	-0.01	-0.0123	0.0082
2328_46	2328	46	0.5192	0.2941	0.4242	0.4242	0.5111	0.359	0.4868	0.4667	0.50905	0.427806	0.496036	0.496036	0.505369	0.4662	0.506316	0.506213	0.691	0.5691	1	0.7226	0.0406	0.7297	0.3262	0.7257	-0.105926	0.006331	-0.098924	0.0762	0.0016	0.0117	0.0028	0.0137	-0.0148	-0.0113	0.0753	0.0043	0.005	0.0376	-0.0115	-0.0045	-0.0037	0.0369	-0.0114	0.0547	-0.005	-0.0042	-0.0078
2330_72	2330	72	0.7963	0.9412	0.9706		0.9889	0.9737	0.9583		0.330537	0.114082	0.0579441	0	0.0222222	0.0519289	0.0809861	0	0.2678	1	1	-	-	1	1	-	0.09095	0.085013	0.168231	0.0533	0.1307	-0.0103	0.2144	0.0697	0.0164	0.2011	0.0279	-0.0039	-0.0025	0.1446	-0.0059	-0.0137	0.0125	-0.0056	0.1078	-0.0181	-0.0119	0.0286	0.0071
2333_38	2333	38	0.8148	0.8824	0.9583	0.9	0.9333	0.925	0.9737	0.9143	0.307478	0.213906	0.0809861	0.182609	0.125842	0.140508	0.0519289	0.159006	0.1869	1	0.041	1	1	1	1	1	0.051247	0.013583	0.064134	-0.0113	0.0849	0.0195	0.0121	-0.0184	0.0097	0.0526	-0.0013	-0.009	-0.0043	0.0391	-0.008	-0.0058	-0.0084	-0.0106	0.1229	0.059	-0.0155	0.0336	0.0061
2334_90	2334	90	0.6296	0.7647	0.7639	0.7857	0.7045	0.7436	0.7838	0.9062	0.475193	0.370765	0.365806	0.341614	0.421107	0.386279	0.343576	0.172619	0.6985	1	0.0729	0.1568	0.4709	0.6849	1	0.2304	0.106451	0.014996	0.119851	0.0187	0.0249	-0.0274	0.0415	-0.0252	-0.0171	-0.0029	-0.0141	-0.0065	0.0019	0.0149	-0.0218	-0.015	-0.0109	-0.0097	0.0433	-0.0197	-0.0143	-0.0151	0.0033
2336_65	2336	65	0.5185	0.7647	0.7639	0.8143	0.7222	0.5789	0.6081	0.7879	0.508733	0.370765	0.365806	0.306831	0.405742	0.494034	0.483154	0.339394	1	1	0.3612	0.5658	1	1	0.3189	1	-0.03636	0.040376	0.005484	0.0982	0.1099	-0.0251	0.1718	-0.0119	-0.0065	0.0733	-0.0156	-0.0087	0.0119	-0.0089	0.0506	0.0605	0.1104	0.0328	0.002	0.0347	0.042	0.0876	0.0183
2347_10	2347	10	0.037		0.0139	0.0139	0.0667	0.0256	0.0395	0.0303	0.0726778	0	0.0277778	0.0277778	0.125842	0.0506154	0.0768421	0.0596727	1	-	-	-	1	1	1	1	-0.030046	-0.000545	-0.030607	0.007	-0.0046	-0.0117	-0.0046	-0.0117	-0.0141	-0.0058	0.0285	0.0215	0.0215	-0.0134	-0.0024	-0.0099	-0.0099	0.0071	-0.0156	0.0083	-0.0009	-0.0009	-0.0044
2358_15	2358	15	0.1538	0.2059	0.1528	0.1528	0.2444	0.0875	0.2632	0.1667	0.265462	0.3369	0.262519	0.262519	0.373533	0.16171	0.392982	0.282052	0.4699	0.5366	1	0.5708	0.2521	1	0.6934	1	-0.025093	0.011036	-0.01378	-0.0187	-0.0183	-0.0137	-0.0161	-0.0107	-0.0132	0.0108	-0.0141	0.0146	0.0155	0.0054	0.0426	0.0072	0.0089	0.0742	0.0171	-0.0145	0.0221	0.0233	-0.0105
2361_93	2361	93				0.9861	0.9444	0.9875			0	0	0	0.0277778	0.106118	0.025	0	0	-	-	-	-	0.1097	-	-	-	0.26708	0.017314	0.279769	-	-	-	-0.0041	-0.0117	0.0004	0.0251	0.0115	0.0345	0.0078	-0.0051	-0.0124	-0.001	-0.0133	0.0116	-	-	-	0.0008	0.0354
2368_67	2368	67		0.9118	0.9189	0.9167	0.9048	0.9079	0.9189	0.8971	0	0.165776	0.151054	0.154931	0.174412	0.169474	0.151054	0.187444	-	1	1	0.2076	1	1	1	0.2869	0.018602	-0.003294	0.01537	0.0912	0.0569	-0.02	0.054	-0.0258	-0.0153	0.0667	-0.019	-0.0105	-0.0131	0.0664	-0.0198	-0.0116	-0.0144	-0.0115	0.0569	-0.02	-0.0127	-0.0153	-0.0105
2374_75	2374	75	0.037	0.1471	0.0606	0.0278	0.0333	0.0513		0.0323	0.0726778	0.258465	0.115618	0.0547722	0.0651689	0.0985692	0	0.0634581	1	1	1	1	0.0341	1	-	1	0.040853	0.014839	0.055085	0.0592	-0.0105	0.0251	-0.0148	0.091	-0.0011	-0.0208	0.0791	-0.0081	-0.0172	-0.013	0.0419	-0.0127	-0.0058	-0.0113	0.0276	0.1975	0.0501	0.0143	0.0095
2375_15	2375	15		0.9688	0.9459	0.9861	0.9667	0.9615		0.9697	0	0.0625	0.103665	0.0277778	0.0651689	0.0749256	0	0.0596727	-	-	0.0827	-	1	1	-	1	0.123537	-0.002288	0.121532	0.0174	0.0239	-0.026	-0.0041	-0.0148	0.0052	0.0125	-0.0212	-0.0105	-0.0045	0.0177	-0.0213	-0.0141	-0.0015	-0.0114	-	0.0283	0.0337	0	0.0181
2381_39	2381	39					0.0667	0.0921	0.0811	0.0606	0	0	0	0	0.125842	0.169474	0.151054	0.115618	-	-	-	-	1	0.2652	1	1	0.025754	0.026167	0.051247	-	-	-	-	-	-	0.0397	0.0285	0.0501	0.0492	0.0601	0.0436	0.0759	0.0746	-0.0089	0.0556	0.0415	0.0694	0.0683	-0.0101
2384_51	2384	51	0.8333	0.9706	0.8378	0.8529	0.8333	0.8125	0.8289	0.8182	0.283019	0.0588235	0.275454	0.254609	0.280898	0.308545	0.287368	0.302097	0.5514	-	1	0.123	1	1	0.5651	0.2584	0.033442	-0.004434	0.029157	0.0651	-0.017	0.0591	-0.0189	0.0423	-0.0157	-0.0153	0.0615	-0.0123	-0.0131	-0.0142	0.0796	-0.0107	-0.0092	-0.0099	-0.0147	0.0697	-0.012	-0.0124	-0.0109
2390_81	2390	81	0.9444	0.9412	0.9324	0.9167	0.9111	0.85	0.8553	0.8235	0.106919	0.114082	0.12773	0.154931	0.163796	0.258227	0.250876	0.294997	1	1	0.1359	1	1	0.5697	1	1	-0.049949	0.007749	-0.041812	-0.0235	-0.0186	-0.027	-0.0095	-0.0163	-0.0139	-0.006	-0.0129	-0.0105	-0.0114	0.0309	0.0202	0.0212	0.0097	0.0077	0.0271	0.0167	0.0174	0.0066	0.0047
2397_44	2397	44	0.4074	0.2647	0.25	0.4714	0.3444	0.2949	0.2838	0.1613	0.491963	0.401071	0.38	0.505591	0.45668	0.421246	0.41207	0.274987	0.6995	1	0.662	0.0949	1	0.7008	1	0.5646	-0.027007	0.027712	0.001453	0.0188	0.039	-0.0225	-0.006	0.069	0.0905	-0.0068	-0.0054	0.0086	0.0225	0.0109	-0.0205	-0.0093	0.0528	-0.0068	0.0171	-0.0211	-0.0113	0.0614	-0.0038
2403_50	2403	50	0.1111	0.0882	0.1892	0.2083	0.0795	0.0769	0.0789	0.0735	0.201259	0.165776	0.310995	0.334508	0.148118	0.143856	0.147368	0.138279	0.0159	1	0.3112	0.6221	1	1	1	1	0.004358	0.016653	0.020939	-0.0318	0.006	0.0206	0.0133	0.0275	-0.0118	-0.0129	-0.0188	0.042	0.0553	-0.0132	-0.0192	0.0432	0.0562	-0.0113	-0.0144	-0.0196	0.0406	0.0532	-0.0115
2406_83	2406	83	0.0962	0.0882	0.0571	0.0294	0.0349	0.0256	0.0278	0.0645	0.177223	0.165776	0.109317	0.0579441	0.0681256	0.0506154	0.0547722	0.122687	1	1	1	1	1	0.013	1	1	0.036728	-0.001296	0.035479	-0.0225	-0.0046	-0.0132	0.0243	0.0158	-0.0048	0.0196	0.0102	-0.0068	-0.0126	0.0283	0.0164	-0.0052	-0.0208	-0.0158	0.0279	0.0197	-0.003	-0.0142	-0.0118
2411_84	2411	84	0.0385	0.0667	0.0606	0.1167	0.0732	0.0882	0.1364	0.1061	0.0754154	0.128733	0.115618	0.209603	0.137307	0.1633	0.239161	0.192539	1	1	0.0888	0.3246	0.1802	1	0.0812	1	0.165508	-0.006579	0.160018	-0.0174	-0.0179	-0.0324	0.0202	-0.0154	-0.0013	-0.0085	-0.028	-0.0178	-0.0068	0.0039	-0.0197	-0.0118	-0.0126	-0.0135	0.0336	-0.0079	0.0107	-0.0193	0.0035
2412_66	2412	66	0.9815		0.9605	0.9722	0.9889	0.9211	0.9342	0.8824	0.037037	0	0.0768421	0.0547722	0.0222222	0.147368	0.124561	0.210712	-	-	0.0408	1	-	1	1	1	0.017056	0.01811	0.034856	-0.0091	-0.0167	-0.0066	-0.0144	-0.0008	-0.017	-0.013	-0.0129	-0.0012	-0.0048	0.0206	0.0395	-0.0017	0.0127	0.0445	0.0101	0.029	-0.0093	0.003	0.0308
2441_90	2441	90	0.9167		0.9865		0.8971		0.75	0.7727	0.156029	0	0.027027	0	0.187444	0	0.381357	0.359409	1	-	-	-	1	-	0.1429	0.5359	-0.220712	0.127484	-0.065091	0.0473	0.0447	-0.013	0.0857	-	-0.0008	-0.0142	0.0584	0.0604	0.0925	0.0909	-	0.0004	-	0.097	0.0785	0.1905	0.2262	0.2575	0.062
2442_55	2442	55	0.5962	0.625	0.6667	0.6515	0.6047	0.6282	0.6286	0.6	0.49095	0.483869	0.451282	0.461073	0.483721	0.473192	0.473706	0.488137	0.0406	1	1	1	0.2009	0.7319	0.1478	1	0.15144	-0.015812	0.138022	-0.0314	-0.0109	-0.0205	-0.0147	-0.0221	-0.0154	-0.0206	-0.0246	-0.0074	-0.0108	-0.018	-0.0236	-0.0119	-0.0137	-0.0132	-0.021	-0.0276	-0.0144	-0.0161	-0.0153
2445_50	2445	50	0.0741	0.4706	0.5303	0.4853	0.4773	0.55	0.6974	0.6129	0.139763	0.513371	0.505827	0.507024	0.504702	0.501265	0.427718	0.482284	1	1	0.7268	1	0.1252	0.0642	1	0.451	0.041639	0.105151	0.142411	0.3464	0.3714	-0.0178	0.3215	-0.023	-0.0119	0.3024	-0.0172	-0.0063	-0.0112	0.3805	-0.0137	-0.0163	-0.0077	-0.0015	0.5546	0.0843	0.0436	0.0766	0.0854
2446_9	2446	9	0.0192	0.0294	0.0286	0.0417	0.0444	0.0526	0.0588	0.0294	0.0384615	0.0588235	0.0563143	0.0809861	0.0858933	0.101053	0.112379	0.0579441	-	-	1	1	1	1	1	1	-0.030158	-0.010276	-0.040744	-0.0226	-0.015	-0.0221	-0.0083	-0.0195	-0.0114	-0.0055	-0.0171	-0.009	-0.0121	-0.0009	-0.0147	-0.006	-0.0118	-0.0111	0.0031	-0.0123	-0.0031	-0.0108	-0.0104
2454_13	2454	13				0.9861	0.9889	0.9615	0.9342	0.9571	0	0	0	0.0277778	0.0222222	0.0749256	0.124561	0.0832286	-	-	-	-	-	1	0.1322	1	0.127708	0.009595	0.136078	-	-	-	-0.0041	-0.0117	0	-0.006	-0.0129	-0.0025	-0.0123	0.0177	0.0075	0.0244	-0.0015	0.0043	0.0359	0.02	0.0465	0.0167	0.0266
2459_20	2459	20	0.2222	0.1765	0.0811	0.1389	0.1222	0.0125	0.1053	0.0455	0.3522	0.299465	0.151054	0.242567	0.216978	0.025	0.190876	0.0881121	0.5724	1	1	1	0.1088	-	0.3392	1	0.056896	0.029405	0.084629	-0.019	0.063	0.0268	0.0075	-0.0129	0.005	0.0188	-0.0106	-0.0052	-0.0125	0.2082	0.1917	0.0411	0.102	0.0739	0.0333	0.0008	-0.0109	-0.0083	-0.0138
2474_62	2474	62		0.9706	0.973	0.9861	0.9778	0.9342	0.9459	0.9706	0	0.0588235	0.0533135	0.0277778	0.0439444	0.124561	0.103665	0.0579441	-	-	1	-	1	1	1	1	-0.030923	0.000432	-0.030477	0.0143	0.0078	-0.0216	-0.0041	-0.0154	-0.0094	0.0032	-0.0194	-0.0118	-0.0106	0.0425	-0.0077	0.0041	0.0214	0.0118	0.0323	-0.0142	-0.0038	0.011	0.0024
2481_84	2481	84	0.2593	0.2353	0.1944	0.1389	0.1556	0.141	0.1579	0.1818	0.391333	0.370765	0.317683	0.242567	0.265669	0.245421	0.269474	0.302097	0.6395	0.5196	0.3077	1	1	1	1	1	-0.106762	-0.0019	-0.108865	-0.0182	-0.0011	-0.0114	0.0325	0.0155	-0.0002	0.0202	0.0034	-0.0059	-0.0107	0.0315	0.0145	-0.0006	-0.0115	-0.0104	0.0169	0.0006	-0.0075	-0.0115	-0.0124
2499_25	2499	25	0.0926	0.0294	0.0946	0.0417	0.0111	0.0375	0.0395	0.0312	0.171207	0.0588235	0.173641	0.0809861	0.0222222	0.0731025	0.0768421	0.0615094	1	-	1	1	-	1	1	1	-0.052777	0.007022	-0.045385	0.0088	-0.0148	0.0109	0.0065	-0.0195	0.0091	0.0669	-0.0098	0.0617	0.0071	0.0123	-0.02	0.0146	-0.0128	0.0035	0.0094	-0.0198	0.0119	-0.0132	0.0051
2510_49	2510	49	0.1364	0.1333	0.1618	0.1571	0.1047	0.1316	0.1029	0.0536	0.241014	0.23908	0.275241	0.268737	0.189602	0.231579	0.187444	0.103246	1	1	0.0225	0.5657	0.0481	0.4964	1	1	0.091712	-0.006493	0.085815	-0.025	-0.0215	-0.0292	-0.0141	-0.0182	-0.0169	-0.0157	-0.0243	-0.0046	-0.0019	-0.0183	-0.0246	-0.0145	-0.0106	-0.012	-0.0113	-0.0172	-0.0033	0.0005	-0.0157
2516_76	2516	76		0.9706	0.95	0.9286	0.9405	0.875	0.9412	0.8871	0	0.0588235	0.09661	0.134574	0.11331	0.22152	0.112379	0.203597	-	-	1	1	1	1	0.089	1	-0.018938	0.009955	-0.008794	0.0143	0.0312	-0.0177	0.0492	-0.0047	-0.0109	0.0355	-0.0107	-0.013	-0.0113	0.0947	0.033	0.0201	0.0039	0.0147	0.0292	-0.0219	-0.0194	-0.0161	-0.016
2518_66	2518	66		0.0294	0.0139	0.0714	0.0222	0.0128	0.0132	0.0469	0	0.0588235	0.0277778	0.134574	0.0439444	0.025641	0.0263158	0.090775	-	-	-	1	1	-	-	1	-0.0306	0.006391	-0.024013	0.0143	-0.0041	-0.0154	0.0492	-0.0047	0.0271	0.0032	-0.0194	-0.0106	0.0166	-0.0049	-0.0135	-0.0135	0.0307	-0.0095	-0.0047	-0.0141	-0.0137	0.0295	-0.0099
2535_78	2535	78				0.0143	0.0114	0.05	0.0132	0.0735	0	0	0	0.0285714	0.0227273	0.0962025	0.0263158	0.138279	-	-	-	-	-	1	-	0.1441	0.136985	0.01683	0.15151	-	-	-	-0.0038	-0.0115	0.0008	-0.0059	-0.0128	-0.002	-0.0126	0.0277	0.0164	0.0362	0.0067	0.0141	-0.0047	-0.0121	-0.0004	-0.0139	-0.0123
2537_89	2537	89	0.963		0.9868						0.0726778	0	0.0263158	0	0	0	0	0	1	-	-	-	-	-	-	-	-0.015085	0.012864	-0.002027	0.007	-0.0031	-0.0121	0.0276	-	-0.0007	0.0349	-	0.0023	-	0.0301	-	0.0003	-	-	0.0292	-	0	-	-
2538_8	2538	8	0.0926		0.0526	0.1389	0.0909	0.0875	0.0132	0.0429	0.171207	0	0.101053	0.242567	0.167189	0.16171	0.0263158	0.0832286	1	-	1	0.5127	0.2923	1	-	1	0.027992	0.014945	0.042519	0.056	-0.0025	0.0187	-0.0066	0.0848	0.0288	-0.0164	0.0419	-0.0029	-0.0029	-0.0143	0.0457	-0.0028	-0.0002	-0.0127	0.0552	-0.0121	0.0116	0.0955	0.043
2541_47	2541	47	0.9444	0.9118	0.9054	0.9143	0.8222	0.95	0.8649	0.9545	0.106919	0.165776	0.173641	0.159006	0.295631	0.0962025	0.236949	0.0881121	1	1	1	1	0.6071	1	0.5039	1	0.011929	0.01325	0.025021	-0.0146	-0.0044	-0.0198	-0.0087	-0.0206	-0.0124	0.0479	0.0089	0.0157	0.0221	-0.0148	-0.0074	0.0028	-0.0024	0.0639	0.0175	-0.0125	-0.0057	-0.002	-0.0068
2552_46	2552	46	0.9815	0.9706	0.9722	0.9861	0.9778	0.9737	0.973	0.9545	0.037037	0.0588235	0.0547722	0.0277778	0.0439444	0.0519289	0.0533135	0.0881121	-	-	1	-	1	1	1	1	-0.014693	-0.011511	-0.026373	-0.0218	-0.0144	-0.0219	-0.0158	-0.0154	-0.0092	-0.0146	-0.0194	-0.0118	-0.0106	-0.0146	-0.0213	-0.0135	-0.0097	-0.0118	-0.0145	-0.0216	-0.0137	-0.0094	-0.0118
2562_74	2562	74	0.02				0.0116		0.0143	0.0667	0.04	0	0	0	0.0232558	0	0.0285714	0.126553	-	-	-	-	-	-	-	1	-0.03132	0.021909	-0.008725	-0.0081	0.0087	-	0.0076	-	-	-0.0136	-0.0127	-0.0015	-0.0021	0.0093	-	-	-	-0.0012	-0.0164	-0.0115	0.0012	0.0004	-0.0128
2564_50	2564	50	0.2692	0.25	0.2206	0.2206	0.2444	0.2027	0.1842	0.2344	0.401208	0.387094	0.348991	0.348991	0.373533	0.327657	0.304561	0.364584	0.0418	0.1983	0.0296	0.3046	0.0956	1	0.0854	0.6528	0.224436	-0.015017	0.21279	-0.0358	-0.0181	-0.0306	-0.0165	-0.0279	-0.0199	-0.0191	-0.0284	-0.016	-0.0151	-0.0067	-0.0179	-0.0158	-0.0146	-0.0092	-0.0012	-0.0167	-0.0152	-0.0139	-0.0052
2570_43	2570	43	0.75	0.7941	0.6429	0.6765	0.6395	0.5135	0.6892	0.6094	0.382354	0.3369	0.465837	0.44425	0.466484	0.506478	0.434284	0.483631	0.6271	0.5383	0.4644	0.0077	0.3438	0.0461	1	1	0.012629	0.012469	0.02494	-0.0221	0.011	0.033	0.0002	0.0183	-0.0075	0.0104	0.0308	-0.0132	-0.0088	0.0921	0.1262	0.0184	0.04	0.0166	-0.0075	0.0059	-0.0076	-0.0102	-0.0079
2590_30	2590	30	0.037	0.0294	0.0278	0.0139	0.0233	0.0125	0.0395	0.0143	0.0726778	0.0588235	0.0547722	0.0277778	0.0459651	0.025	0.0768421	0.0285714	1	-	1	-	1	-	1	-	-0.01394	-0.009857	-0.023935	-0.0233	-0.0148	-0.0219	-0.0046	-0.0154	-0.0092	-0.0116	-0.02	-0.0123	-0.0104	-0.0016	-0.0129	-0.0071	-0.0133	-0.0088	-0.0156	-0.0198	-0.0113	-0.0009	-0.0078
2594_47	2594	47		0.0588		0.0441	0.0682	0.0513	0.0526	0.0469	0	0.114082	0	0.0856	0.128527	0.0985692	0.101053	0.090775	-	1	-	1	0.1681	1	1	1	0.053045	0.000459	0.05348	0.0511	-	0.068	0.023	-0.0194	0.0311	0.0359	-0.0246	0.0458	-0.0103	0.0282	-0.0201	0.0362	-0.0129	-0.0117	0.0296	-0.0205	0.038	-0.0128	-0.0123
2596_89	2596	89		0.0625	0.0294	0.0278	0.0476	0.0641	0.0676	0.0167	0	0.120969	0.0579441	0.0547722	0.0917952	0.121546	0.12773	0.0333333	-	1	1	1	1	1	1	-	-0.040005	6e-06	-0.039999	0.06	0.0103	-0.0083	0.0085	-0.0059	-0.0142	0.0252	-0.0189	-0.0087	-0.0073	0.0406	-0.0214	-0.0001	0.002	-0.0093	0.0446	-0.0215	0.002	0.0042	-0.0085
2606_56	2606	56	0.1296	0.4118	0.3919	0.2639	0.2381	0.3205	0.3026	0.2941	0.229907	0.499106	0.483154	0.393975	0.367183	0.441226	0.427718	0.421424	1	0.1385	0.7436	1	1	1	1	0.685	-0.083566	0.017683	-0.064405	0.183	0.1439	-0.0171	0.0392	0.0329	0.0239	0.0228	0.0546	0.0422	-0.0106	0.0803	-0.0001	-0.0018	-0.0055	0.0046	0.0671	0.009	0.0049	-0.0093	-0.0015
2607_64	2607	64	0.0926	0.0588	0.0658	0.0694	0.0444	0.0513	0.1053	0.1061	0.171207	0.114082	0.124561	0.131064	0.0858933	0.0985692	0.190876	0.192539	1	0.0309	1	1	1	1	1	1	-0.018428	-0.005456	-0.023984	-0.0227	-0.0098	-0.027	-0.0115	-0.0269	-0.0128	0.0058	-0.025	-0.0072	-0.006	-0.0013	-0.0279	-0.0106	-0.0099	-0.0111	-0.0136	-0.0114	-0.0021	-0.0044	0.0162
2619_16	2619	16	0.8	0.7941	0.9189	0.8571	0.9111	0.8684	0.9306	0.8788	0.326532	0.3369	0.151054	0.248449	0.163796	0.231579	0.131064	0.216318	0.542	0.0963	0.1945	0.5243	1	0.4905	1	1	0.03876	0.004757	0.043333	-0.0269	0.0453	0.0424	-0.0043	-0.013	0.003	0.0411	0.0397	-0.013	0.0018	0.0019	-0.0057	-0.0023	-0.0146	-0.0029	0.0628	0.0633	-0.0147	0.0138	-0.0091
2642_90	2642	90	0.2308	0.2353	0.2297	0.2206	0.2674	0.1842	0.2632	0.2424	0.361992	0.370765	0.358757	0.348991	0.396444	0.304561	0.392982	0.372961	0.0934	1	1	1	0.4444	0.3159	1	0.6449	-0.002977	-0.010847	-0.013856	-0.0311	-0.0194	-0.0225	-0.0189	-0.0208	-0.0136	-0.0154	-0.0204	-0.0099	-0.0078	-0.0105	-0.0107	-0.0059	-0.0078	0.0073	-0.0153	-0.0188	-0.0101	-0.008	-0.0129
2643_10	2643	10	0.537	0.4412	0.5556	0.5556	0.6023	0.5921	0.6286	0.5	0.506637	0.508024	0.500783	0.500783	0.484586	0.489474	0.473706	0.508197	0.7076	0.3349	0.52	0.3091	0.7498	1	0.4662	0.2952	-0.065218	-0.002842	-0.068246	-0.0017	-0.0161	0.0046	-0.0129	0.0097	-0.0133	-0.005	0.0342	-0.0084	-0.0064	-0.0089	0.0263	-0.0116	-0.0093	-0.0115	0.0001	0.048	-0.0051	-0.0026	-0.0118
2649_46	2649	46			0.0588				0.027		0	0	0.112379	0	0	0	0.0533135	0	-	-	1	-	-	-	1	-	-0.034886	0.027651	-0.00627	-	0.0367	0.0225	-	-	0.0455	-	-	0.0543	-	-	-	0.0475	-	-	0.007	-0.0027	-0.0012	0.0122	0.017
2651_43	2651	43	0.02		0.0323	0.0294	0.0732	0.0857	0.0735	0.2143	0.04	0	0.0634581	0.0579441	0.137307	0.159006	0.138279	0.342857	-	-	1	1	0.1803	0.2071	0.1447	0.5628	0.215133	0.040179	0.246668	-0.0127	-0.0153	-0.002	-0.0157	-0.004	-0.0153	0.0078	0.0202	-0.0014	0.0025	0.0176	0.0307	0.0066	0.0113	-0.0163	0.0068	0.0195	-0.0028	0.0013	-0.0182
2664_88	2664	88	0.94	0.9667	0.9848	0.9143	0.9512	0.8816	0.9429	0.95	0.115104	0.0666667	0.030303	0.159006	0.0939488	0.211579	0.109317	0.09661	1	-	-	1	1	1	1	1	-0.067205	0.00392	-0.063021	-0.0189	0.013	-0.0165	-0.0114	-0.0014	0.0365	-0.0144	-0.0197	0.004	-0.0014	0.0048	0.0211	0.0665	-0.0066	0.0204	-0.0166	-0.0174	0.0106	-0.0073	-0.0121
2683_48	2683	48	0.913	0.7812	0.7679	0.8714	0.825	0.8194	0.8226	0.8077	0.162317	0.352825	0.362986	0.227329	0.292405	0.300078	0.296668	0.316742	0.1301	1	0.1231	1	1	1	1	0.2014	0.096762	-0.005782	0.091539	0.0371	0.0475	-0.031	-0.0106	0.0084	0.0189	0.0127	-0.0164	-0.0071	-0.0042	0.0155	-0.0189	-0.0101	-0.0029	-0.013	0.0121	-0.02	-0.011	-0.0053	-0.0144
2693_46	2693	46	0.8889	0.9062	0.9583	0.9722	0.9659	0.9231	0.9605	0.9714	0.201259	0.175406	0.0809861	0.0547722	0.0666136	0.143856	0.0768421	0.0563143	1	1	1	1	1	1	1	1	-0.056556	0.004262	-0.052053	-0.0214	0.0211	0.0034	0.0425	0.0256	-0.0108	0.0354	0.0169	-0.0116	-0.0119	-0.0073	-0.019	-0.0017	0.0112	0.0064	0.0248	0.0068	-0.0132	-0.0113	-0.0117
2714_6	2714	6		0.9706	0.9714	0.9853			0.9444		0	0.0588235	0.0563143	0.0294118	0	0	0.106417	0	-	-	1	-	-	-	1	-	-0.026947	0.01518	-0.011358	0.0143	0.0094	-0.0221	-0.0035	-0.0167	-0.01	-	0.0323	0.0198	0.0039	-	0.0284	0.0176	0.0024	-	0.034	-0.0136	-0.0047	0.0103	0.0499
2715_20	2715	20	0.9815		0.9844	0.9571	0.9778		0.9459	0.9833	0.037037	0	0.03125	0.0832286	0.0439444	0	0.103665	0.0333333	-	-	-	1	1	-	1	-	-0.022454	0.000851	-0.021584	-0.0091	-0.0171	-0.0108	-0.0067	0.0112	-0.0019	-0.0146	-0.0047	-0.0123	-0.0055	0.006	-	0.0023	0.031	0.0082	0.0012	0.0199	0.0069	-0.0122	0.0024
2718_28	2718	28	0.3269	0.3824	0.3429	0.1944	0.3333	0.2763	0.2763	0.2273	0.448719	0.486629	0.457143	0.317683	0.449438	0.405263	0.405263	0.356642	0.0667	0.3005	0.4757	0.3062	1	0.6918	1	0.3045	0.02903	0.00198	0.030952	-0.0205	-0.0207	-0.0182	0.0282	0.074	0.0414	-0.0177	-0.0134	-0.0135	0.0364	-0.0122	0.0089	-0.0036	0.0071	-0.0041	-0.0134	0.007	-0.0045	0.006	-0.0048
2734_24	2734	24		0.9412	0.8889	0.9429	0.8837	0.9189	0.9737	0.9032	0	0.114082	0.200314	0.109317	0.207935	0.151054	0.0519289	0.177684	-	1	1	1	0.4463	1	1	1	-0.028528	0.010026	-0.018216	0.0491	0.0819	-0.0038	0.0336	-0.0214	0.0059	0.0782	-0.0041	-0.0129	0.0075	0.0542	-0.0168	-0.0073	-0.0087	-0.0063	0.0056	-0.0059	0.0437	-0.0013	0.0445
2744_91	2744	91	0.9074	0.9412	0.9595	0.9167	0.7778	0.8947	0.8289	0.7879	0.171207	0.114082	0.0788595	0.154931	0.349562	0.190876	0.287368	0.339394	0.1841	1	1	1	1	1	0.2751	1	0.020338	0.029474	0.049213	-0.0227	0.0036	-0.0174	-0.0179	-0.0163	0.0029	0.0417	0.0685	0.1174	0.0577	-0.0164	-0.0066	0.0183	-0.0096	0.0364	0.0061	0.0283	0.0715	0.0193	-0.0048
2745_82	2745	82	0.0652	0.0357	0.0172		0.0128	0.0345	0.0357	0.0357	0.124639	0.0714286	0.0344828	0	0.025641	0.0677552	0.0701286	0.0701286	1	-	-	-	-	1	1	1	-0.022555	-0.003598	-0.026234	-0.0198	0.0121	-0.0194	0.0572	0.0301	0.0006	0.0268	-0.0103	-0.0146	-0.0035	-0.0087	-0.0268	-0.0113	0.0187	-0.0041	-0.01	-0.0272	-0.0109	0.0204	-0.0033
2766_44	2766	44	0.8269	0.8824	0.8485	0.7639	0.8295	0.8462	0.8684	0.8276	0.291854	0.213906	0.261073	0.365806	0.28605	0.263736	0.231579	0.290383	0.1318	1	0.1274	1	0.5842	1	0.0995	1	0.140229	-0.008897	0.13258	-0.0179	-0.0215	-0.0223	-0.007	0.0223	0.0062	-0.0188	-0.0116	-0.0148	-0.0001	-0.0176	-0.016	-0.0164	0.008	-0.0122	-0.0151	-0.0253	-0.0173	0.0209	-0.0091
2769_25	2769	25	0.12		0.0455	0.0303	0.0114	0.0294	0.0811	0.1034	0.215512	0	0.0881121	0.0596727	0.0227273	0.0579441	0.151054	0.188748	0.2855	-	1	1	-	1	1	0.248	0.095722	0.017809	0.111826	0.0739	0.0181	0.0135	0.0407	0.0012	-0.0118	0.0979	-0.0128	0.0099	-0.0038	0.0432	0.0005	-0.0111	-0.0149	-0.0043	-0.0098	0.0415	-0.003	0.0103	0.046
2775_36	2775	36	0.26	0.5	0.5303	0.5147	0.369	0.5946	0.5714	0.52	0.392652	0.515153	0.505827	0.507024	0.471314	0.488708	0.496894	0.509388	0.2854	0.6255	0.7289	0.1767	1	0.5111	0.737	0.1013	0.164141	0.030974	0.190031	0.0898	0.1218	-0.0241	0.1062	-0.0275	-0.0174	0.0088	0.0127	0.0375	0.0275	0.1858	-0.0067	-0.0077	-0.0039	0.0845	0.1621	-0.0146	-0.0129	-0.0106	0.0662
2779_23	2779	23	0.24	0.3529	0.4667	0.4091	0.4111	0.4375	0.4286	0.4286	0.372244	0.470588	0.506213	0.490909	0.489638	0.498418	0.496894	0.4987	1	0.3391	0.7251	0.4747	1	0.5198	0.3078	0.6999	0.058538	0.000489	0.058998	0.0043	0.0881	-0.0001	0.0476	-0.0152	-0.0085	0.0482	-0.0142	-0.0078	-0.012	0.0646	-0.0103	-0.0148	-0.0124	-0.0111	0.0573	-0.0151	-0.015	-0.0144	-0.013
2781_87	2781	87	0.9259		0.9605		0.9889	0.9737	0.9868		0.139763	0	0.0768421	0	0.0222222	0.0519289	0.0263158	0	1	-	0.0424	-	-	1	-	-	0.158127	0.011702	0.167979	0.0396	-0.0084	-0.0066	0.0713	-	0.0164	0.044	-0.0129	-0.0012	-0.0025	0.0106	-0.0019	-0.0159	0.0125	-0.0056	0.0344	-0.0121	-0.0063	-0.0007	-0.0121
2786_45	2786	45	0.0185	0.0588	0.1061	0.1429	0.1333	0.1053	0.0676	0.0968	0.037037	0.114082	0.192539	0.248449	0.233709	0.190876	0.12773	0.177684	-	1	1	1	0.1526	1	1	0.0128	0.066839	0.001714	0.068438	0.001	0.0451	-0.007	0.0781	0.0153	-0.0067	0.06	0.0031	-0.0113	-0.0133	0.0429	-0.0066	-0.0128	-0.0055	-0.0098	0.0115	-0.0202	-0.0038	0.0179	0.009
2812_71	2812	71	0.8	0.8333	0.8448	0.8	0.8372	0.8611	0.8636	0.7321	0.326532	0.287353	0.266786	0.325423	0.275786	0.242567	0.239161	0.39935	1	1	0.5232	0.3089	0.2876	1	0.4678	0.3501	0.082037	-0.005378	0.0771	-0.0224	-0.013	-0.0255	-0.0208	-0.024	-0.0128	-0.0129	-0.0247	-0.0164	-0.012	-0.0023	-0.0172	-0.0142	-0.0024	-0.0111	-0.0041	-0.0215	-0.0168	-0.0039	-0.0128
2813_14	2813	14	0.25	0.3235	0.24	0.2903	0.1667	0.2162	0.2353	0.125	0.382354	0.450982	0.372244	0.418826	0.281385	0.343576	0.365232	0.222729	0.1482	0.2595	0.0997	0.6813	1	0.3175	0.3394	0.3446	0.199904	0.000197	0.200061	-0.0195	-0.0265	-0.0167	-0.017	-0.0249	-0.0155	0.0033	0.0474	-0.0022	0.0288	-0.0177	0.0032	-0.0202	-0.0025	-0.0069	-0.0209	-0.0081	-0.0224	-0.0099	-0.0005
2818_6	2818	6		0.9412			0.9889	0.9872			0	0.114082	0	0	0.0222222	0.025641	0	0	-	1	-	-	-	-	-	-	-0.021945	0.01842	-0.003121	0.0531	-	0.0732	-	0.0697	-	-0.006	0.0279	-0.0019	-0.0025	-0.0049	0.0196	-0.0003	-0.001	-0.012	-	0.0732	-	-	-0.0019
2826_27	2826	27	0.0185	0.0588	0.0303	0.0571	0.0222			0.0172	0.037037	0.114082	0.0596727	0.109317	0.0439444	0	0	0.0344828	-	1	1	0.0835	1	-	-	-	0.146679	0.003036	0.149269	0.001	-0.0141	-0.0114	-0.0037	-0.0294	-0.011	-0.0146	0.0016	-0.0118	0.0001	0.0065	0.0732	0.0189	0.0399	0.0086	0.006	0.0715	0.0182	0.0389	0.0082
2828_56	2828	56		0.0714	0.0484	0.0333	0.0132				0	0.137564	0.0936	0.0655367	0.0263158	0	0	0	-	1	1	1	-	-	-	-	-0.031055	0.017765	-0.012738	0.0697	0.0257	-0.0204	0.0119	-0.009	-0.0133	-0.0064	0.036	0.0077	-0.0054	-	0.1002	0.0382	0.0219	-0.0007	-	0.0905	0.0343	0.0189	-0.0023
2855_75	2855	75	0.9038	0.9688	0.973	0.9444	0.9767	0.9872	0.9571		0.177223	0.0625	0.0533135	0.106417	0.0459651	0.025641	0.0832286	0	1	-	1	1	1	-	1	-	-0.042171	0.010077	-0.031669	0.008	0.0297	-0.0223	-0.0033	-0.0157	-0.003	0.0398	-0.0204	-0.0123	0.0019	0.0619	-0.0127	-0.0079	0.0153	-0.0092	0.0074	-0.021	-0.01	-0.012	-0.0066
2856_29	2856	29			0.9865		0.9889			0.9429	0	0	0.027027	0	0.0222222	0	0	0.109317	-	-	-	-	-	-	-	0.0853	0.317347	0.017176	0.329072	-	-0.0044	-0.0119	-	-	-0.0004	-0.006	-0.0129	-0.0122	-0.0025	-	-	0.0007	-	-0.0016	-	-	0.0004	-	-0.0019
2860_49	2860	49	0.7037	0.6562	0.6389	0.6618	0.6556	0.6282	0.5	0.6176	0.424878	0.465725	0.467919	0.454347	0.45668	0.473192	0.506849	0.479368	0.6454	1	0.4653	0.256	0.3168	0.0845	0.7403	0.4815	0.115525	-0.001098	0.114554	-0.0229	-0.0095	-0.0257	-0.0114	-0.0201	-0.013	-0.0121	-0.0249	-0.0143	-0.013	-0.0069	-0.0261	-0.0166	-0.0123	-0.0133	0.0654	0.0244	0.0234	0.0394	0.0351
2872_60	2872	60	0.9259		0.9605	0.9861					0.139763	0	0.0768421	0.0277778	0	0	0	0	1	-	1	-	-	-	-	-	-0.041938	0.031867	-0.008734	0.0396	-0.0035	0.0083	0.0315	-0.0117	-0.0009	0.0838	-	0.0315	0.0032	0.077	-	0.0284	0.0015	-	0.0742	-	0.027	0.0008	-
2900_81	2900	81	0.6538	0.6667	0.6212	0.5625	0.5119	0.5758	0.6143	0.5968	0.461538	0.459773	0.477855	0.5	0.505738	0.496036	0.480746	0.489158	0.0256	1	0.7211	0.0681	0.3525	0.1605	0.4906	0.4717	0.103615	-0.007844	0.096584	-0.037	-0.0183	-0.0199	-0.0079	-0.01	-0.0108	0.0239	0.0275	0.0124	-0.0096	-0.0111	-0.013	-0.0126	-0.0204	-0.0057	-0.016	-0.017	-0.0132	-0.0114	0.0101
2903_64	2903	64	0.5208	0.3333	0.5143	0.4714	0.4889	0.5571	0.4189	0.5	0.50975	0.459773	0.506831	0.505591	0.505369	0.50062	0.493522	0.507691	1	1	0.7327	0.318	0.2336	0.0387	0.019	0.7302	0.147165	-0.004359	0.143447	0.0425	-0.0184	0.0383	-0.0104	0.0171	-0.0101	-0.0161	0.0218	-0.0137	-0.0127	-0.0187	0.0661	-0.0142	-0.001	-0.0071	-0.0002	-0.0163	0.0007	-0.01	-0.0062
2907_24	2907	24	0.4231	0.7647	0.8382	0.6806	0.8556	0.875	0.8026	0.8906	0.497738	0.370765	0.275241	0.440922	0.249938	0.22152	0.321053	0.197916	0.7082	1	0.1801	0.1232	0.5676	0.4717	0.6109	0.3062	0.098486	0.104668	0.192846	0.1919	0.3083	-0.0084	0.11	-0.0101	0.0478	0.3495	0.0106	-0.0123	0.0719	0.3764	0.0227	-0.0107	0.0905	-0.0098	0.2596	-0.0191	-0.0122	0.0222	-0.0019
2910_61	2910	61	0.38	0.4615	0.5333	0.4	0.4884	0.4545	0.55	0.463	0.480816	0.516923	0.506213	0.488137	0.505609	0.503497	0.50339	0.506637	0.2344	0.2625	0.7289	0.4474	1	0.729	1	0.4396	0.094034	-0.005493	0.089058	-0.0256	0.0255	-0.023	-0.0219	-0.0278	0.0166	0.0065	-0.0265	-0.0106	0.0006	-0.0074	-0.0291	-0.0035	-0.0107	-0.0107	0.0366	-0.0161	-0.0171	0.0264	-0.0066
2913_71	2913	71	0.8704	0.7941	0.7258	0.75	0.7273	0.7692	0.7432	0.7667	0.229907	0.3369	0.404548	0.380281	0.401255	0.359641	0.386895	0.363843	0.3561	1	0.1729	0.6573	1	0.3825	1	0.6309	0.075782	-0.005785	0.070435	-0.0023	0.0408	-0.0136	0.0264	-0.0171	-0.0168	0.0434	-0.0074	-0.0154	-0.012	0.0148	-0.0206	-0.0127	-0.0144	-0.0082	0.0328	-0.0125	-0.0159	-0.0143	-0.0115
2918_28	2918	28	0.9259	0.8235	0.9054	0.875	0.8182	0.7875	0.7763	0.8438	0.139763	0.299465	0.173641	0.221831	0.300941	0.338925	0.351929	0.267856	1	1	1	0.0675	0.3156	0.3389	1	0.5612	0.028657	0.006761	0.035224	0.0306	-0.0122	0.0128	-0.0063	-0.0146	-0.0115	0.0349	-0.0164	0.0207	-0.0006	0.0532	-0.0193	0.0377	0.0102	-0.009	0.0643	-0.0142	0.0476	0.0177	-0.0058
2924_23	2924	23	0.619	0.7812	0.8472	0.75	0.85	0.8974	0.9412	0.931	0.483157	0.352825	0.262519	0.380953	0.258227	0.186479	0.112379	0.130672	0.0154	0.5455	0.5677	0.1514	0.5655	1	1	1	-0.251675	0.060243	-0.17627	0.0458	0.1237	-0.003	0.0292	-0.014	0.0184	0.1296	-0.001	-0.0111	0.0211	0.2052	0.038	-0.0002	0.0643	-0.0008	0.2871	0.1049	0.0331	0.1228	0.0308
2976_34	2976	34	0.0385	0.0312	0.0152	0.0278	0.025		0.0161	0.1	0.0754154	0.0625	0.030303	0.0547722	0.0493675	0	0.0322581	0.183672	1	-	-	1	1	-	-	0.0063	0.261101	0.008544	0.267414	-0.0248	-0.0061	-0.0171	-0.0147	-0.0226	-0.0108	-0.0127	-0.0214	-0.0115	-0.013	0.0316	0.0306	0.0022	0.0154	0.0119	-0.0079	-0.0186	-0.0159	-0.012	-0.0125
2983_69	2983	69	0.7593	0.7188	0.7973	0.8	0.7889	0.8286	0.8158	0.7969	0.372467	0.417337	0.327657	0.324637	0.336829	0.2882	0.304561	0.328869	0.615	0.2534	0.6176	0.5961	1	0.5582	1	0.2988	-0.040261	-0.0098	-0.050456	-0.0191	-0.0136	-0.0035	-0.0137	-0.0028	-0.0156	-0.0132	-0.0053	-0.0128	-0.0132	-0.0009	0.0197	-0.0103	-0.0114	-0.0069	-0.0067	0.0091	-0.0128	-0.0137	-0.0099
2984_91	2984	91	0.8846	0.9706	0.9865	0.9714	0.9778	0.9744		0.9839	0.208146	0.0588235	0.027027	0.0563143	0.0439444	0.0506154	0	0.0322581	1	-	-	1	1	1	-	-	-0.049045	0.02414	-0.023721	0.0267	0.0805	-0.0148	0.045	-0.0221	-0.0083	0.0653	-0.0194	-0.0102	-0.0118	0.0535	-0.0211	-0.0094	-0.0134	-0.0117	0.1259	0.0264	0.0004	0.0165	0.0086
2986_18	2986	18	0.1154	0.125	0.0676	0.0429	0.1333	0.1714	0.1447	0.0938	0.208146	0.225806	0.12773	0.0832286	0.233709	0.2882	0.250876	0.172619	1	1	1	1	0.5696	0.2437	1	0.2246	0.025657	0.003641	0.029205	-0.0225	-0.0007	0.0005	0.0228	0.0311	-0.0075	-0.0139	-0.0215	0.0106	0.0344	-0.0061	-0.018	0.0354	0.0674	-0.0088	-0.0103	-0.0177	0.0193	0.0467	-0.0111
3013_12	3013	12	0.0185	0.0588	0.0333			0.0263	0.0152		0.037037	0.114082	0.0655367	0	0	0.0519289	0.030303	0	-	1	0.0167	-	-	1	-	-	0.239257	0.000531	0.239662	0.001	-0.0258	-0.0274	0.0044	0.0662	0.0042	0.008	0.0783	0.0107	-	-0.0146	-0.0059	-0.0219	0.0114	0.015	-0.0168	0.0108	-0.02	0.0005	0.0034
3017_70	3017	70	0.0741		0.027		0.0111				0.139763	0	0.0533135	0	0.0222222	0	0	0	1	-	1	-	-	-	-	-	-0.0395	0.03108	-0.007192	0.0396	0.0093	-0.0014	0.0713	-	0.0133	0.044	-0.0129	-0.0052	-0.0025	0.0742	-	0.0144	-	-0.0019	0.0742	-	0.0144	-	-0.0019
3021_41	3021	41	0.36	0.1176	0.1944	0.2647	0.2841	0.2027	0.1429	0.2778	0.470204	0.213906	0.317683	0.395082	0.411441	0.327657	0.248449	0.408804	0.6647	1	0.0953	1	1	0.6156	0.5286	1	0.058952	0.013797	0.071936	0.1171	0.0486	-0.0056	0.0031	0.0419	-0.0021	-0.0028	0.0552	0.0079	-0.0116	0.0434	0.0022	-0.0164	-0.0038	0.0052	0.1063	-0.0202	-0.0077	0.0307	0.044
3031_43	3031	43	0.9444	0.9706	0.9861	0.9583	0.9302	0.9079	0.9429	0.9242	0.106919	0.0588235	0.0277778	0.0809861	0.131328	0.169474	0.109317	0.142191	0.0553	-	-	1	1	1	1	0.1516	0.086472	-0.004096	0.08273	-0.0289	0.0038	-0.0154	-0.0196	-0.0195	0.0006	-0.0164	-0.0048	0.0244	-0.0048	-0.0089	0.0092	0.0462	0.0075	-0.0082	-0.0211	-0.013	0.0138	-0.0111	-0.011
3041_82	3041	82	0.2593	0.1875	0.1351	0.2714	0.2439	0.1806	0.1471	0.2742	0.391333	0.314519	0.236949	0.401243	0.37338	0.300078	0.254609	0.404548	0.6376	1	1	0.6836	0.675	1	0.54	0.382	-0.038979	0.005139	-0.03364	-0.0068	0.036	-0.0082	-0.016	-0.0041	0.0429	-0.0149	-0.0134	0.0248	-0.0125	0.0033	-0.0211	-0.005	0.0089	-0.0018	0.0235	-0.0167	-0.0132	0.0304	0.0145
3051_12	3051	12	0.0769	0.2059	0.0857	0.125	0.0952	0.125	0.1351	0.1613	0.144796	0.3369	0.159006	0.222222	0.174412	0.22152	0.236949	0.274987	0.1162	0.5383	1	0.3926	0.3078	1	1	0.5678	0.011256	-0.003128	0.008162	0.0424	-0.019	0.0424	-0.0099	-0.0008	-0.0077	-0.0182	0.0305	-0.0137	-0.0117	-0.0046	0.0053	-0.0039	-0.0142	-0.0079	-0.0001	-0.002	0	-0.0142	-0.005
3056_12	3056	12	0.72	0.6765	0.6528	0.75	0.6512	0.6875	0.6757	0.7273	0.411428	0.450982	0.459703	0.380597	0.459644	0.435128	0.444281	0.402797	0.6264	1	1	1	0.1895	1	0.137	1	-0.014692	-0.008692	-0.023512	-0.0191	-0.0053	-0.0211	-0.0139	-0.0094	0.0083	-0.0019	-0.0167	-0.0112	0.0115	-0.0132	-0.0221	-0.0106	-0.0043	-0.0079	-0.0141	-0.0268	-0.0144	-0.0029	-0.0114
3071_10	3071	10	0.0217		0.0139	0.0294	0.0952	0.027	0.0541	0.0147	0.0434783	0	0.0277778	0.0579441	0.174412	0.0533135	0.103665	0.0294118	-	-	-	0.0157	0.3042	1	0.0797	-	0.286582	0.007769	0.292125	-0.0099	-0.0162	-0.0142	-0.0302	-0.0278	-0.0185	0.0219	0.0413	0.0448	0.0169	-0.0172	-0.0041	-0.0094	-0.0215	0.0243	-0.0117	0.0042	0.0052	-0.0163	-0.0044
3082_83	3082	83	0.6111	0.5	0.5323	0.3788	0.4634	0.3784	0.3939	0.3103	0.484278	0.515153	0.506081	0.477855	0.503463	0.476859	0.484848	0.435572	1	0.0115	0.1471	1	0.0293	1	0.7134	1	0.018643	0.020532	0.038792	-0.0058	-0.0078	-0.0316	0.0867	0.0015	0.0286	0.0312	-0.0173	-0.0037	0.0034	0.0884	0.0042	0.0305	-0.0147	0.0045	0.0756	-0.0031	0.0211	-0.0143	-0.0003
3089_51	3089	51		0.9688	0.9697		0.9762	0.9868	0.9857	0.9138	0	0.0625	0.0596727	0	0.0470452	0.0263158	0.0285714	0.160314	-	-	1	-	1	-	-	0.1724	0.138629	0.013141	0.149948	0.016	0.0104	-0.0235	-	0.0283	0.0176	0.004	-0.0207	-0.0127	0.0095	-0.0052	-0.0134	-0.007	-0.0007	-0.0095	-0.0044	-0.0156	-0.0088	0.0004	-0.0108
3090_85	3090	85			0.9839		0.9651		0.9531		0	0	0.0322581	0	0.0681256	0	0.090775	0	-	-	-	-	1	-	1	-	-0.022278	0.011089	-0.010942	-	-0.0029	-0.0147	-	-	0.0015	0.0133	0.0003	-0.0071	0.0187	-	-	0.0025	-	0.0199	0.0262	0.0095	-0.0002	0.0341	-0.0115
3104_79	3104	79	0.9808		0.9516	0.9429		0.9737	0.9853		0.0384615	0	0.0936	0.109317	0	0.0519289	0.0294118	0	-	-	0.0472	0.0846	-	1	-	-	0.349908	0.002512	0.351541	-0.01	-0.0143	-0.0022	-0.0052	0.009	-0.0235	0.0097	-	0.0341	0.044	-0.0152	-0.0032	-0.0136	-0.0061	0.0155	-0.0166	-0.0125	-0.0042	0.0055	0.0032
3106_64	3106	64					0.9405	0.9605	0.9722		0	0	0	0	0.11331	0.0768421	0.0547722	0	-	-	-	-	0.117	1	1	-	0.176079	0.01341	0.187127	-	-	-	-	-	-	0.028	0.0148	0.0335	0.0366	0.018	0.0083	0.022	0.0242	-0.0112	0.0078	-0.0008	0.0113	0.0131	-0.0046
3108_82	3108	82		0.0882	0.0405	0.0833	0.0667	0.1081	0.0526	0.0294	0	0.165776	0.0788595	0.154931	0.125842	0.195484	0.101053	0.0579441	-	1	1	1	1	1	1	1	-0.066933	0.006479	-0.06002	0.0912	0.02	0.0011	0.0596	-0.0203	0.0029	0.0407	-0.0158	-0.0052	-0.0097	0.0818	-0.0176	0.0205	-0.009	-0.0003	0.0306	-0.0097	-0.0114	-0.0053	-0.0099
3117_73	3117	73	0.963	0.8824	0.9583	0.9306	0.9556	0.9474	0.9459	0.9833	0.0726778	0.213906	0.0809861	0.131064	0.0858933	0.101053	0.103665	0.0333333	1	1	1	1	1	1	1	-	-0.049369	-0.002427	-0.051916	0.0284	-0.0158	0.0262	-0.0056	-0.0051	-0.006	-0.0139	0.0251	-0.0121	-0.006	-0.0127	0.0114	-0.0118	-0.0105	-0.0111	-0.0124	0.0094	-0.0117	-0.0111	-0.011
3120_42	3120	42	0.5833	0.4062	0.5625	0.697	0.625	0.5921	0.5143	0.6111	0.496454	0.497981	0.5	0.428903	0.474683	0.489474	0.506831	0.484278	0.4317	1	1	0.2094	0.3325	0.1877	0.0464	0.2182	-0.159844	0.009502	-0.148823	0.0399	-0.0162	0.0258	0.0143	0.1455	0.025	-0.0138	0.0705	-0.0073	-0.0021	-0.0133	0.0503	-0.0109	0.0132	-0.0102	-0.003	0.0071	-0.0076	0.058	0.0127
3127_80	3127	80	0.0714	0.2188	0.1286	0.3485	0.1579	0.1944	0.1719	0.2581	0.13589	0.352825	0.227329	0.461073	0.269474	0.317683	0.289187	0.389213	0.0723	1	1	1	0.2042	0.5886	0.5551	1	0.050076	0.026599	0.075343	0.0549	-0.0037	0.0084	0.1713	0.015	0.1133	0.009	-0.0139	-0.0113	0.0789	0.0354	-0.0241	0.0015	0.0439	-0.0114	0.0236	-0.0148	-0.0052	0.0641	-0.0143
3129_70	3129	70	0.0769	0.0294	0.2361	0.1857	0.093	0.141	0.1081	0.0484	0.144796	0.0588235	0.365806	0.306831	0.170726	0.245421	0.195484	0.0936	1	-	0.6479	0.5676	0.3003	0.5566	1	1	-0.058792	0.027607	-0.029561	-0.0028	0.0727	0.1233	0.0348	0.0831	-0.0041	-0.0156	0.005	0.0623	0.0242	0.0035	0.0415	0.0169	-0.0051	-0.0025	-0.0094	0.0206	0.0447	0.0125	-0.012
3131_21	3131	21	0.9259	0.7059	0.8824	0.7794	0.8023	0.8289	0.8108	0.871	0.139763	0.427806	0.210712	0.348991	0.32093	0.287368	0.310995	0.228452	1	0.571	1	1	0.1788	0.5618	1	0.4056	-0.078013	0.010449	-0.066749	0.143	-0.0044	0.0805	0.0642	-0.0079	0.0242	0.0466	0.0079	0.0128	-0.0094	0.0276	0.025	-0.0003	-0.0042	-0.0074	0.0387	0.0092	0.0063	-0.0102	-0.0106
3133_69	3133	69	0.6481	0.7941	0.8611	0.9118	0.8333	0.8333	0.8919	0.9118	0.464711	0.3369	0.242567	0.1633	0.281124	0.281689	0.195484	0.1633	0.6753	0.5376	1	1	1	0.5582	1	1	-0.041552	0.035212	-0.004877	0.0235	0.1055	-0.0043	0.178	0.0386	0	0.075	-0.0164	-0.0091	0.0139	0.0735	-0.0151	-0.0087	0.0151	-0.0118	0.1494	0.0182	-0.0076	-0.0107	0.0022
3141_92	3141	92	0.5	0.4062	0.4219	0.4531	0.5682	0.6167	0.5882	0.6607	0.510204	0.497981	0.495534	0.503472	0.496343	0.48079	0.491659	0.456493	0.2262	0.2919	1	0.0146	1	0.0545	0.4826	0.4244	0.175105	0.013282	0.186061	-0.0171	-0.0087	-0.0275	-0.0207	-0.0299	-0.0179	-0.0081	0.0285	0.0286	0.0103	0.0028	0.054	0.0547	0.0302	-0.0114	-0.0057	0.037	0.0377	0.0165	-0.0133
3160_79	3160	79	0.58	0.6471	0.6094	0.7167	0.7317	0.75	0.7833	0.6833	0.497144	0.470588	0.483631	0.412993	0.397471	0.38	0.345197	0.440113	0.6866	0.3369	0.2719	0.1804	1	0.3964	1	1	0.005601	0.006332	0.011898	-0.0201	-0.0149	-0.0184	0.0189	-0.0184	0.0095	0.0345	-0.0057	0.0215	-0.016	0.0494	0.0053	0.0338	-0.0127	-0.011	0.0748	0.0223	0.056	-0.0071	-0.0072
3175_70	3175	70	0.037	0.0294	0.0789	0.0571	0.0556	0.0641	0.0789	0.1286	0.0726778	0.0588235	0.147368	0.109317	0.106118	0.121546	0.147368	0.227329	1	-	1	1	1	1	1	0.0732	0.0424	-0.002372	0.040129	-0.0233	0.0002	0.0004	-0.0116	-0.013	-0.0093	-0.0107	-0.0123	-0.0071	-0.0122	-0.0078	-0.0085	-0.0106	-0.0126	-0.0108	0.0002	0.0004	-0.0124	-0.0093	-0.0071
3183_47	3183	47	0.0192	0.0625		0.0143	0.0333	0.0125		0.0156	0.0384615	0.120969	0	0.0285714	0.0651689	0.025	0	0.03125	-	1	-	-	1	-	-	-	-0.017754	0.002872	-0.014831	0.0023	0.0076	0.082	-0.0163	0.0182	0.0012	-0.0115	-0.0099	0.0192	-0.0051	-0.0146	0.0261	-0.0007	-0.0135	-0.0022	0.0065	0.0782	-	0.0004	0.0181
3192_7	3192	7	0.0185	0.0667	0.0167	0.0286	0.0114	0.0395	0.0143		0.037037	0.128733	0.0333333	0.0563143	0.0227273	0.0768421	0.0285714	0	-	1	-	1	-	1	-	-	-0.018597	-0.002044	-0.020679	0.0082	-0.0178	0.0142	-0.0143	-0.0044	-0.0124	-0.0133	0.039	-0.0131	-0.0048	-0.0083	-0.0146	-0.0056	-0.0118	0.0045	-0.0161	0.0235	-0.0155	-0.0094	-0.0126
3193_27	3193	27	0.7917	0.8824	0.803	0.9242	0.9091	0.9531	0.9474	0.9706	0.336879	0.213906	0.321212	0.142191	0.167189	0.090775	0.101053	0.0579441	1	1	1	1	1	1	1	1	-0.046196	0.035149	-0.009423	0.0042	-0.0176	0.001	0.0574	-0.0099	0.0467	0.0434	-0.0147	0.0346	-0.0108	0.103	0.0166	0.0856	-0.0075	0.0018	0.0987	0.0114	0.0817	-0.009	-0.0006
3199_90	3199	90	0.78	0.8125	0.8125	0.8194	0.8182	0.8421	0.7703	0.7812	0.350204	0.314519	0.309525	0.300078	0.300941	0.269474	0.358757	0.347222	0.5547	0.4338	1	0.3016	1	0.2117	1	0.1298	0.115167	-0.013339	0.103364	-0.0286	-0.0165	-0.0256	-0.0155	-0.0272	-0.0161	-0.012	-0.022	-0.0131	-0.0134	-0.0074	-0.0245	-0.0131	-0.0146	-0.0112	-0.0184	-0.0192	-0.0095	-0.0076	-0.0052
3204_18	3204	18	0.1154	0.1471	0.1111	0.1429	0.125	0.0769	0.0857	0.0606	0.208146	0.258465	0.200314	0.248449	0.221264	0.143856	0.159006	0.115618	1	1	1	1	0.1152	0.1867	0.2076	1	0.048761	-0.006378	0.042694	-0.0171	-0.0148	-0.0132	-0.0113	-0.0189	-0.0078	-0.0174	-0.0219	-0.0134	-0.0126	-0.0089	0.0043	-0.0074	0.0086	-0.0031	-0.0136	-0.0043	-0.0115	0.0015	-0.0086
3208_56	3208	56	0.7778	0.9062	0.7429	0.9219	0.7791	0.8649	0.8194	0.9242	0.3522	0.175406	0.387577	0.146328	0.348291	0.236949	0.300078	0.142191	0.5695	1	0.6589	0.155	0.3903	1	0.0593	0.0034	0.186191	0.0189	0.201572	0.0289	-0.0156	0.0549	0.0611	-0.0273	0.0906	-0.0175	0.0289	-0.0111	0.0578	0.0102	-0.0119	0.0328	0.0016	0.0117	-0.0154	-0.0001	-0.0002	0.0251	-0.0108
3216_77	3216	77	0.9259	0.9118	0.973	0.9118	0.9318	0.95	0.9583	0.9429	0.139763	0.165776	0.0533135	0.1633	0.128527	0.0962025	0.0809861	0.109317	1	1	1	1	1	1	1	1	-0.055511	-0.006129	-0.061979	-0.0215	0.0093	0.0216	-0.0143	-0.0208	0.0217	-0.0139	-0.0164	0.0061	-0.0094	-0.0097	-0.0074	-0.0057	-0.0012	-0.0084	-0.0056	-0.0004	-0.0103	0.0045	-0.0055
3246_73	3246	73		0.0294	0.125	0.0556	0.1778	0.1111	0.1714	0.1667	0	0.0588235	0.221831	0.106417	0.295631	0.200314	0.2882	0.282052	-	-	1	1	0.3157	1	1	1	-0.080839	0.027232	-0.051406	0.0118	0.0946	0.0334	0.0318	-0.0136	0.0167	0.1333	0.0731	0.0003	0.0569	0.0819	0.0229	-0.0114	0.0074	0.0072	0.1357	0.0673	-0.0049	0.0517	-0.0112
3255_51	3255	51	0.2037	0.3235	0.2895	0.2059	0.2614	0.2051	0.2763	0.1765	0.330537	0.450982	0.416842	0.331871	0.390543	0.330336	0.405263	0.294997	1	0.609	0.227	1	0.4417	0.6402	0.692	1	0.032734	-0.002799	0.030027	0.0161	0.001	-0.0213	-0.0162	0.0175	0.0029	-0.0072	-0.0117	-0.0127	-0.0053	-0.0165	0.0173	0.0039	-0.0141	-0.0046	-0.0006	-0.0134	-0.0139	0.0007	-0.0121
3257_79	3257	79	0.0217	0.0294			0.0513		0.0517	0.1154	0.0434783	0.0588235	0	0	0.0985692	0	0.0998172	0.208146	-	-	-	-	1	-	1	1	-0.062635	0.03504	-0.0254	-0.025	0.0095	0.0233	0.0088	0.0222	-	-0.0056	-0.0152	0.0362	0.0354	0.0115	0.0264	-	-	0.0387	-0.007	-0.0171	0.0423	0.0412	-0.0146
3258_63	3258	63		0.0294	0.0571			0.0128	0.0286		0	0.0588235	0.109317	0	0	0.025641	0.0563143	0	-	-	1	-	-	-	1	-	-0.02726	0.01523	-0.011614	0.0143	0.0358	-0.013	-	0.0233	0.0441	-	0.0313	0.0516	-	-0.0049	-0.0135	0.0168	-0.0014	0.0013	0.0094	-0.0221	-0.0039	0.0147	0.0192
3260_63	3260	63	0.087		0.0357	0.0735	0.1053	0.0405	0.0606	0.0968	0.162317	0	0.0701286	0.138279	0.190876	0.0788595	0.115618	0.177684	1	-	1	1	1	1	1	1	-0.070689	0.001763	-0.068802	0.054	0.0048	0.0058	-0.016	0.0363	-0.0022	-0.0142	0.0607	0.0201	-0.0067	0.0028	0.0092	-0.0152	-0.0033	0.0183	-0.0123	0.026	-0.0094	-0.0129	-0.0001
3285_92	3285	92	0.6875	0.4062	0.5	0.5735	0.369	0.3243	0.35	0.4318	0.438829	0.497981	0.509089	0.496488	0.471314	0.444281	0.462713	0.502114	0.3536	0.2889	0.4617	0.0422	1	0.2677	1	0.4209	-0.029535	0.046356	0.01819	0.126	0.0518	-0.0133	0.0153	0.0352	-0.0034	0.1704	-0.0221	0.0186	0.0702	0.2225	-0.0073	0.048	0.1095	-0.0074	0.1901	-0.0221	0.0264	0.0836	-0.0144
3289_86	3289	86		0.0294		0.0286	0.0341			0.0606	0	0.0588235	0	0.0563143	0.0666136	0	0	0.115618	-	-	-	1	0.0347	-	-	1	0.178765	0.010779	0.187617	0.0143	-	0.0243	0.0094	-0.0221	0.0153	0.003	-0.0311	0.0103	-0.0177	-	0.0254	-	0.0159	0.011	-	0.0254	-	0.0159	0.011
3295_69	3295	69	0.3654	0.3667	0.3485	0.4194	0.4359	0.4706	0.4516	0.5192	0.47285	0.48046	0.461073	0.494977	0.498169	0.505706	0.503439	0.50905	1	1	1	0.0683	0.5198	0.489	0.7182	1	0.013462	-0.004131	0.009387	-0.0263	-0.0165	-0.0246	-0.0149	-0.026	-0.0081	-0.0042	-0.0114	0.0029	-0.0153	0.0076	0.0003	0.0169	-0.0115	-0.0094	-0.0031	-0.0124	0.0055	-0.018	-0.0138
3304_63	3304	63	0.963	0.9706		0.9306	0.9667	0.9625	0.9865		0.0726778	0.0588235	0	0.131064	0.0651689	0.0731025	0.027027	0	1	-	-	1	1	1	-	-	-0.032399	0.006647	-0.025537	-0.0233	0.0284	0.0254	-0.0056	-0.0058	0.0582	-0.0145	-0.0201	0.0186	0.0019	-0.0154	-0.02	0.0238	-0.0024	-0.0114	-0.0038	-0.0148	0	0.0262	-0.0039
3327_39	3327	39	0.963		0.9571	0.9306	0.9222	0.9487	0.9342	0.9516	0.0726778	0	0.0832286	0.131064	0.145069	0.0985692	0.124561	0.0936	1	-	1	1	1	1	1	1	-0.050039	-0.005796	-0.056124	0.007	-0.0158	0.0112	-0.0056	0.0324	-0.0069	0.0001	0.0369	-0.0016	-0.0113	-0.013	0.0175	-0.0124	-0.0099	-0.0056	-0.0071	0.029	-0.0081	-0.0128	-0.0104
3348_8	3348	8	0.3519	0.5	0.5	0.4857	0.5385	0.5811	0.5	0.5455	0.464711	0.518521	0.506849	0.506831	0.503497	0.493522	0.507691	0.503497	0.4147	0.6163	1	1	0.3334	0.0025	1	0.3021	0.060193	0.000559	0.060718	0.0197	0.0294	-0.0263	0.0214	-0.0263	-0.0135	0.0522	-0.0265	-0.0116	-0.0094	0.0819	-0.0223	-0.0038	0.0007	-0.0143	0.0289	-0.0272	-0.0143	-0.0143	-0.0125
3353_81	3353	81	0.0741	0.0882	0.1806	0.0972	0.1364	0.2	0.1316	0.1571	0.139763	0.165776	0.300078	0.178014	0.238245	0.32405	0.231579	0.268737	1	1	0.3002	0.2731	1	0.1623	1	0.1698	0.115896	-0.00084	0.115153	-0.0215	0.03	0.0086	-0.015	-0.0247	0.0123	0.0041	-0.0104	-0.0067	-0.0069	0.0432	0.0197	-0.0149	0.0245	0.0008	0.0031	-0.0099	-0.0049	-0.008	-0.0118
3355_33	3355	33	0.9815	0.9643	0.9571	0.9444	0.9889		0.9857		0.037037	0.0714286	0.0832286	0.106417	0.0222222	0	0.0285714	0	-	-	0.0438	1	-	-	-	-	0.163685	0.00328	0.166429	-0.0214	-0.0154	-0.0381	0.0022	-0.0203	-0.0163	-0.013	-0.0053	0.0016	0.0207	0.006	0.0403	0.0215	0.0438	-0.0022	-0.0161	-0.0138	-0.0069	0.0113	-0.0124
3362_46	3362	46	0.0926	0.1765	0.1944	0.0857	0.2558	0.2368	0.1389	0.1765	0.171207	0.299465	0.317683	0.159006	0.385226	0.366316	0.242567	0.294997	1	0.043	1	1	1	0.3914	0.5117	0.247	0.09324	0.012012	0.104132	0.001	0.0248	-0.0246	-0.015	0.0126	0.0349	0.0678	-0.0067	-0.0021	0.0816	0.0527	-0.0168	-0.0091	0.066	-0.0126	-0.0066	-0.0228	-0.003	-0.0003	0.0284
3368_63	3368	63	0.0926	0.1176	0.1528	0.0857	0.1111	0.1125	0.1447	0.1176	0.171207	0.213906	0.262519	0.159006	0.199751	0.202215	0.250876	0.210712	1	0.1829	0.5681	0.2088	0.4326	1	0.5684	1	0.018744	-0.010036	0.008896	-0.025	0.0023	-0.0171	-0.0184	-0.0244	0.0071	-0.0139	-0.0249	-0.0045	-0.0115	-0.012	-0.0226	-0.0043	-0.0102	-0.012	-0.0036	-0.0223	-0.0127	0.0012	-0.0081
3383_33	3383	33	0.9259	0.7941	0.8947	0.8333	0.8409	0.8158	0.8553	0.7121	0.139763	0.3369	0.190876	0.281689	0.270636	0.304561	0.250876	0.416318	0.1089	1	1	1	0.0582	1	1	0.6899	0.008813	0.013477	0.022171	0.0525	-0.0118	0.0247	0.0198	-0.0151	0.003	0.012	-0.0162	-0.0019	-0.015	0.0329	-0.018	0.0127	-0.0124	-0.012	0.0081	-0.0038	-0.0043	-0.0109	-0.0131
3385_30	3385	30	0.9815		0.9722	0.875	0.8837	0.8875	0.9211	0.9355	0.037037	0	0.0547722	0.221831	0.207935	0.202215	0.147368	0.122687	-	-	1	1	1	1	1	1	-0.096306	0.016017	-0.078747	-0.0091	-0.0144	-0.0008	0.0612	0.0779	0.0531	0.051	0.0674	0.0433	-0.0109	0.0486	0.0656	0.0406	-0.011	-0.0107	0.0206	0.0395	0.0127	-0.0005	-0.0034
3389_50	3389	50	0.0741	0.125	0.0526	0.0556	0.2093	0.2083	0.1618	0.1364	0.139763	0.225806	0.101053	0.106417	0.334884	0.334508	0.275241	0.239161	1	0.1938	1	1	0.6591	0.3033	0.5613	1	-0.107933	0.026385	-0.078701	-0.0148	-0.0112	0.0113	-0.0127	0.0067	-0.013	0.0538	0.0018	0.0892	0.0834	0.0558	0.0024	0.0929	0.0868	-0.0106	0.0211	-0.0181	0.0505	0.0455	-0.004
3390_84	3390	84	0.5577	0.5	0.7222	0.6286	0.5341	0.6447	0.7568	0.7429	0.503015	0.51724	0.406886	0.473706	0.503395	0.464211	0.373195	0.387577	1	0.6297	0.4026	0.1511	1	0.7301	0.4113	0.6567	0.061325	0.023451	0.083338	-0.0186	0.0405	0.0803	-0.0092	0.0067	0.0025	-0.014	-0.0188	0.0598	0.0041	0.0003	0.0225	-0.0003	-0.0147	0.0135	0.07	0.119	-0.013	0.0215	0.09
3394_63	3394	63	0.7037	0.5588	0.625	0.6719	0.625	0.6447	0.5758	0.7333	0.424878	0.508024	0.476191	0.447916	0.474139	0.464211	0.496036	0.39774	0.1643	0.1379	0.269	0.6949	1	0.7296	1	1	0.091307	-0.004275	0.087423	0.0128	-0.0079	-0.0206	-0.0183	-0.0003	-0.0135	-0.0029	-0.014	-0.0149	-0.0093	-0.0093	-0.0078	-0.0146	-0.0129	-0.0111	0.0157	-0.026	-0.0123	0.0033	-0.0084
3409_9	3409	9	0.4423	0.4412	0.3	0.3714	0.2111	0.2051	0.1579	0.0323	0.503015	0.508024	0.426086	0.473706	0.336829	0.330336	0.269474	0.0634581	0.4532	0.6228	0.219	0.4666	1	1	1	1	0.102085	0.078264	0.17236	-0.0294	0.023	0.0165	-0.0092	-0.0158	-0.006	0.1055	0.1041	0.0065	0.0485	0.1105	0.11	0.0089	0.0523	-0.0116	0.1695	0.1739	0.0407	0.0981	-0.0031
3418_65	3418	65	0.9615	0.8824	0.9571	0.9167	0.8778	0.9103	0.8676	0.8281	0.0754154	0.213906	0.0832286	0.154931	0.216978	0.1655	0.2331	0.289187	1	1	1	1	0.502	1	0.4577	0.2016	0.053187	0.005949	0.05882	0.0253	-0.0163	0.0238	0.001	-0.0131	0.0005	0.0256	-0.0212	0.0256	-0.0048	0.0054	-0.015	0.0047	-0.0122	-0.0067	0.0337	-0.0227	0.0341	-0.0024	-0.0139
3419_23	3419	23	0.3889	0.6875	0.4697	0.4306	0.3295	0.2727	0.2917	0.2419	0.484278	0.44355	0.505827	0.497261	0.44697	0.402797	0.419014	0.372819	0.0199	0.1089	0.0798	1	0.3119	0.1924	1	0.3204	0.16277	0.043859	0.19949	0.1316	-0.0106	0.061	-0.0167	0.0996	-0.0145	-0.0087	0.2102	0.0267	0.0099	0.0076	0.2755	0.0613	0.0371	-0.0057	0.0013	0.254	0.0489	0.027	-0.0082
3435_69	3435	69	0.1852	0.2667	0.3438	0.2059	0.3488	0.5	0.3378	0.5323	0.307478	0.4046	0.458334	0.331871	0.459644	0.507042	0.453535	0.506081	1	1	1	0.6001	0.7369	0.1933	0.7105	1	0.099167	0.050341	0.144516	-0.0072	0.0446	-0.0121	-0.0169	-0.0157	0.031	0.048	-0.0091	-0.0148	0.0349	0.1772	0.079	0.0322	0.1578	0.0316	0.0403	-0.0141	-0.0159	0.0275	-0.0137
3443_89	3443	89	0.0417	0.2353	0.1061	0.1528	0.1889	0.1216	0.1892	0.25	0.0815583	0.370765	0.192539	0.262519	0.309862	0.216586	0.310995	0.381818	0.0222	1	0.298	1	1	0.4264	1	0.6472	0.033029	0.013359	0.045947	0.1329	0.0029	0.0392	0.0417	0.0002	-0.0067	0.0714	-0.013	0.0128	-0.0077	0.0162	0.0247	-0.0158	-0.0109	0.0046	0.0733	-0.015	0.0119	-0.0091	-0.0117
3451_33	3451	33	0.75	0.6875	0.8108	0.7361	0.6591	0.7051	0.6486	0.5909	0.382354	0.44355	0.310995	0.393975	0.454545	0.421246	0.462051	0.490909	0.6284	1	1	0.388	1	0.4467	1	0.2939	-0.032062	0.008581	-0.023206	-0.0159	-0.0059	0.0223	-0.015	-0.0129	0.004	0.0035	-0.0192	0.0448	0.0023	-0.0102	-0.0183	0.0184	-0.0087	-0.0064	0.0075	-0.0177	0.0523	0.0058	-0.012
3452_69	3452	69	0.4808	0.6471	0.4342	0.5429	0.6889	0.6923	0.5571	0.5758	0.50905	0.470588	0.497895	0.50352	0.433458	0.431569	0.50062	0.496036	0.4502	1	1	0.2987	0.4972	0.2767	1	1	0.007894	0.024418	0.03212	0.0281	-0.0132	0.0666	-0.0125	-0.003	0.0084	0.0732	-0.0146	0.1142	0.0318	0.0752	-0.0139	0.1165	0.0331	-0.0101	-0.0068	-0.0059	0.0161	-0.0158	0.0249
3466_31	3466	31				0.0139	0.0595	0.0513	0.0132	0.0147	0	0	0	0.0277778	0.11331	0.0985692	0.0263158	0.0294118	-	-	-	-	1	1	-	-	-0.03223	0.012167	-0.01967	-	-	-	-0.0059	-0.0129	0	0.0323	0.0219	0.0438	0.0156	0.0261	0.0159	0.0371	0.0087	-0.0113	-0.0064	-0.0132	-0.0007	-0.0137	0.0175
3474_82	3474	82	0.2593	0.0882	0.1667	0.1571	0.1023	0.0921	0.027	0.0147	0.391333	0.165776	0.281689	0.268737	0.185736	0.169474	0.0533135	0.0294118	0.3106	1	1	1	0.3664	0.2656	1	-	0.110345	0.044147	0.149621	0.063	0.0076	0.0035	0.0133	-0.0021	-0.0144	0.07	-0.0216	0.0045	-0.0005	0.08	-0.0247	0.0099	0.0041	-0.0141	0.2036	0.0216	0.0939	0.0849	0.0303
3480_61	3480	61		0.0625	0.0541	0.1176	0.186	0.359	0.3108	0.2647	0	0.120969	0.103665	0.210712	0.30643	0.4662	0.434284	0.395082	-	1	1	0.3722	1	0.4976	0.2672	0.1799	0.121862	0.095462	0.205691	0.06	0.0323	-0.0212	0.0892	-0.0093	0.0106	0.1449	0.0378	0.0655	0.0043	0.3095	0.1766	0.2343	0.1318	0.0614	0.2667	0.1335	0.1864	0.0884	0.0282
3482_56	3482	56	0.0556	0.0938	0.0946	0.0278	0.0625	0.05	0.0694	0.1029	0.106919	0.175406	0.173641	0.0547722	0.11867	0.0962025	0.131064	0.187444	1	1	0.02	1	1	1	1	0.2913	0.112953	-0.006352	0.107318	-0.0126	-0.0115	-0.0313	-0.0057	0.0256	0.0189	-0.0145	-0.0134	-0.0098	0.001	-0.0148	-0.0045	-0.0023	-0.0064	-0.0106	-0.0139	-0.0173	-0.0137	0.0054	-0.0122
3491_58	3491	58	0.6875	0.8	0.7917	0.7353	0.8068	0.7432	0.8472	0.7647	0.438829	0.331033	0.334508	0.395082	0.315309	0.386895	0.262519	0.365232	0.1493	0.0558	0.1498	0.1825	0.6424	0.6661	0.5682	1	0.156051	-0.004572	0.152192	-0.0072	0.0062	-0.0329	-0.0178	-0.0219	-0.0094	0.0201	-0.0276	-0.014	-0.0005	-0.0131	-0.0205	-0.0096	-0.0167	-0.0018	0.0543	-0.0184	-0.0046	0.0223	-0.0067
3492_56	3492	56	0.963	0.9062	0.875	0.9167	0.8571	0.8462	0.7973	0.8485	0.0726778	0.175406	0.221831	0.154931	0.247848	0.263736	0.327657	0.261073	1	1	1	0.2034	1	0.5654	0.0212	0.5507	0.081455	0.005645	0.08664	0.0055	0.0334	-0.0155	-0.0017	-0.0264	-0.0053	0.0445	-0.0115	-0.0112	0.0027	0.0568	-0.0036	-0.008	0.0102	-0.0112	0.0925	0.0117	0.0053	0.038	-0.0034
3494_35	3494	35	0.7917	0.7353	0.8088	0.7714	0.6786	0.75	0.8158	0.875	0.336879	0.401071	0.313871	0.357763	0.441481	0.380281	0.304561	0.222222	0.2305	0.528	1	0.3313	0.0748	0.6526	0.5823	0.3909	0.182262	0.003908	0.185457	-0.0237	-0.0189	-0.0083	-0.0208	-0.0239	-0.0119	0.0103	-0.0197	0.0275	0.0047	-0.0159	-0.0255	-0.0052	-0.0154	-0.0035	-0.0187	-0.006	-0.0148	-0.0102	0.0332
3497_76	3497	76	0.9231		0.9722	0.9412	0.9545	0.975	0.9853	0.9688	0.144796	0	0.0547722	0.112379	0.087775	0.0493675	0.0294118	0.0615094	1	-	1	0.0869	1	1	-	1	0.075754	-0.002642	0.073312	0.0426	0.0103	-0.0008	-0.0183	0.0126	-0.0072	-0.0054	0.0126	-0.008	-0.0143	0.0157	-0.0028	-0.013	-0.0033	-0.0056	0.0317	-0.0113	-0.0102	0.0069	0.0025
3515_63	3515	63	0.9074	0.9412	0.9868	0.9861	0.9222	0.9625	0.9342	0.9429	0.171207	0.114082	0.0263158	0.0277778	0.145069	0.0731025	0.124561	0.109317	0.1831	0.0305	-	-	1	1	1	1	0.097782	0.001363	0.099011	-0.0305	0.0497	0.0034	0.0461	0.0001	-0.0137	-0.0152	-0.0217	0.0335	0.0312	0.0081	-0.0243	-0.0008	-0.0021	0.0035	-0.0134	-0.027	0.0236	0.0214	-0.0104
3518_38	3518	38	0.9074	0.9412	0.9143	0.875	0.9444	0.9231	0.9861		0.171207	0.114082	0.159006	0.221831	0.106118	0.143856	0.0277778	0	1	1	0.2084	0.4356	1	1	-	-	0.04834	0.013176	0.060879	-0.0149	-0.0184	-0.0218	-0.0119	-0.0004	-0.0088	-0.0033	-0.0197	-0.0074	0.0171	-0.0131	-0.0177	-0.0147	-0.0012	-0.0076	0.0517	0.0153	0.0367	0.0769	0.0122
3519_60	3519	60	0.8913	0.8333	0.7353	0.7353	0.8953	0.7895	0.8529	0.8438	0.19807	0.287353	0.395082	0.395082	0.189602	0.336842	0.254609	0.267856	1	1	0.6595	0.6597	1	0.3158	0.5367	0.5617	0.06756	0.012186	0.078923	-0.0095	0.0546	0.0014	0.0546	0.0014	-0.0166	-0.0151	-0.0016	0.0723	0.0723	0.0162	-0.0207	-0.0082	-0.0082	0.0289	-0.0123	-0.023	0.0257	0.0257	-0.0048
3524_43	3524	43	0.1667	0.2059	0.0833	0.1857	0.1591	0.1026	0.0921	0.1471	0.283019	0.3369	0.154931	0.306831	0.270636	0.186479	0.169474	0.254609	0.5449	1	1	0.5652	0.5727	1	0.2593	1	-0.096563	0.002344	-0.093993	-0.018	0.0164	0.0499	-0.0139	-0.016	0.0329	-0.0138	-0.0089	0.0153	-0.0079	0.0026	0.0277	-0.0101	0.0169	0.0035	0.0074	0.0358	-0.0144	0.0236	0.0082
3526_93	3526	93	0.4423	0.5882	0.4848	0.5286	0.4889	0.3919	0.4688	0.431	0.503015	0.499106	0.507227	0.505591	0.505369	0.483154	0.505953	0.499093	0.2263	1	0.7359	0.4975	1	0.7401	1	0.4521	-0.037709	-0.003164	-0.040993	0.0218	-0.0107	-0.0004	-0.0013	-0.0178	-0.0117	-0.0096	-0.0015	-0.0131	-0.0108	-0.0085	0.0549	0.0041	0.0227	0.0068	-0.014	0.0052	-0.0146	-0.0093	-0.0131
3529_54	3529	54	0.7407	0.7647	0.7632	0.7286	0.3556	0.3375	0.3289	0.3438	0.391333	0.370765	0.366316	0.401243	0.46342	0.452848	0.447368	0.458334	0.3073	0.5195	1	0.2167	1	0.7344	1	0.7054	0.039441	0.169825	0.202568	-0.0243	-0.0164	-0.0198	-0.0202	-0.0204	-0.0122	0.2441	0.266	0.2774	0.2333	0.2655	0.2885	0.2996	0.2542	-0.0118	0.2763	0.3001	0.3105	0.2647	-0.011
3548_56	3548	56			0.0143	0.0429	0.0349	0.0375	0.0429	0.1061	0	0	0.0285714	0.0832286	0.0681256	0.0731025	0.0832286	0.192539	-	-	-	1	1	1	1	0.026	0.162546	0.010673	0.171484	-	-0.0044	-0.0115	0.0216	0.0112	0.0006	0.0133	0.0047	-0.0043	-0.0119	0.0159	0.0067	-0.0028	-0.0128	-0.0118	0.0216	0.0112	0.0006	-0.014	-0.0119
3551_29	3551	29	0.0556	0.0312	0.0132	0.1618	0.0476	0.0135	0.027	0.0645	0.106919	0.0625	0.0263158	0.275241	0.0917952	0.027027	0.0533135	0.122687	1	-	-	1	1	-	1	1	-0.005181	0.035073	0.030074	-0.018	0.0146	-0.0134	0.0377	0.0548	0.1221	-0.0142	-0.0181	0.0074	0.0579	0.0135	-0.0141	-0.0135	0.1198	0.0066	-0.0048	-0.0223	-0.0084	0.0903	-0.0066
3587_21	3587	21	0.5556	0.8438	0.75	0.7571	0.8333	0.859	0.8289	0.803	0.503144	0.272175	0.38	0.373086	0.280898	0.245421	0.287368	0.321212	1	1	0.6655	0.645	0.58	1	1	0.5715	0.001752	0.034362	0.036054	0.1494	0.0665	0.002	0.0739	0.0027	-0.0135	0.1642	-0.0226	0.0077	0.0055	0.1991	-0.0181	0.0245	0.022	-0.0097	0.1547	-0.0208	0.0048	0.0032	-0.013
3589_85	3589	85	0.8704	0.7353	0.8286	0.9219	0.9111	0.8514	0.8514	0.8636	0.229907	0.401071	0.2882	0.146328	0.163796	0.256573	0.256573	0.239161	0.3597	0.2783	1	1	0.2894	1	0.5735	1	-0.032836	0.005419	-0.027239	0.0382	-0.0112	0.0078	-0.0041	0.1167	0.0242	-0.0089	0.1045	0.0171	-0.014	-0.0166	0.025	-0.0126	0.0094	0.0036	-0.0144	0.0276	-0.0111	0.0114	0.0051
3604_26	3604	26	0.6154	0.8235	0.7361	0.7429	0.8111	0.8421	0.75	0.8857	0.482654	0.299465	0.393975	0.387577	0.309862	0.269474	0.38	0.205383	0.6827	0.4113	1	0.6559	1	1	0.3961	1	-0.042478	0.022353	-0.019176	0.0755	0.0184	-0.001	0.0207	-0.007	-0.0146	0.0819	-0.0202	0.0045	0.0006	0.1145	-0.0224	0.0204	0.0152	-0.0085	0.0285	-0.0045	-0.0115	-0.0133	0.0004
3605_54	3605	54	0.087	0.1333	0.1351	0.1176	0.061	0.0286	0.0263	0.0806	0.162317	0.23908	0.236949	0.210712	0.115929	0.0563143	0.0519289	0.150713	1	1	0.5015	0.3729	1	1	1	1	0.016234	0.010281	0.026348	-0.0138	-0.0073	-0.0247	-0.0151	-0.0252	-0.0147	-0.0109	0.0143	0.018	0.0057	0.0174	0.0723	0.0577	0.0417	-0.0008	0.0224	0.0817	0.064	0.0476	0.002
3607_26	3607	26	0.94	0.9688	0.9265	0.9714	0.9111	0.9306	0.9605	0.9412	0.115104	0.0625	0.138279	0.0563143	0.163796	0.131064	0.0768421	0.112379	1	-	1	1	0.2848	1	1	1	0.013783	-0.006935	0.006944	-0.0164	-0.0152	-0.0062	-0.0044	-0.0229	0.0071	-0.0119	-0.0007	-0.0127	0.0163	-0.0156	-0.0083	-0.0135	0.0043	-0.0112	-0.0115	-0.0213	-0.0023	-0.0118	0.0059
3615_72	3615	72	0.0962	0.0588	0.0469	0.0694	0.0568	0.0375	0.0132		0.177223	0.114082	0.090775	0.131064	0.108411	0.0731025	0.0263158	0	1	1	1	0.1378	1	1	-	-	0.037592	0.005337	0.042728	-0.0136	0.0025	-0.0207	-0.0144	-0.0269	-0.0136	-0.0027	-0.0198	-0.0121	-0.0135	0.0152	-0.0152	-0.0127	-0.006	-0.0074	0.0601	0.0182	0.0063	0.0227	0.0151
3617_21	3617	21	0.0185	0.0294	0.0526	0.0556	0.0778	0.0769	0.0694	0.0312	0.037037	0.0588235	0.101053	0.106417	0.145069	0.143856	0.131064	0.0615094	-	-	0.0795	1	1	0.1858	0.141	1	0.160702	-0.008145	0.153866	-0.0218	-0.0065	-0.024	0.0022	-0.0136	-0.0167	0.0193	0.0002	-0.0088	-0.0079	0.0141	-0.0074	-0.0132	-0.0119	-0.0133	0.0072	-0.0137	-0.017	-0.015	-0.0136
3623_24	3623	24	0.0625	0.0385	0.0667	0.0303	0.1579	0.0172	0.0811	0.0385	0.119679	0.0769231	0.126553	0.0596727	0.269474	0.0344828	0.151054	0.0754154	1	-	0.0996	1	1	-	0.1976	0.0199	0.194817	0.016691	0.208256	-0.0237	-0.0239	-0.032	-0.0052	-0.0261	-0.0065	0.0252	0.0365	0.0226	0.0742	0.0096	-0.0186	0.0064	-0.0126	0.0927	-0.018	-0.0191	-0.0195	0.0064	0.0128
3626_59	3626	59	0.9808	0.9706	0.9167	0.9861	0.9778	0.975	0.9868	0.9857	0.0384615	0.0588235	0.154931	0.0277778	0.0439444	0.0493675	0.0263158	0.0285714	-	-	1	-	1	1	-	-	-0.032963	0.007271	-0.025452	-0.0226	0.0227	0.0031	-0.0159	-0.0154	0.0383	-0.0151	-0.0194	0.0276	-0.0106	-0.0152	-0.0208	0.0214	-0.01	-0.0116	-0.0152	-0.0141	0.0411	-0.0137	-0.0099
3627_83	3627	83	0.1296	0.0882	0.1757	0.125	0.1222	0.2625	0.0921	0.2727	0.229907	0.165776	0.293595	0.221831	0.216978	0.392087	0.169474	0.402797	1	1	0.2841	0.4291	1	0.0941	1	0.6677	0.084335	0.02258	0.10501	-0.0131	-0.0092	0.0058	-0.0166	-0.017	-0.0059	-0.0128	-0.0124	-0.0013	-0.0124	0.0343	0.0626	0.0055	0.0422	0.0496	-0.0069	-0.0198	0.0156	-0.0084	-0.0062
3637_82	3637	82	0.9808		0.9286	0.9	0.9222	0.9737	0.9324	0.9677	0.0384615	0	0.134574	0.182609	0.145069	0.0519289	0.12773	0.0634581	-	-	1	0.2816	1	1	1	1	0.01257	0.004862	0.017371	-0.0087	0.013	0.0343	0.0325	0.0511	-0.0107	0.0177	0.0369	-0.0117	-0.0107	-0.0152	-0.0019	0.0091	0.0304	0.0142	0.01	0.0307	-0.0131	-0.0086	-0.0108
3641_18	3641	18	0.52	0.6786	0.5147	0.5758	0.5833	0.5417	0.5139	0.5147	0.509388	0.452379	0.507024	0.496036	0.491969	0.503522	0.50665	0.507024	1	0.5533	0.7325	0.0342	1	0.4941	1	0.181	0.055632	-0.008596	0.047515	0.0199	-0.017	0.029	-0.016	-0.0126	-0.0097	-0.0082	-0.006	-0.0031	-0.0159	-0.015	0.0149	-0.0111	-0.0139	-0.0084	-0.0171	0.0289	-0.0134	-0.0094	-0.0029
3642_91	3642	91	0.0185		0.0278	0.0556	0.0333		0.0526	0.0294	0.037037	0	0.0547722	0.106417	0.0651689	0	0.101053	0.0579441	-	-	1	1	1	-	1	1	-0.02839	-0.000325	-0.028724	-0.0091	-0.0144	-0.0008	0.0022	0.0213	-0.0038	-0.0107	0.0035	-0.0119	-0.0062	0.006	-	0.0149	0.0438	0.0186	0.0003	0.0187	-0.0052	-0.013	-0.0072
3645_71	3645	71		0.9412	0.9857	0.9861	0.9667	0.9189	0.9857	0.9857	0	0.114082	0.0285714	0.0277778	0.0651689	0.151054	0.0285714	0.0285714	-	1	-	-	1	1	-	-	-0.038258	0.01239	-0.025394	0.0531	-0.0038	0.0138	-0.0041	0.0153	-0.0143	0.0125	-0.0115	-0.0051	-0.0045	0.0569	-0.0168	0.0345	0.0359	0.0103	-0.0038	0.0138	-0.0145	-0.0143	-0.0051
3658_13	3658	13	0.0556		0.0132	0.0139					0.106919	0	0.0263158	0.0277778	0	0	0	0	1	-	-	-	-	-	-	-	-0.024816	0.019078	-0.005264	0.0232	0.0146	-0.0121	0.0123	-0.0117	-0.0137	0.0562	-	0.0013	0.0022	0.0495	-	-0.0007	0	-	0.0483	-	-0.0011	-0.0004	-
3660_52	3660	52	0.7115	0.5882	0.6486	0.6944	0.7907	0.75	0.7838	0.7794	0.418554	0.499106	0.462051	0.430361	0.334884	0.379748	0.343576	0.348991	0.3823	1	1	0.6945	0.3535	0.2174	1	0.1653	0.03909	0.006263	0.045108	0.0063	-0.0081	-0.0136	-0.0184	0.0014	-0.0093	-0.001	0.0777	0.0367	0.0099	-0.0155	0.0372	0.0104	-0.0077	-0.0098	-0.0029	0.0715	0.0318	0.0068	-0.0131
3672_18	3672	18	0.7885	0.9118	0.973	0.9722	0.9111	0.9474	0.9342	0.9143	0.340119	0.165776	0.0533135	0.0547722	0.163796	0.101053	0.124561	0.159006	0.551	1	1	1	1	1	1	1	-0.107516	0.028743	-0.075683	0.0356	0.1572	0.0216	0.1537	0.0197	-0.0137	0.0509	-0.019	0.0217	0.0203	0.103	-0.0097	-0.0045	-0.0052	-0.0015	0.0803	-0.0166	0.0041	0.003	-0.0076
3675_66	3675	66	0.9762				0.9615		0.9	0.8846	0.047619	0	0	0	0.0749256	0	0.18305	0.208146	-	-	-	-	1	-	1	1	-0.081007	0.05037	-0.026556	-0.0052	0.0105	-	0.0097	-	-	-0.0149	0.0075	0.0216	0.0208	0.0151	-	-	-	0.0257	0.0262	0.0605	0.0897	0.088	0.0171
3681_32	3681	32	0.7593	0.7059	0.7105	0.6324	0.5476	0.3625	0.375	0.4412	0.372467	0.427806	0.416842	0.471906	0.501433	0.468037	0.475353	0.500438	1	0.5731	1	0.2861	0.3695	0.0144	0.1688	0.7374	0.157477	0.081911	0.226489	-0.0175	-0.0093	-0.0228	0.0192	-0.0147	-0.0014	0.0766	0.0273	0.0421	-0.0008	0.257	0.186	0.2044	0.1201	0.052	0.2444	0.1738	0.1917	0.1087	0.0434
3682_11	3682	11			0.0139		0.0444	0.0513	0.027		0	0	0.0277778	0	0.0858933	0.0985692	0.0533135	0	-	-	-	-	1	1	1	-	-0.027718	0.009793	-0.017654	-	-0.0047	-0.0117	-	-	0	0.0211	0.0117	0.0034	0.0285	0.0282	0.0175	0.0087	0.0371	-0.0111	0.007	-0.0014	-0.0094	0.0133	-0.0078
3685_32	3685	32	0.9565	0.9412			0.9881		0.9677	0.9815	0.0850261	0.114082	0	0	0.0238095	0	0.0634581	0.037037	1	1	-	-	-	-	1	-	-0.022385	0.008852	-0.013334	-0.0229	0.0385	0.0697	0.0363	0.0662	-	0.0055	0.0238	-0.0019	-0.0026	0.0385	0.0697	-	-	-0.0019	-0.0171	-0.0137	0.0203	0.0189	-0.0037
3694_78	3694	78	0.9074	0.8824	0.9028	0.8194	0.8556	0.8158	0.7778	0.8594	0.171207	0.213906	0.178014	0.300078	0.249938	0.304561	0.350547	0.245534	1	1	0.2758	0.3043	0.5677	1	0.6559	1	-0.032619	0.001352	-0.031223	-0.0187	-0.0179	-0.0222	0.0136	-0.0095	0.0123	-0.0006	-0.0146	-0.002	-0.0078	0.0183	-0.0042	0.0166	-0.0145	-0.0052	0.0448	0.0161	0.0433	-0.0089	0.0096
3715_19	3715	19	0.16	0.0882	0.0541	0.1143	0.0238	0.1053	0.0658	0.125	0.274284	0.165776	0.103665	0.205383	0.0470452	0.190876	0.124561	0.222222	0.0817	1	1	1	1	0.3398	1	1	0.042276	0.008454	0.050373	-0.0096	0.0421	-0.0109	-0.0109	-0.0164	0.011	0.1066	0.0308	0.0002	0.054	-0.0082	-0.0225	0.003	-0.0139	0.0414	0.0271	-0.0166	-0.0116	0.002	0.009
3718_83	3718	83	0.4444	0.3235	0.3529	0.3939	0.2667	0.2632	0.2632	0.2424	0.503144	0.450982	0.463565	0.484848	0.395507	0.392982	0.392982	0.372961	0.4477	1	0.1454	1	1	0.398	0.69	0.0582	-0.036328	0.009488	-0.026496	0.0083	0.0047	-0.017	-0.0104	-0.0126	-0.0094	0.0558	-0.0129	0.0063	0.0238	0.0588	-0.0102	0.0083	0.0259	-0.011	0.0566	-0.0141	0.0065	0.0241	-0.0125
3725_41	3725	41	0.0769			0.0294	0.1548	0.0676	0.0588	0.0882	0.144796	0	0	0.0579441	0.264774	0.12773	0.112379	0.1633	1	-	-	1	0.2327	1	1	0.2119	0.097918	0.029498	0.124528	0.0426	0.0792	-	0.0075	0.0005	0.0176	0.0099	0.0919	0.1356	0.0702	-0.0149	0.0307	0.0566	0.002	0.0231	-0.0136	0.0243	0.0495	-0.004	0.0307
3727_25	3727	25	0.8519	0.9412		0.9722	0.9667	0.9615		0.9853	0.257163	0.114082	0	0.0547722	0.0651689	0.0749256	0	0.0294118	1	1	-	1	0.0326	1	-	-	0.038436	0.043335	0.080106	0.0183	0.162	0.0732	0.0814	-0.008	0.0154	0.0742	-0.0203	0.0109	-0.0172	0.0628	-0.0159	0.0257	-0.0114	-0.0157	0.162	0.0732	-	0.0154	0.0109
3745_62	3745	62	0.9615								0.0754154	0	0	0	0	0	0	0	1	-	-	-	-	-	-	-	-0.025034	0.02587	0.001484	0.0083	0.0308	-	0.0289	-	-	0.0376	-	-	-	0.0325	-	-	-	-	0.0308	-	-	-	-
3746_18	3746	18	0.9	0.9412	0.9429	0.8194	0.7791	0.7763	0.7941	0.8125	0.183672	0.114082	0.109317	0.300078	0.348291	0.351929	0.331871	0.309525	1	1	1	0.0602	0.1744	1	0.6022	1	0.125549	0.016437	0.139923	-0.0121	-0.0028	-0.0214	0.0048	0.0319	0.0531	0.0309	0.0629	0.087	-0.0118	0.0357	0.0702	0.094	-0.0103	-0.0145	0.0227	0.0556	0.0786	-0.0158	-0.0154
3751_49	3751	49	0.6667	0.8235	0.7838	0.6806	0.8333	0.675	0.7237	0.7794	0.45283	0.299465	0.343576	0.440922	0.280898	0.444305	0.405263	0.348991	1	1	0.6587	0.4409	1	0.4875	0.418	1	0.01553	0.008997	0.024388	0.038	0.0182	-0.0167	-0.0179	0.027	0.0116	0.0617	-0.0188	-0.0046	0.05	-0.0145	0.0357	0.0173	-0.0136	0.056	-0.0098	0.0038	-0.0052	-0.0116	0.022
3752_58	3752	58	0.9038	0.9688	0.9138	0.9375	0.9375	0.9286		0.9259	0.177223	0.0625	0.160314	0.119047	0.11867	0.134574	0	0.139763	1	-	1	1	1	1	-	1	-0.063645	0.001831	-0.061698	0.008	-0.0164	0.0013	-0.0084	-0.013	-0.0114	-0.0068	-0.0116	-0.0099	-0.0135	-0.0116	-0.0073	-0.0133	-0.0137	-0.0121	0.099	0.0283	0.0825	0.0529	0.0477
3757_81	3757	81	0.0192		0.0694	0.0556		0.0556	0.0286	0.05	0.0384615	0	0.131064	0.106417	0	0.106417	0.0563143	0.09661	-	-	1	0.0827	-	1	1	1	0.070358	0.003086	0.073227	-0.01	0.0114	0.0306	-0.0061	0.0077	-0.015	0.0097	-	0.0635	0.0416	0.0009	0.0196	-0.0117	-0.0172	0.0482	-0.015	-0.0015	0.0043	-0.0097	0.0187
3763_70	3763	70	0.9444	0.9375	0.9605	0.9861	0.9643	0.973	0.9605	0.9571	0.106919	0.120969	0.0768421	0.0277778	0.0697071	0.0533135	0.0768421	0.0832286	1	1	1	-	1	1	1	1	-0.028339	-0.009396	-0.038001	-0.0241	-0.0126	-0.0158	0.0123	0.0198	-0.0009	-0.0101	-0.0125	-0.0122	-0.0032	-0.0048	-0.0047	-0.0108	-0.0094	-0.0114	-0.0126	-0.0158	-0.013	-0.0009	-0.0122
3767_84	3767	84		0.0625		0.0694	0.0233	0.0556	0.0139	0.0179	0	0.120969	0	0.131064	0.0459651	0.106417	0.0277778	0.0357143	-	0.0317	-	0.1365	1	0.0829	-	-	0.381283	0.003727	0.383589	0.0344	-	0.0419	0.04	-0.036	0.0441	0.0042	-0.0089	0.0059	0.009	0.0256	-0.0384	0.0292	-0.0184	-0.0026	-0.0041	0.0041	-0.0026	0.0202	-0.0104
3773_85	3773	85					0.9643	0.973		0.9333	0	0	0	0	0.0697071	0.0533135	0	0.126553	-	-	-	-	1	1	-	1	-0.03394	0.01978	-0.013489	-	-	-	-	-	-	0.0149	0.004	0.0191	0.0203	0.0078	-0.0027	0.0116	0.0128	-0.0114	-	-	-	-	0.0197
3777_21	3777	21	0.4	0.5	0.5484	0.5417	0.4643	0.6081	0.5	0.5862	0.489796	0.515153	0.503439	0.503522	0.503443	0.483154	0.507691	0.493648	1	0.6254	0.7162	0.3293	0.2255	1	1	0.249	0.06365	0.00065	0.064258	-0.0072	0.0243	-0.0218	0.0209	-0.0227	-0.0173	-0.0099	-0.0228	-0.0022	-0.0035	0.0669	0	-0.0088	-0.0063	0.0267	0.0024	-0.0242	-0.0118	-0.0125	-0.0126
3785_27	3785	27	0.7885	0.8235	0.8824	0.9412	0.9651	0.9857	0.9306	0.931	0.340119	0.299465	0.210712	0.112379	0.0681256	0.0285714	0.131064	0.130672	0.2847	1	0.3676	0.089	1	-	0.1375	1	0.143671	0.036886	0.175257	-0.0227	0.0126	-0.0082	0.081	0.0522	0.0026	0.1418	0.1177	0.0363	-0.0102	0.181	0.1727	0.0685	0.0081	-0.0043	0.0664	0.0371	-0.0042	-0.0197	-0.0032
3793_86	3793	86		0.9118	0.9722	0.9167	0.9205	0.9	0.9211	0.9143	0	0.165776	0.0547722	0.154931	0.148118	0.182278	0.147368	0.159006	-	1	1	1	1	1	1	1	-0.076091	0.003318	-0.072521	0.0912	0.0085	0.0197	0.0596	-0.0203	0.0161	0.0521	-0.0188	0.0132	-0.0117	0.0722	-0.0186	0.0298	-0.0105	-0.0084	0.0544	-0.0196	0.0127	-0.0125	-0.0115
3797_10	3797	10	0.1346	0.1765	0.0556	0.0714	0.0667	0.0641	0.0789		0.237558	0.299465	0.106417	0.134574	0.125842	0.121546	0.147368	0	1	0.4115	1	0.1424	1	1	0.1908	-	0.078081	0.014904	0.091821	-0.0185	0.0234	0.0594	0.0042	0.0294	-0.0148	0.0139	0.0459	-0.0109	-0.0144	0.0151	0.0469	-0.0122	-0.0155	-0.0113	-0.0004	0.0217	-0.0114	-0.0181	-0.0126
3801_42	3801	42	0.5385	0.6765	0.5	0.6667	0.7889	0.8026	0.75	0.5806	0.506788	0.450982	0.507246	0.450706	0.336829	0.321053	0.380281	0.494977	0.2544	0.2594	0.5007	0.0295	1	0.02	1	0.7212	0.192859	0.04648	0.230375	0.0077	-0.0174	0.0355	0.0124	-0.0305	0.0384	0.1228	0.0114	0.1589	0.0229	0.1332	0.0138	0.1701	0.028	-0.0142	0.0782	-0.0108	0.1117	0	-0.0083
3813_66	3813	66	0.5192	0.5312	0.4194	0.4848	0.5375	0.6667	0.6429	0.8448	0.50905	0.514112	0.494977	0.507227	0.50348	0.450706	0.465837	0.266786	0.4486	0.0139	0.7198	0.1628	0.7566	0.0259	0.2767	0.5141	0.221794	0.052471	0.262627	-0.0351	-0.0001	-0.0056	-0.0193	-0.0292	-0.0102	-0.0171	-0.0275	0.0124	-0.0107	0.0236	0.0054	0.0997	0.0471	0.0185	0.0114	-0.0051	0.0796	0.0318	0.0077
3821_87	3821	87	0.0962	0.0625	0.0857	0.1061	0.0641	0.0405	0.1667	0.0517	0.177223	0.120969	0.159006	0.192539	0.121546	0.0788595	0.282052	0.0998172	1	1	1	1	1	1	0.5582	1	-0.097644	0.007445	-0.089471	-0.0165	-0.0149	-0.0179	-0.0152	-0.0101	-0.0111	-0.0078	-0.0214	-0.0094	-0.0014	0.0105	-0.0166	0.0043	0.0189	-0.0071	0.0065	0.027	0.0172	0.0027	0.0403
3823_80	3823	80	0.8148	0.8438	0.7703	0.8	0.8375	0.8718	0.8514	0.6852	0.307478	0.272175	0.358757	0.324637	0.275633	0.226441	0.256573	0.439552	1	0.3065	0.1585	1	0.5667	0.4848	1	0.3617	-0.006512	0.00624	-0.000231	-0.026	-0.0076	-0.0031	-0.0157	-0.018	-0.0089	-0.0125	-0.0213	0.0044	-0.0071	-0.0042	-0.023	0.0235	0.0052	-0.0073	-0.0121	-0.0258	0.0098	-0.0047	-0.0115
3826_7	3826	7			0.9865	0.9583			0.9865	0.9545	0	0	0.027027	0.0809861	0	0	0.027027	0.0881121	-	-	-	0.042	-	-	-	1	0.236096	0.006675	0.241195	-	-0.0044	-0.0119	0.01	-0.005	-0.0058	-	-	0.0027	0.0265	-	-	0.0011	0.0225	-	-0.0044	-0.0119	-0.0137	-0.0058	0.0027
3839_44	3839	44		0.0625			0.0111		0.0147		0	0.120969	0	0	0.0222222	0	0.0294118	0	-	0.0324	-	-	-	-	-	-	0.492247	0.012074	0.498377	0.0318	-	0.0535	-	0.0557	-	-0.0065	0.0192	-0.0029	-0.0025	-	0.0579	-	-	-0.0022	-0.0041	0.0004	0.0004	0.0009	-0.0126
3841_72	3841	72		0.9412		0.9861	0.9884				0	0.114082	0	0.0277778	0.0232558	0	0	0	-	1	-	-	-	-	-	-	-0.021628	0.017752	-0.003493	0.0531	-	0.0697	-0.0041	0.0153	0	-0.0057	0.0252	-0.0021	-0.0127	-	0.0715	-	0.0004	-0.0018	-	0.0697	-	0	-0.0021
3849_91	3849	91	0.0185	0.0294	0.0395	0.0147	0.1125	0.1154	0.0882	0.1818	0.037037	0.0588235	0.0768421	0.0294118	0.202215	0.206792	0.1633	0.302097	-	-	1	-	0.0575	1	0.2106	1	0.097867	0.030317	0.125217	-0.0218	-0.0083	-0.0198	-0.0164	-0.0167	-0.0024	0.042	0.0145	0.0208	0.0559	0.0515	0.0259	0.0279	0.0649	-0.0145	0.0238	-0.0007	0.0038	0.0363	-0.0153
3852_60	3852	60	0.7963	0.6176	0.7121	0.8056	0.8889	0.9143	0.8889	0.9118	0.330537	0.486629	0.416318	0.317683	0.199751	0.159006	0.200314	0.1633	0.2746	0.3063	1	1	1	0.2074	0.3538	1	0.008925	0.049111	0.057598	0.0558	-0.0001	0.0001	-0.0173	0.0719	0.0092	0.0185	0.2004	0.0862	0.0158	0.0375	0.2383	0.1129	0.0333	-0.0097	0.0138	0.1895	0.08	0.0123	-0.0128
3855_19	3855	19	0.7885	0.8438	0.8947	0.8	0.8111	0.725	0.7895	0.7121	0.340119	0.272175	0.190876	0.324637	0.309862	0.403797	0.336842	0.416318	1	0.3073	1	0.5953	0.6372	0.2306	1	1	-0.017724	0.007555	-0.010035	-0.0182	0.0289	-0.0114	-0.0177	-0.021	0.0206	-0.0143	-0.0208	0.0149	-0.0137	-0.0026	0.019	0.0792	0.0032	0.0102	-0.0154	-0.0133	0.0293	-0.0137	-0.0107
3858_79	3858	79	0.8704	0.8529	0.8919	0.7571	0.869	0.8553	0.8714	0.7931	0.229907	0.258465	0.195484	0.373086	0.23035	0.250876	0.227329	0.333938	1	1	1	0.3756	0.5247	0.5657	0.0731	1	0.055945	0.000633	0.056543	-0.0198	-0.0121	-0.0119	0.0231	0.0035	0.0472	-0.0153	-0.0201	-0.0103	0.0269	-0.0148	-0.0216	-0.0072	0.0155	-0.0127	-0.0193	-0.0253	-0.0141	0.025	-0.016
3866_79	3866	79	0.98	0.8929	0.9167	0.9118	0.9146	0.6944	0.6286	0.7097	0.04	0.198414	0.154931	0.1633	0.158085	0.430361	0.473706	0.418826	-	1	1	0.2086	1	0.235	0.7211	1	0.022644	0.107034	0.127255	0.0504	0.0209	-0.0198	0.0198	-0.028	-0.0159	0.0222	-0.0195	-0.0121	-0.0148	0.2183	0.0721	0.1323	0.1218	0.1341	0.2885	0.1332	0.2022	0.1905	0.2051
3868_86	3868	86	0.8704	0.7941	0.7903	0.7879	0.8194	0.8649	0.7857	0.8148	0.229907	0.3369	0.336858	0.339394	0.300078	0.236949	0.341614	0.307478	1	0.0943	0.2944	0.6093	1	0.5009	0.3046	1	-0.022186	-0.008261	-0.03063	-0.0066	0.0086	-0.0235	0.0062	-0.0282	-0.0148	-0.0057	-0.0235	-0.0105	-0.0122	-0.0161	-0.0082	0.0062	0.005	-0.0065	0.0115	-0.0217	-0.0114	-0.0137	-0.0086
3881_89	3881	89	0.8846	0.8824	0.8971	0.9091	0.881	0.875	0.9167	0.9167	0.208146	0.213906	0.187444	0.167833	0.212279	0.221831	0.154931	0.155367	0.2765	1	0.0229	0.0109	0.4558	0.4363	0.2032	0.1649	0.275502	-0.017393	0.2629	-0.0279	-0.0237	-0.0285	-0.0223	-0.0269	-0.0234	-0.0184	-0.022	-0.016	-0.0138	-0.0195	-0.0231	-0.0166	-0.0137	-0.0144	-0.0156	-0.0181	-0.0184	-0.0213	-0.0084
3894_37	3894	37	0.963	0.9667	0.9844	0.8676	0.8889	0.9306	0.9559	0.875	0.0726778	0.0666667	0.03125	0.2331	0.199751	0.131064	0.0856	0.222729	1	-	-	1	0.0715	1	1	0.0349	0.139239	0.011445	0.14909	-0.0261	-0.0078	-0.0173	0.0397	0.0316	0.0805	0.0167	0.007	0.0499	-0.0124	-0.0056	-0.011	0.02	0.0091	-0.0048	-0.0158	-0.0225	-0.0011	0.0346	0.0134
3915_48	3915	48	0.94	0.9667	0.9848						0.115104	0.0666667	0.030303	0	0	0	0	0	1	-	-	-	-	-	-	-	-0.031781	0.026335	-0.004609	-0.0189	0.013	-0.0165	0.0517	0.0279	-0.0005	0.0634	0.0392	0.0034	-	0.0571	0.0331	0.0013	-	-	0.0596	0.0356	0.0022	-	-
3918_86	3918	86	0.2308	0.3824	0.3784	0.3429	0.2727	0.3919	0.2632	0.4	0.361992	0.486629	0.476859	0.457143	0.401255	0.483154	0.392982	0.488137	0.2814	1	0.4997	0.4782	1	0.3283	0.3982	1	-0.08361	0.005743	-0.077387	0.0353	0.0362	-0.0192	0.0136	-0.0201	-0.0112	-0.0091	0.0087	0.014	-0.0019	0.0451	-0.0184	-0.0111	-0.0084	0.0208	-0.0097	0.0158	0.0192	0.0018	-0.0108
3920_85	3920	85	0.98	0.9706	0.9118	0.9286	0.9318	0.8846	0.9444	0.8906	0.04	0.0588235	0.1633	0.134574	0.128527	0.206792	0.106417	0.197916	-	-	1	1	1	1	1	1	-0.079238	0.000771	-0.078405	-0.0234	0.0251	0.0063	0.0114	-0.0047	-0.0117	0.0091	-0.0056	-0.0094	-0.0121	0.0472	0.0259	-0.0085	-0.001	0.0025	-0.0004	-0.0136	-0.0054	-0.0113	-0.0107
3927_91	3927	91	0.9231		0.9868	0.9861	0.9889	0.975	0.9868	0.9857	0.144796	0	0.0263158	0.0277778	0.0222222	0.0493675	0.0263158	0.0285714	1	-	-	-	-	1	-	-	-0.025276	0.007483	-0.017604	0.0426	0.038	-0.0121	0.0349	-0.0117	-0.0137	0.048	-0.0129	-0.0121	-0.0123	0.0157	-0.0028	-0.0091	-0.01	-0.0062	0.038	-0.0121	-0.0133	-0.0137	-0.0121
3936_55	3936	55	0.0962	0.0882	0.0909	0.1143	0.0595	0.0526	0.0541	0.0323	0.177223	0.165776	0.167833	0.205383	0.11331	0.101053	0.103665	0.0634581	0.1873	1	1	0.3631	0.1192	0.083	1	0.0158	0.220992	-0.007383	0.215241	-0.0296	-0.0194	-0.0209	-0.0195	-0.021	-0.0128	-0.0116	-0.0189	-0.0082	0.0029	-0.0087	-0.0165	-0.0052	0.0075	-0.0177	-0.006	-0.0109	-0.0032	0.0084	-0.015
3940_57	3940	57			0.027	0.0139	0.0227	0.0385	0.0811	0.0429	0	0	0.0533135	0.0277778	0.0449318	0.0749256	0.151054	0.0832286	-	-	1	-	1	1	0.1968	1	0.086395	0.005792	0.091687	-	0.0078	-0.0014	-0.0041	-0.0117	-0.0094	0.0037	-0.0044	-0.012	-0.0105	0.0177	0.0075	-0.011	-0.0015	-0.0077	0.0513	0.0339	0.012	0.0318	0.0209
3955_7	3955	7	0.037		0.0909	0.0286	0.0444	0.0513	0.0395	0.0429	0.0726778	0	0.167833	0.0563143	0.0858933	0.0985692	0.0768421	0.0832286	1	-	1	1	0.0675	1	1	1	0.04563	-0.003897	0.04191	0.007	0.0075	0.0511	-0.0152	-0.0002	0.021	-0.0192	0.0011	0.0028	-0.0135	-0.013	0.0175	-0.001	-0.0066	-0.0143	-0.0156	0.0083	0.0089	-0.0118	-0.0153
3959_57	3959	57	0.0556	0.0588	0.027	0.0417	0.1136	0.0875	0.1579	0.0857	0.106919	0.114082	0.0533135	0.0809861	0.203761	0.16171	0.269474	0.159006	1	1	1	0.0413	1	1	0.2095	1	0.048935	0.010465	0.058888	-0.0235	-0.0048	-0.0069	-0.0196	-0.0275	-0.0161	0.0067	-0.0015	0.0425	0.0208	-0.0072	-0.0141	0.0208	0.0018	-0.007	0.0322	0.0185	0.0818	0.0546	-0.0047
3967_90	3967	90	0.9815	0.9118	0.9474	0.9722	0.9111	0.95	0.8889	0.9355	0.037037	0.165776	0.101053	0.0547722	0.163796	0.0962025	0.200314	0.122687	-	1	1	1	0.2872	1	1	1	-0.004311	0.001999	-0.002304	0.0325	0.0003	-0.0097	-0.0144	0.0197	-0.0052	0.0245	-0.0232	-0.0038	0.0177	-0.0014	-0.0074	-0.0124	-0.0064	-0.0017	0.0487	-0.017	0.0105	0.0402	-0.0104
3970_34	3970	34	0.7037	0.4118	0.4706	0.5278	0.2159	0.25	0.2973	0.3429	0.424878	0.499106	0.505706	0.505478	0.342477	0.379748	0.423546	0.457143	0.0194	0.6256	0.4851	1	1	0.2164	1	0.4766	0.05404	0.093731	0.142706	0.1367	0.0886	-0.0115	0.0441	0.0062	-0.0068	0.3815	0.0745	0.1267	0.1811	0.3307	0.039	0.0888	0.1386	-0.0101	0.2696	0.0095	0.0496	0.0916	0.0051
3986_40	3986	40	0.18	0.2188	0.0882	0.0606	0.0795	0.0286	0.0395	0.1406	0.301224	0.352825	0.1633	0.115618	0.148118	0.0563143	0.0768421	0.245534	1	1	1	0.0888	0.2273	1	1	0.0865	0.163409	0.025786	0.184982	-0.0238	0.0201	0.0503	0.0489	0.091	-0.0118	0.0306	0.066	-0.0139	-0.0151	0.1127	0.1798	0.0188	-0.0074	0.0089	0.0925	0.1527	0.0071	-0.0133	-0.0002
3989_70	3989	70	0.9	0.9375	0.8966	0.9242	0.9167	0.8889	0.8226	0.9483	0.183672	0.120969	0.188748	0.142191	0.154931	0.200314	0.296668	0.0998172	0.1962	1	0.0139	1	1	1	0.0302	1	0.185071	-0.003273	0.182404	-0.0235	-0.0288	-0.0262	-0.0166	-0.021	-0.0169	-0.0176	-0.0184	-0.0179	-0.0133	-0.0178	-0.0071	-0.019	-0.0059	-0.0083	-0.0016	0.022	-0.0033	0.0266	0.0207
3992_93	3992	93	0.0185			0.0588	0.0333		0.0135		0.037037	0	0	0.112379	0.0651689	0	0.027027	0	-	-	-	1	1	-	-	-	-0.027184	0.01311	-0.013718	-0.0119	0.0055	-	0.0045	0.0207	0.0475	-0.0107	0.0008	0.0181	-0.0048	0.0065	-	-	0.0495	0.0192	-0.0154	-0.0143	-0.0004	0.0164	-0.0039
4000_46	4000	46	0.963	0.8824	0.9531	0.8611	0.8667	0.8875	0.9079	0.9286	0.0726778	0.213906	0.090775	0.242567	0.233709	0.202215	0.169474	0.134574	1	1	1	0.5102	0.5677	0.3976	1	1	0.02176	0.001427	0.023156	0.0284	-0.0157	0.0166	0.0419	-0.0208	0.0327	0.0366	-0.0198	0.0282	-0.0134	0.0203	-0.0226	0.0126	-0.0116	-0.011	0.0087	-0.016	0.002	-0.003	-0.0038
4012_60	4012	60	0.9375		0.8947	0.9167	0.9268	0.9474	0.8594	0.8148	0.119679	0	0.190876	0.154931	0.137307	0.101053	0.245534	0.307478	1	-	1	1	1	1	0.476	0.1898	0.033335	0.014369	0.047225	0.0306	-0.0043	0.0607	-0.0133	0.0437	-0.0096	-0.0149	0.0342	-0.0053	-0.0115	-0.0156	0.0187	0.0069	-0.0053	-0.0085	0.0121	0.0887	-0.0088	0.0014	0.0101
4016_7	4016	7	0.9259	0.9706		0.9722	0.9667			0.9844	0.139763	0.0588235	0	0.0547722	0.0651689	0	0	0.03125	0.1107	-	-	1	1	-	-	-	0.157754	0.012128	0.167969	-0.0151	0.0646	0.0254	0.0022	-0.0219	0.0149	-0.0008	-0.0201	0.0186	-0.0119	0.0676	0.0274	-	0.016	0.0197	0.0661	0.0264	-	0.0154	0.0192
4022_40	4022	40		0.9118	0.9853	0.9706	0.9432	0.9545	0.9697	0.9828	0	0.165776	0.0294118	0.0579441	0.108411	0.0881121	0.0596727	0.0344828	-	1	-	1	1	1	1	-	-0.03559	0.002804	-0.032687	0.0912	-0.0035	0.0493	0.0103	0.0158	-0.0097	0.0326	-0.0114	0.0113	-0.0039	0.0256	-0.0051	0.0016	-0.0111	-0.0115	0.0112	0.0138	-0.0094	-0.0149	-0.0047
4036_61	4036	61	0.0192			0.0139					0.0384615	0	0	0.0277778	0	0	0	0	-	-	-	-	-	-	-	-	-0.001858	3e-06	-0.001855	-0.0087	0.007	-	-0.0159	-0.0117	0.0004	0.0107	-	-	0.0028	0.0076	-	-	0.0008	-	0.0076	-	-	0.0008	-
4043_12	4043	12	0.5769	0.4375	0.5455	0.5714	0.7556	0.7162	0.7353	0.7031	0.497738	0.508062	0.503497	0.496894	0.373533	0.41207	0.395082	0.424106	1	1	0.0803	0.3071	1	1	0.3905	0.2133	-0.070421	0.03363	-0.034423	0.012	-0.0127	0.005	-0.0195	0.0097	-0.0126	0.0576	0.1855	0.0849	0.0617	0.0256	0.1331	0.0496	0.0298	-0.008	0.0396	0.1569	0.0652	0.0432	-0.0103
4047_91	4047	91	0.2963	0.0882	0.1857	0.0972	0.0667	0.1842	0.1184	0.1429	0.424878	0.165776	0.306831	0.178014	0.125842	0.304561	0.211579	0.248449	0.6459	1	1	0.2713	1	1	1	0.528	0.021598	0.025488	0.046536	0.0962	0.0165	0.015	0.1076	-0.0247	0.0171	0.1709	-0.0158	0.0539	-0.0074	0.0185	0.0145	-0.0135	0.0166	0.0521	0.0819	-0.0146	0.0048	-0.0118	0.0053
4061_73	4061	73	0.9074	0.8824	0.8649	0.8889	0.9886	0.9875	0.9583	0.9677	0.171207	0.213906	0.236949	0.200314	0.0227273	0.025	0.0809861	0.0634581	0.184	1	0.5063	0.3531	-	-	1	1	0.100372	0.028171	0.125716	-0.025	-0.0104	-0.0213	-0.0187	-0.0237	-0.013	0.0601	0.1164	0.102	0.0761	0.0533	0.1057	0.0946	0.0695	-0.012	0.0021	0.0262	0.0385	0.0184	0.0064
4082_87	4082	87		0.0294	0.0152	0.0278	0.0778	0.0625	0.0789	0.0152	0	0.0588235	0.030303	0.0547722	0.145069	0.11867	0.147368	0.030303	-	-	-	1	1	0.1257	0.1954	-	0.133409	0.007017	0.13949	0.0131	-0.0037	-0.0174	0.0078	-0.0219	-0.0108	0.049	0.0002	0.0275	0.0119	0.0311	-0.0169	0.0102	-0.003	-0.0115	0.0475	-0.0063	0.0253	0.0091	-0.0134
4083_18	4083	18	0.0192	0.1176	0.1053	0.125	0.0682	0.0875	0.0263	0.0806	0.0384615	0.213906	0.190876	0.221831	0.128527	0.16171	0.0519289	0.150713	-	1	1	1	1	1	1	1	-0.088458	0.006285	-0.081617	0.0638	0.0409	-0.0186	0.0588	-0.0191	-0.0101	0.0105	-0.0026	-0.0025	0.0076	0.0257	-0.0141	-0.0099	-0.0044	-0.0085	-0.0152	0.059	0.0379	0.057	0.0071
4087_92	4087	92	0.7407		0.8649	0.9118	0.9545	0.9625	0.8816	0.8788	0.391333	0	0.236949	0.1633	0.087775	0.0731025	0.211579	0.216318	0.138	-	0.5057	1	1	1	0.4162	0.378	-0.024786	0.042996	0.019275	0.2049	0.036	0.0784	0.0899	0.0464	-0.0035	0.1771	0.0112	0.0371	0.003	0.1899	0.0053	0.0467	0.0097	-0.0109	0.0528	0.0638	-0.0137	-0.0098	0.0229
4103_11	4103	11	0.9038	0.9688	0.9857	0.9444	0.939	0.975	0.9324	0.931	0.177223	0.0625	0.0285714	0.106417	0.115929	0.0493675	0.12773	0.130672	1	-	-	1	0.1217	1	1	1	0.026809	-0.001793	0.025064	0.008	0.0545	-0.0156	-0.0033	-0.0157	0.0113	-0.0093	-0.0202	0.0112	-0.0154	0.0349	-0.0214	-0.0105	-0.0005	0	-0.0097	-0.0092	0.022	-0.0119	-0.0147
4121_65	4121	65	0.9815	0.9706	0.9474	0.9722	0.9889	0.975	0.9868	0.9697	0.037037	0.0588235	0.101053	0.0547722	0.0222222	0.0493675	0.0263158	0.0596727	-	-	0.0794	1	-	1	-	1	0.12906	-0.00907	0.12116	-0.0218	-0.0065	-0.024	-0.0144	-0.0219	-0.0101	-0.013	-0.0098	0.0125	-0.0048	-0.0146	-0.0208	-0.0067	-0.013	-0.0062	-0.0151	-0.0141	0.0061	-0.0081	-0.0121
4125_73	4125	73	0.7885	0.7353	0.7895	0.7778	0.7159	0.7875	0.7763	0.7059	0.340119	0.401071	0.336842	0.350547	0.411441	0.338925	0.351929	0.421424	1	1	1	0.6577	0.7171	0.6605	0.6501	0.2147	-0.086638	-0.006613	-0.093824	-0.0163	-0.0154	-0.0116	-0.0153	-0.0152	-0.0119	-0.0022	-0.0207	0.0021	-0.0026	-0.0149	-0.0117	-0.0116	-0.0116	0.0018	-0.0147	-0.015	-0.0113	-0.0121	-0.0026
4140_7	4140	7	0.75	0.8	0.7703	0.6618	0.8205	0.7297	0.7222	0.7424	0.382354	0.331033	0.358757	0.454347	0.298369	0.399851	0.406886	0.388345	0.6284	1	0.3501	0.4496	1	1	1	1	0.057565	-0.003528	0.05424	-0.0196	-0.0179	-0.0231	-0.0009	0.0196	0.0124	-0.0015	-0.0201	-0.0065	0.0504	-0.0168	-0.0103	-0.0108	-0.0048	0.0102	-0.016	-0.0075	-0.0092	-0.0074	0.0139
4153_7	4153	7	0.14	0.0294	0.0135		0.0114				0.245716	0.0588235	0.027027	0	0.0227273	0	0	0	0.3869	-	-	-	-	-	-	-	0.122551	0.08302	0.195397	0.0409	0.1067	-0.0148	0.1487	0.0243	-0.0004	0.1244	-0.0104	-0.0124	-0.0023	0.1537	0.0264	0.0004	-	-0.0017	0.1537	0.0264	0.0004	-	-0.0017
4161_74	4161	74	0.0714	0.0938	0.0484	0.0588	0.075	0.0294	0.0833	0.0556	0.13589	0.175406	0.0936	0.112379	0.140508	0.0579441	0.155367	0.106919	1	1	1	1	0.1852	1	1	1	0.018645	-0.01091	0.007938	-0.0231	-0.0145	-0.0054	-0.0173	-0.0125	-0.0139	-0.0217	-0.0238	-0.0111	-0.0138	0.0017	0.0213	-0.0103	-0.004	0.0037	-0.0183	-0.022	-0.0056	-0.0103	-0.0162
4181_30	4181	30			0.9571						0	0	0.0832286	0	0	0	0	0	-	-	1	-	-	-	-	-	-0.029815	0.028975	2.4e-05	-	0.0226	0.0112	-	-	0.0302	-	-	0.0369	-	-	-	0.0325	-	-	-	-	0.0317	-	-
4188_36	4188	36	0.1111	0.0294	0.0417	0.0588	0.0227	0.0385	0.027	0.0758	0.201259	0.0588235	0.0809861	0.112379	0.0449318	0.0749256	0.0533135	0.142191	1	-	1	1	1	1	0.0123	1	0.029574	0.002339	0.031844	0.0232	0.0211	-0.0195	0.0028	-0.0123	-0.0108	0.0579	-0.0197	-0.0065	0.005	0.0267	-0.0199	-0.013	-0.0088	-0.0077	0.0402	-0.037	-0.0161	-0.0062	-0.0186
4192_21	4192	21	0.6731	0.8235	0.8784	0.6667	0.6705	0.6538	0.5541	0.5469	0.448719	0.299465	0.216586	0.450706	0.44697	0.458541	0.500924	0.503472	0.671	0.4116	1	0.709	0.1713	0.0299	0.1875	0.7316	0.046772	0.043169	0.087922	0.0329	0.1079	-0.0093	-0.0148	0.0386	0.1096	-0.0172	0.0312	0.1008	-0.0138	-0.0186	0.0395	0.116	-0.0152	-0.0155	0.0162	0.1288	0.2208	0.0153	0.016
4193_7	4193	7	0.8519	0.75	0.8243	0.6286	0.7024	0.7125	0.7237	0.6515	0.257163	0.387094	0.293595	0.473706	0.423121	0.414872	0.405263	0.461073	0.0696	1	0.2862	0.7245	0.4536	0.4543	0.1047	0.4604	0.101584	0.012483	0.112799	0.0029	-0.018	-0.008	0.1021	0.0114	0.0795	0.0415	-0.0192	0.0255	-0.0014	0.0378	-0.0165	0.0218	0.0041	-0.0122	0.0257	-0.0259	0.0121	0.0056	-0.0144
4200_74	4200	74	0.0769	0.0938	0.125	0.1176	0.1222	0.2368	0.1974	0.1857	0.144796	0.175406	0.221831	0.210712	0.216978	0.366316	0.321053	0.306831	1	1	0.0687	0.0444	0.5012	0.3982	0.3049	0.3117	0.109446	0.00676	0.115467	-0.0222	-0.0084	-0.0244	-0.0127	-0.0278	-0.0203	-0.0051	-0.0186	-0.0154	-0.0161	0.0694	0.0396	0.0249	0.0301	0.0314	0.0432	0.0205	0.0055	0.0093	0.0103
4204_54	4204	54	0.84	0.7059	0.629	0.6286	0.6585	0.6618	0.6667	0.8519	0.274284	0.427806	0.474352	0.473706	0.455285	0.454347	0.451282	0.257163	1	1	0.7012	0.7241	0.4863	0.4474	0.106	0.455	0.094128	0.017803	0.110255	0.0314	0.0884	-0.011	0.0904	-0.0068	-0.0156	0.0636	-0.0177	-0.0144	-0.0119	0.0615	-0.0198	-0.0155	-0.0128	-0.0157	0.0559	-0.0236	-0.0164	-0.0134	-0.0169
4205_66	4205	66	0.537	0.6471	0.8056	0.7	0.8111	0.8846	0.8158	0.803	0.506637	0.470588	0.317683	0.426086	0.309862	0.206792	0.304561	0.321212	1	1	0.5876	1	1	0.4021	1	0.3104	-0.009429	0.048794	0.039825	-0.0002	0.1403	0.0433	0.0392	-0.0156	0.015	0.1536	0.0539	-0.0128	0.0216	0.2591	0.1487	0.0088	0.0873	0.0086	0.1555	0.0561	-0.014	0.023	-0.0115
4223_17	4223	17	0.08	0.0588	0.0658	0.125	0.0698	0.0789	0.0556	0.0781	0.150204	0.114082	0.124561	0.221831	0.131328	0.147368	0.106417	0.146328	1	1	1	1	0.1699	1	1	1	-0.021831	-0.008157	-0.030166	-0.0205	-0.0143	-0.0202	-0.0046	0.0041	0.0082	-0.0178	-0.0245	-0.0141	0.0043	-0.0156	-0.0173	-0.0111	-0.0005	-0.0134	-0.0113	-0.0211	-0.0121	0.0167	-0.0133
4235_75	4235	75	0.7778	0.6471	0.8143	0.8571	0.8444	0.8684	0.7368	0.7656	0.3522	0.470588	0.306831	0.248449	0.265669	0.231579	0.392982	0.364584	1	1	0.5662	1	1	1	0.6903	1	-0.045293	0.012464	-0.032264	0.0194	-0.0101	0.0555	0.0067	0.1055	-0.005	0.0005	0.0919	-0.0082	-0.0114	0.0147	0.1239	-0.0003	-0.0113	-0.0092	-0.0118	-0.0028	0.004	0.0303	0.0227
4242_76	4242	76	0.0741	0.0938	0.0811	0.0556	0.0778	0.0405	0.1053	0.0909	0.139763	0.175406	0.151054	0.106417	0.145069	0.0788595	0.190876	0.167833	1	1	1	1	1	1	0.3374	1	-0.020495	-0.008262	-0.028926	-0.0211	-0.0148	-0.0201	-0.0127	-0.0099	-0.0079	-0.0139	-0.0183	-0.0115	-0.0079	-0.0045	0.0051	0.0016	-0.0109	0.0005	-0.0118	-0.0245	-0.0109	0.0016	-0.0084
4255_10	4255	10	0.1111	0.1667	0.2857	0.1389	0.2209	0.2763	0.2162	0.2069	0.201259	0.287353	0.41408	0.242567	0.348291	0.405263	0.343576	0.333938	1	0.3261	1	1	0.6572	0.225	1	0.564	-0.061956	0.008216	-0.053231	-0.0148	0.0727	0.0113	-0.0107	-0.0211	0.0497	0.0275	-0.013	-0.0012	0.0114	0.0678	0.0117	-0.0122	0.0452	-0.0019	0.024	-0.0162	-0.0007	0.0083	-0.0111
4261_54	4261	54	0.52	0.7353	0.6571	0.7361	0.7273	0.6923	0.7	0.6379	0.509388	0.401071	0.457143	0.393975	0.401255	0.431569	0.426086	0.470055	0.2504	1	0.4765	0.2066	0.4614	0.7237	0.6882	0.4224	-0.011206	0.004939	-0.006212	0.0738	0.0224	-0.0098	0.0817	-0.0254	-0.0019	0.0785	-0.0184	-0.0011	-0.0129	0.0481	-0.0158	-0.0112	-0.0097	-0.008	0.0538	-0.0168	-0.0102	-0.0116	-0.0093
4287_65	4287	65	0.2308	0.375	0.1571	0.1528	0.1444	0.0769	0.1053	0.1667	0.361992	0.483869	0.268737	0.262519	0.249938	0.143856	0.190876	0.282052	0.5786	0.5886	0.0193	0.1595	1	1	1	1	0.136511	0.024248	0.157449	0.0204	-0.0045	0.0987	-0.0001	0.1079	-0.0196	0.0091	0.1286	-0.0152	-0.0141	0.0786	0.2555	0.0142	0.0132	0.0107	0.0419	0.193	-0.005	-0.005	-0.0049
4290_35	4290	35	0.037	0.0294	0.0588	0.0278	0.0465	0.0789	0.0405	0.0303	0.0726778	0.0588235	0.112379	0.0547722	0.0897395	0.147368	0.0788595	0.0596727	1	-	0.0903	1	1	1	1	1	0.04885	-0.008579	0.04069	-0.0233	-0.0171	-0.0219	-0.0148	-0.0219	-0.0072	-0.0137	-0.0166	-0.0148	-0.0077	0.0002	0.0004	-0.0131	0.0127	-0.0027	-0.0157	-0.0197	-0.0145	-0.0111	-0.0119
4314_31	4314	31	0.0741	0.0588	0.027	0.0278	0.0222	0.0256	0.0135	0.0147	0.139763	0.114082	0.0533135	0.0547722	0.0439444	0.0506154	0.027027	0.0294118	1	1	1	1	1	1	-	-	-0.027267	-0.001336	-0.02864	-0.0214	0.0093	-0.0069	0.008	-0.008	-0.0137	0.0192	0.0016	-0.0118	-0.0118	0.0119	-0.0048	-0.0131	-0.0133	-0.0117	0.033	0.0168	-0.0089	-0.0086	-0.0102
4318_16	4318	16	0.9444	0.9706	0.8889	0.9722	0.9762	0.9872	0.9861	0.9	0.106919	0.0588235	0.200314	0.0547722	0.0470452	0.025641	0.0277778	0.182609	1	-	0.3537	1	1	-	-	1	0.018839	0.020999	0.039443	-0.0158	0.0012	0.0176	-0.0057	-0.0219	0.0372	-0.0004	-0.0202	0.0477	-0.0126	0.0157	-0.0135	0.0678	-0.0076	-0.0091	0.0123	-0.0154	0.0626	-0.0092	-0.0103
4319_52	4319	52	0.9815	0.9412		0.9583	0.9545	0.9744	0.9714	0.9857	0.037037	0.114082	0	0.0809861	0.087775	0.0506154	0.0563143	0.0285714	-	1	-	1	1	1	1	-	-0.024224	-0.00268	-0.026969	0.001	0.0065	0.0732	-0.0073	-0.0181	0.03	-0.004	-0.0181	0.031	-0.0122	-0.0146	-0.0048	0.0127	-0.0092	-0.0062	-0.0143	-0.0092	0.0165	-0.0114	-0.0087
4330_49	4330	49	0.8125	0.8235	0.5921	0.7241	0.5595	0.5395	0.6184	0.6552	0.311171	0.299465	0.489474	0.406534	0.498852	0.503508	0.478245	0.459769	0.1533	0.4121	0.7362	0.391	0.5498	1	0.0948	1	0.049741	0.028007	0.076355	-0.033	0.0871	0.091	0.0022	0.0051	0.023	0.1165	0.1211	-0.0103	0.0442	0.1339	0.1382	-0.0083	0.0564	-0.0112	0.064	0.0669	-0.0144	0.0082	-0.0065
4331_18	4331	18	0.037	0.1765	0.0312	0.0833	0.0795	0.0921	0.0676	0.069	0.0726778	0.299465	0.0615094	0.154931	0.148118	0.169474	0.12773	0.130672	1	1	1	1	0.2278	0.2636	1	1	0.029407	0.002739	0.032065	0.0922	-0.0165	0.1137	0.0027	0.0239	0.0105	-0.0025	0.0273	0.0049	-0.0139	0.0048	0.0116	0.0137	-0.0144	-0.0143	-0.0064	0.0448	-0.0003	-0.0111	-0.013
4335_76	4335	76	0.1154	0.3235	0.3235	0.2361	0.3	0.2632	0.25	0.4516	0.208146	0.450982	0.44425	0.365806	0.42472	0.392982	0.380281	0.503439	1	1	0.7048	0.1547	1	0.6931	1	0.7151	-0.002896	0.024632	0.021807	0.1058	0.0984	-0.0244	0.035	0.0012	0.006	0.0772	-0.02	-0.0122	-0.0008	0.0495	-0.0141	-0.0062	-0.0103	-0.0093	0.0413	-0.0087	-0.0016	-0.0113	-0.0063
4339_6	4339	6	0.86	0.9688	0.8824	0.8824	0.878	0.9231	0.8611	0.9219	0.245716	0.0625	0.210712	0.210712	0.216802	0.143856	0.242567	0.146328	0.3851	-	0.0016	1	0.4625	1	1	0.1552	0.131629	-0.006891	0.125645	0.0362	-0.024	0.0073	-0.0158	0.0244	-0.0196	-0.0172	0.0229	-0.0188	-0.0136	0.0042	-0.0035	-0.0096	-0.0029	-0.0018	-0.0171	0.0405	-0.0161	-0.0105	-0.0116
4348_62	4348	62	0.1346	0.3438	0.1806	0.1714	0.314	0.2297	0.2361	0.2121	0.237558	0.465725	0.300078	0.2882	0.435842	0.358757	0.365806	0.339394	1	1	0.566	0.5598	0.496	1	0.6449	0.2952	-0.124349	0.010802	-0.112204	0.0997	-0.0059	0.0529	-0.0089	0.0618	-0.0111	0.0703	-0.0183	0.0355	0.0421	0.0132	0.01	-0.0053	-0.0024	0.0059	0.0185	0.0082	-0.0022	0.001	0.0039
4349_85	4349	85	0.4074	0.3125	0.25	0.2361	0.1932	0.15	0.1184	0.2059	0.491963	0.44355	0.38	0.365806	0.315309	0.258227	0.211579	0.331871	1	1	0.6628	0.3655	0.6445	0.5673	1	0.5998	0.016156	0.028383	0.044081	-0.0038	0.0402	-0.0131	0.0501	-0.0091	-0.015	0.0951	0.0192	-0.0039	-0.0087	0.1486	0.0626	0.0184	0.0104	-0.0051	0.194	0.1038	0.0431	0.0329	0.0086
4352_32	4352	32	0.7778	0.7353	0.7237	0.6714	0.7667	0.7821	0.7361	0.7714	0.3522	0.401071	0.405263	0.44762	0.361798	0.345321	0.393975	0.357763	0.0828	1	0.1035	1	1	0.1597	0.673	0.6538	0.037539	-0.007928	0.029908	-0.0247	-0.0135	-0.0257	0.0085	-0.0131	-0.0097	-0.0164	-0.0171	-0.0088	0.0099	-0.0158	-0.0112	-0.0043	0.0186	-0.0097	-0.0151	-0.0232	-0.016	-0.0051	-0.0103
4355_65	4355	65				0.0143	0.0568	0.0395		0.0152	0	0	0	0.0285714	0.108411	0.0768421	0	0.030303	-	-	-	-	1	1	-	-	-0.02984	0.013905	-0.01552	-	-	-	-0.0038	-0.0127	0.0004	0.0326	0.0196	0.0404	0.0123	0.0188	0.0069	0.0257	-0.0016	-0.0086	-	-	-	0.0004	0.0404
4372_20	4372	20	0.8889	0.9412	0.9722	0.8889	0.8977	0.95	0.8649	0.9143	0.201259	0.114082	0.0547722	0.200314	0.185736	0.0962025	0.236949	0.159006	0.2646	1	1	0.3568	0.3629	1	1	1	0.045297	0.002049	0.047253	-0.0125	0.0382	-0.008	-0.02	-0.0088	0.0372	-0.0177	-0.0115	0.0287	-0.0144	0.0092	-0.0198	-0.0064	0.011	0.0061	-0.0138	0.0104	0.0623	-0.0112	-0.0073
4373_80	4373	80	0.44	0.2812	0.5526	0.3971	0.5341	0.5132	0.5135	0.5469	0.502856	0.417337	0.501053	0.485953	0.503395	0.506316	0.506478	0.503472	0.4232	0.5298	0.7537	0.7195	0.3811	0.7446	0.7483	0.3061	0.077965	0.008616	0.08591	0.0215	0.0067	0.1147	-0.0164	0.0026	0.0329	-0.0007	0.0972	-0.013	0.0227	-0.0065	0.0824	-0.0099	0.0131	-0.012	-0.0068	0.0822	-0.0103	0.0129	-0.0123
4397_27	4397	27	0.74	0.875	0.9242	0.9306	0.9886	0.9474	0.9412	0.9828	0.392652	0.225806	0.142191	0.131064	0.0227273	0.101053	0.112379	0.0344828	0.2871	1	1	1	-	1	0.0855	-	0.107246	0.06327	0.163731	0.0243	0.103	-0.0069	0.1168	-0.0013	-0.0135	0.2727	0.131	0.0419	0.0341	0.1514	0.0174	-0.009	-0.0105	0.0168	0.1312	0.002	-0.0156	-0.0162	0.018
4403_84	4403	84	0.0185	0.1176	0.0658	0.0139	0.0814	0.0769	0.0658	0.0571	0.037037	0.213906	0.124561	0.0277778	0.1513	0.143856	0.124561	0.109317	-	1	1	-	1	1	1	1	-0.06437	0.002015	-0.062225	0.0671	0.0101	-0.0019	-0.0158	0.0946	0.0214	0.0222	-0.011	-0.0099	0.0348	0.0189	-0.0093	-0.0114	0.0315	-0.0113	0.0101	-0.0019	-0.0126	0.0214	-0.0099
4430_84	4430	84		0.9412	0.9559		0.9886		0.9595	0.9688	0	0.114082	0.0856	0	0.0227273	0	0.0788595	0.0615094	-	1	1	-	-	-	1	1	-0.026781	0.00818	-0.018383	0.0511	0.023	-0.0194	-	0.0662	0.0303	-0.0064	0.0266	0.0086	-0.003	-	0.0749	0.0343	-	-0.0014	0.0191	-0.0174	-0.0137	0.0256	0.0054
4439_8	4439	8	0.963	0.8824	0.9342	0.9722	0.9222	0.9605	0.9737	0.9265	0.0726778	0.213906	0.124561	0.0547722	0.145069	0.0768421	0.0519289	0.138279	1	1	1	1	0.2256	1	1	1	0.01443	-0.000224	0.014209	0.0284	-0.0071	-0.0019	-0.0148	0.0538	0.003	-0.0034	-0.0131	-0.0126	0.0089	-0.0156	0.0308	-0.0057	-0.0113	-0.0012	-0.0139	0.059	0.0051	-0.0135	0.0114
4442_16	4442	16	0.5577	0.875	0.7105	0.7778	0.7222	0.6842	0.6974	0.7857	0.503015	0.225806	0.416842	0.350547	0.405742	0.437895	0.427718	0.341614	0.4514	1	0.6894	0.6562	0.7126	0.128	0.7053	1	0.077687	0.013853	0.090464	0.1832	0.0321	0.0484	0.0908	0.0101	-0.002	0.0426	0.0411	-0.0131	-0.0044	0.0142	0.065	-0.0144	0.007	-0.0109	0.0239	0.0586	-0.0142	0.0031	-0.0117
4453_74	4453	74	0.0185	0.0294	0.0417	0.0417	0.0568	0.0395	0.0735	0.0152	0.037037	0.0588235	0.0809861	0.0809861	0.108411	0.0768421	0.138279	0.030303	-	-	1	1	1	1	1	-	-0.036491	-0.005458	-0.042149	-0.0218	-0.0073	-0.0195	-0.0073	-0.0195	-0.0137	0.0037	-0.0118	-0.0098	-0.0098	-0.0083	-0.0198	-0.0132	-0.0132	-0.0086	0.0164	-0.0036	-0.0042	-0.0042	-0.0101
4456_74	4456	74	0.8269	0.7941	0.9265	0.8182	0.8214	0.859	0.8939	0.7576	0.291854	0.3369	0.138279	0.302097	0.296902	0.245421	0.192539	0.372961	1	1	1	0.557	0.3177	1	1	0.1455	-0.197863	0.009492	-0.186493	-0.016	0.0329	0.0634	-0.0137	-0.0159	0.0395	-0.0125	-0.014	0.0365	-0.0108	-0.0095	-0.0018	0.0111	-0.0053	-0.0049	0.0044	0.0223	-0.0073	0.0105	0.0097
4458_14	4458	14	0.3654	0.5312	0.3281	0.3235	0.4884	0.5	0.4079	0.5357	0.47285	0.514112	0.447916	0.44425	0.505609	0.507691	0.489474	0.506493	0.3968	0.6337	1	0.2529	0.36	0.1744	1	1	0.001929	0.014607	0.016508	0.032	-0.0123	0.0599	-0.0136	0.0609	-0.0167	0.0145	-0.0219	0.0371	0.0394	0.0234	-0.0188	0.0467	0.0487	-0.0131	-0.0109	0.0077	-0.0004	0.0001	-0.0004
4461_64	4461	64	0.26	0.2647	0.4079	0.2571	0.3111	0.3378	0.3553	0.4219	0.392652	0.401071	0.489474	0.387577	0.433458	0.453535	0.464211	0.495534	1	1	0.3164	1	0.7293	0.4886	0.4792	0.7296	0.022265	0.002445	0.024655	-0.0231	0.0295	0.0196	-0.0162	-0.0215	0.0351	-0.0096	-0.0165	0.0066	-0.0061	-0.0004	-0.007	-0.0035	0.0028	-0.0106	0.0033	-0.0051	-0.0097	0.0077	-0.0092
4464_17	4464	17	0.6538	0.4	0.4722	0.5303	0.3721	0.1316	0.1857	0.0758	0.461538	0.496553	0.505478	0.505827	0.472777	0.231579	0.306831	0.142191	0.6626	0.1097	0.7345	0.2941	0.7459	1	1	1	-0.001397	0.167119	0.165956	0.0969	0.0507	-0.015	0.013	0.002	-0.0087	0.135	-0.0228	0.0089	0.0359	0.4531	0.1727	0.2347	0.2991	0.1303	0.3647	0.0893	0.1586	0.2171	0.0699
4469_76	4469	76	0.9038	0.7333	0.8108	0.8286	0.7955	0.7763	0.7429	0.7812	0.177223	0.4046	0.310995	0.2882	0.329155	0.351929	0.387577	0.347222	1	1	0.5831	0.241	0.3428	0.3475	0.1781	0.6129	0.152949	-0.003493	0.149991	0.0798	0.016	-0.0078	0.0047	0.001	-0.0154	0.0253	-0.0143	-0.0138	-0.0119	0.0382	-0.0216	-0.012	-0.0079	-0.0135	0.0627	-0.0289	-0.0035	0.0039	-0.0079
4477_83	4477	83	0.0556	0.1176	0.0405	0.0714	0.1889	0.2179	0.1389	0.1364	0.106919	0.213906	0.0788595	0.134574	0.309862	0.345321	0.242567	0.239161	1	1	1	1	1	0.3392	1	1	-0.031106	0.025466	-0.004848	0.004	-0.0131	0.0285	-0.0136	-0.0068	-0.0042	0.0586	-0.0007	0.0872	0.0453	0.0809	0.0089	0.1155	0.0672	-0.0101	0.0229	-0.0171	0.0464	0.0115	-0.0023
4488_42	4488	42	0.9444	0.9412	0.9444		0.9556	0.9744	0.9722		0.106919	0.114082	0.106417	0	0.0858933	0.0506154	0.0547722	0	1	1	1	-	1	1	1	-	-0.033797	0.00349	-0.030189	-0.0235	-0.0158	-0.0211	0.0495	0.0697	0.0429	-0.0131	-0.0176	-0.0108	0.0285	-0.003	-0.0048	-0.0013	0.0116	-0.0066	-0.0057	-0.008	-0.0038	0.0143	-0.0084
4492_7	4492	7	0.8269	0.75	0.7703	0.8529	0.625	0.5658	0.7222	0.7419	0.291854	0.387094	0.358757	0.254609	0.474139	0.497895	0.406886	0.389213	0.127	0.2023	0.3569	1	0.334	0.525	0.2265	1	0.042084	0.034996	0.075608	-0.0165	-0.0107	-0.0272	-0.016	0.0113	0.0073	0.075	0.0083	0.0341	0.1095	0.1289	0.0481	0.0775	0.169	-0.0056	0.0144	-0.0197	-0.0072	0.0386	0.0084
4511_48	4511	48	0.0185			0.0556					0.037037	0	0	0.106417	0	0	0	0	-	-	-	1	-	-	-	-	-0.035285	0.03054	-0.003668	-0.0091	0.0049	-	0.0022	0.0213	0.0419	0.01	-	-	0.0508	0.007	-	-	0.0456	-	0.0055	-	-	0.0429	-
4516_72	4516	72	0.9038	0.9		0.9714	0.9625	0.9872			0.177223	0.186207	0	0.0563143	0.0731025	0.025641	0	0	0.1909	1	-	1	1	-	-	-	0.095155	0.032476	0.124541	-0.0323	0.0923	0.1409	0.021	0.0305	0.0153	0.0109	0.0159	0.0231	-0.012	0.0563	0.0807	-0.001	-0.0073	-0.0001	0.0904	0.1381	-	0.0147	0.0225
4524_92	4524	92	0.02				0.1212		0.1481	0.0714	0.04	0	0	0	0.216318	0	0.257163	0.13589	-	-	-	-	1	-	1	1	-0.118774	0.078142	-0.031351	-0.0081	0.0087	-	0.0076	-	-	0.0542	0.0766	0.1183	0.1148	0.0099	-	-	-	0.1217	0.0835	0.1061	0.162	0.1572	-0.0115
4543_19	4543	19	0.0185	0.0588	0.0571	0.0278	0.0455	0.0128	0.0263	0.0303	0.037037	0.114082	0.109317	0.0547722	0.087775	0.025641	0.0519289	0.0596727	-	1	0.0862	1	0.0667	-	1	1	0.203943	-0.00989	0.19607	0.001	-0.0037	-0.0294	-0.0144	-0.008	-0.008	-0.0103	-0.0255	-0.0179	-0.0125	-0.0148	0.0196	0.0111	-0.0076	0.0013	-0.0146	-0.0059	-0.0061	-0.0135	-0.0111
4545_36	4545	36	0.0185	0.0625	0.0143	0.0278	0.0341	0.0125	0.0278	0.0152	0.037037	0.120969	0.0285714	0.0547722	0.0666136	0.025	0.0547722	0.030303	-	1	-	1	1	-	1	-	-0.01645	-0.007492	-0.024066	0.0042	-0.0161	0.0182	-0.0144	-0.0059	-0.0097	-0.0104	-0.0108	-0.0047	-0.0119	-0.0145	0.0261	-0.0135	-0.0071	-0.0018	-0.0144	-0.0059	-0.0097	-0.0139	-0.0119
4547_12	4547	12	0.0192	0.0588	0.0758	0.0588	0.0455	0.0135	0.0395		0.0384615	0.114082	0.142191	0.112379	0.087775	0.027027	0.0768421	0	-	1	1	1	1	-	1	-	-0.040761	0.003292	-0.037334	-0.0007	0.0166	-0.0192	0.0031	-0.0216	-0.0119	-0.005	-0.0181	-0.0043	-0.0108	-0.0156	0.0168	0.033	0.0164	0.0049	-0.0093	-0.0166	-0.0011	-0.0095	-0.0116
4578_37	4578	37	0.963	0.9412	0.9583		0.9667	0.9872	0.9868	0.9857	0.0726778	0.114082	0.0809861	0	0.0651689	0.025641	0.0263158	0.0285714	1	1	1	-	1	-	-	-	-0.021575	-0.001102	-0.022701	-0.0183	-0.0158	-0.0181	0.0276	0.0697	0.0286	-0.0145	-0.0115	-0.0113	0.0181	-0.0024	0.0196	0.0029	-0.001	-0.0028	-0.0031	0.0182	0.0021	-0.0007	-0.0034
4579_85	4579	85	0.9091	0.8824	0.8621	0.8194	0.869	0.7812	0.8226	0.8333	0.169132	0.213906	0.241983	0.300078	0.23035	0.347222	0.296668	0.283687	0.1399	1	1	0.5647	1	0.1292	0.0287	1	0.049071	-0.006373	0.043011	-0.028	-0.011	-0.0189	0.0142	-0.0032	-0.0061	-0.0103	-0.0175	-0.0125	-0.0012	0.0325	0.0069	0.0035	-0.011	0.0123	0.002	-0.0167	-0.0145	-0.0168	-0.0079
4583_70	4583	70	0.9074		0.9722	0.9861	0.9762				0.171207	0	0.0547722	0.0277778	0.0470452	0	0	0	1	-	1	-	1	-	-	-	-0.046408	0.031873	-0.013056	0.056	0.0244	-0.0008	0.0517	-0.0117	-0.0092	0.0342	-0.0037	-0.0126	-0.0103	0.098	-	0.016	0.0011	0.0109	0.0964	-	0.0154	0.0008	0.0104
4598_86	4598	86		0.9412		0.9861	0.9667		0.9605	0.9545	0	0.114082	0	0.0277778	0.0651689	0	0.0768421	0.0881121	-	1	-	-	1	-	0.0405	1	0.146107	0.004788	0.150195	0.0531	-	0.0715	-0.0041	0.0153	0.0004	0.0125	-0.0115	0.0186	-0.0045	-	0.0749	-	0.0011	0.0197	0.0079	-0.0259	0.0172	-0.008	-0.0157
4601_40	4601	40	0.9074		0.9737		0.9778	0.9615	0.9868	0.9848	0.171207	0	0.0519289	0	0.0439444	0.0749256	0.0263158	0.030303	1	-	1	-	1	1	-	-	-0.038087	0.015014	-0.022501	0.056	0.0278	-0.0019	0.093	-	0.0125	0.0388	-0.0047	-0.0118	0.0078	0.0109	0.0075	-0.0105	0.0244	-0.0072	0.0552	-0.0121	-0.0087	-0.0007	-0.0099
4610_77	4610	77	0.38	0.3824	0.5312	0.3382	0.2727	0.3714	0.4062	0.4062	0.480816	0.486629	0.505953	0.454347	0.401255	0.473706	0.490078	0.490078	1	0.6255	0.7208	1	0.053	0.723	1	1	0.021726	0.009837	0.031349	-0.0257	0.0294	0.0219	-0.0134	-0.0199	0.0595	0.0085	0.0023	0.1188	-0.0054	-0.0158	-0.0219	0.0374	-0.0118	0.008	-0.0158	-0.0228	0.0166	-0.0055	0.0243
4612_40	4612	40	0.8704	0.9062	0.8784	0.9	0.8721	0.8205	0.8108	0.8788	0.229907	0.175406	0.216586	0.182609	0.225719	0.298369	0.310995	0.216318	1	1	1	1	0.1142	1	0.5844	1	0.006865	-0.005391	0.001511	-0.0162	-0.0139	-0.0164	-0.0103	-0.021	-0.0101	-0.0172	-0.0208	-0.0138	-0.011	-0.0055	0.0067	0.0007	0.013	-0.0034	-0.0039	0.009	0.0034	0.0171	-0.001
4620_90	4620	90	0.0926	0.2812	0.0972	0.2121	0.2045	0.141	0.2027	0.2031	0.171207	0.417337	0.178014	0.339394	0.329155	0.245421	0.327657	0.328869	1	0.53	0.2766	1	0.664	0.5589	1	0.5792	0.02131	0.007633	0.028781	0.0972	-0.0179	0.0963	0.0372	-0.0114	0.0354	0.0321	-0.0048	0.0306	-0.012	-0.005	0.0398	-0.0061	0.0037	0.0023	0.0306	-0.006	0.0289	-0.0132	-0.0114
4621_56	4621	56	0.0185	0.0588	0.0541	0.1	0.1047	0.1053	0.1184	0.1094	0.037037	0.114082	0.103665	0.182609	0.189602	0.190876	0.211579	0.197916	-	1	1	1	0.0495	0.036	1	1	0.093813	-0.002307	0.091723	0.001	0.0012	-0.0208	0.0391	-0.0096	0.002	0.0348	-0.0147	0.0013	-0.0154	0.0353	-0.0163	0.0006	-0.0165	-0.0179	0.0545	0.0005	0.0139	-0.0106	-0.0133
4628_51	4628	51	0.62	0.6176	0.5588	0.5286	0.5395	0.7105	0.6667	0.5714	0.480816	0.486629	0.500438	0.505591	0.503508	0.416842	0.451282	0.4987	0.6925	0.3011	0.4855	0.4975	0.5255	0.6925	1	1	0.00708	0.003469	0.010525	-0.0231	-0.0086	-0.01	-0.0025	-0.006	-0.0127	-0.0052	-0.0086	-0.013	-0.0155	0.0002	-0.0008	0.0357	0.0533	0.0465	-0.013	-0.0135	0.0114	0.0237	0.0188
4646_7	4646	7	0.0185	0.0882	0.0132	0.0278	0.0333	0.0128	0.0135	0.0303	0.037037	0.165776	0.0263158	0.0547722	0.0651689	0.025641	0.027027	0.0596727	-	1	-	1	1	-	-	1	-0.025122	0.000613	-0.024494	0.0325	-0.0151	0.0582	-0.0144	0.0197	-0.0081	-0.0107	0.0132	-0.0034	-0.0119	-0.0148	0.0603	-0.0132	-0.0076	-0.0028	-0.0154	0.056	-0.0135	-0.0086	-0.0039
4663_7	4663	7	0.9074	0.9375	0.8684	0.8235	0.8095	0.9487	0.8889	0.7656	0.171207	0.120969	0.231579	0.294997	0.312105	0.0985692	0.200314	0.364584	1	1	1	0.5565	0.3119	1	1	0.1504	-0.178755	0.022047	-0.152767	-0.0176	-0.0066	0.0044	0.0152	0.0341	-0.0038	0.0244	0.0438	0.0025	-0.0099	-0.0013	-0.0204	0.027	0.0664	0.0763	-0.0129	-0.0071	-0.01	0.0054	0.0135
4670_53	4670	53	0.9615	0.8824	0.9324	0.9286	0.9535	0.9211	0.9861	0.8971	0.0754154	0.213906	0.12773	0.134574	0.0897395	0.147368	0.0277778	0.187444	1	1	1	1	1	1	-	1	-0.068891	0.002674	-0.066033	0.0253	-0.0077	-0.0035	-0.006	-0.0068	-0.0131	-0.0144	0.0212	-0.0079	-0.0067	-0.0014	-0.0106	-0.0116	-0.0125	-0.0027	-0.0037	0.0946	0.0232	0.0271	0.0049
4675_78	4675	78	0.0926	0.0588	0.0417	0.0417	0.0667	0.0385	0.1324	0.0429	0.171207	0.114082	0.0809861	0.0809861	0.125842	0.0749256	0.2331	0.0832286	0.1844	1	0.0427	1	1	1	1	1	0.057639	0.002849	0.060323	-0.0227	-0.0023	-0.0275	0.0021	-0.0181	-0.0186	-0.0121	-0.019	-0.009	-0.006	0.0066	-0.0159	-0.0178	-0.013	-0.0036	-0.0098	0.0084	0.0363	0.0389	0.0134
4683_20	4683	20	0.9423	0.7647	0.9167	0.8857	0.9474	0.9103	0.9677	0.7969	0.110862	0.370765	0.154931	0.205383	0.101053	0.1655	0.0634581	0.328869	1	1	0.2021	1	0.0794	1	1	1	0.038412	0.031244	0.068456	0.1098	-0.0149	0.0723	0.0042	0.0344	-0.0097	-0.0206	0.1345	-0.0112	0.01	-0.0078	0.0678	-0.0145	-0.009	-0.0044	-0.0096	0.1783	0.0049	0.0336	-0.0146
4687_48	4687	48	0.4815	0.4118	0.4605	0.5278	0.5333	0.5375	0.4079	0.5	0.508733	0.499106	0.503508	0.505478	0.503371	0.50348	0.489474	0.507246	0.6972	1	0.5323	0.7353	0.3754	0.5249	1	0.7452	-0.038838	-0.003673	-0.042653	-0.0171	-0.0172	-0.019	-0.0121	0.0062	-0.0047	-0.0089	0.011	-0.0012	-0.011	-0.0089	0.0122	-0.0008	-0.0115	-0.0101	-0.0057	-0.0218	-0.0083	0.016	0.0203
4700_39	4700	39	0.1111	0.0294	0.0286	0.0278	0.0222	0.0256	0.0263	0.0455	0.201259	0.0588235	0.0563143	0.0547722	0.0439444	0.0506154	0.0519289	0.0881121	1	-	1	1	1	1	1	1	-0.042837	0.006848	-0.035695	0.0232	0.0405	-0.0221	0.0425	-0.0219	-0.0141	0.0597	-0.0194	-0.0118	-0.0118	0.0485	-0.0211	-0.0134	-0.0133	-0.0117	0.0465	-0.0213	-0.0136	-0.0135	-0.0118
4706_61	4706	61	0.7593	0.6471	0.5556	0.6	0.5732	0.5429	0.4868	0.2857	0.372467	0.470588	0.500783	0.486957	0.495332	0.50352	0.506316	0.41408	1	0.3351	0.5222	0.0934	1	0.3065	0.5248	0.2172	0.079721	0.054751	0.130107	0.0052	0.0708	-0.0081	0.0375	-0.0241	-0.0131	0.0593	-0.0107	-0.013	-0.0135	0.0798	-0.0048	-0.0163	-0.0115	-0.0126	0.1289	0.0263	-0.0058	0.0091	0.0017
4707_71	4707	71	0.96	0.9062	0.9286	0.9394	0.8537	0.9189	0.9167	0.8214	0.078368	0.175406	0.134574	0.115618	0.252937	0.151054	0.154931	0.2987	1	1	1	1	1	1	1	1	-0.018845	0.008167	-0.010524	0.0007	-0.0075	-0.0182	-0.0128	-0.0138	-0.0131	0.042	-0.0102	0.0147	0.0239	-0.0019	-0.0201	-0.0124	-0.0104	0.0079	-0.0007	-0.0206	-0.0123	-0.0099	0.0061
4711_48	4711	48	0.52	0.4118	0.3906	0.5	0.3889	0.3816	0.473	0.4839	0.509388	0.499106	0.483631	0.507246	0.480649	0.478245	0.505368	0.507668	0.7021	1	1	0.0997	0.3463	0.7393	0.1917	0.2779	-0.065731	-0.001504	-0.067333	-0.0006	0.0163	-0.023	-0.0128	-0.0023	0.0113	0.0212	-0.0175	-0.0125	0.015	0.022	-0.0212	-0.0152	0.0161	-0.0115	-0.0094	-0.011	0.0008	-0.0088	0.0045
4713_50	4713	50	0.8077	0.7059	0.6774	0.6562	0.8023	0.8378	0.8514	0.9531	0.316742	0.427806	0.44421	0.458334	0.32093	0.275454	0.256573	0.090775	1	0.5726	0.2094	0.1125	0.0371	0.2201	1	1	0.218161	0.041055	0.250259	0.002	0.0223	-0.0272	0.0353	-0.0238	-0.02	-0.0193	-0.0001	0.0229	0.0364	-0.0157	0.0272	0.0514	0.0676	-0.0122	-0.0104	0.0425	0.066	0.0831	-0.0073
4743_38	4743	38	0.0185	0.0294	0.027	0.0278	0.0222	0.0526	0.0556		0.037037	0.0588235	0.0533135	0.0547722	0.0439444	0.101053	0.106417	0	-	-	1	1	1	1	1	-	-0.026174	-0.003051	-0.029306	-0.0218	-0.0145	-0.0216	-0.0144	-0.0219	-0.0137	-0.0146	-0.0194	-0.0118	-0.0118	0.0003	-0.0147	-0.0045	-0.0052	0.0015	0.0022	-0.0136	-0.003	-0.0038	0.0034
4751_83	4751	83	0.9815	0.8824	0.9342	0.8889	0.9205	0.925	0.8889	0.9714	0.037037	0.213906	0.124561	0.200314	0.148118	0.140508	0.200314	0.0563143	-	1	1	0.3523	0.229	1	1	1	0.023978	0.002526	0.026444	0.0671	0.0101	-0.0019	0.0448	-0.0237	-0.0019	0.0167	-0.0142	-0.0124	-0.0095	0.0173	-0.008	-0.0115	-0.0064	-0.0131	0.0487	-0.0195	0.0004	-0.0145	-0.0076
4782_6	4782	6	0.9259								0.139763	0	0	0	0	0	0	0	1	-	-	-	-	-	-	-	-0.065152	0.063673	0.002669	0.0396	0.0742	-	0.0713	-	-	0.0838	-	-	-	0.0727	-	-	-	-	0.0742	-	-	-	-
4804_40	4804	40	0.0741			0.0278	0.1222	0.0417	0.0658	0.0143	0.139763	0	0	0.0547722	0.216978	0.0809861	0.124561	0.0285714	1	-	-	1	0.4968	1	1	-	0.008079	0.027869	0.035724	0.0396	0.0727	-	0.008	-0.0008	0.0149	-0.0031	0.0674	0.1006	0.046	-0.0056	0.0102	0.0293	-0.0108	0.0274	-0.0146	0.029	0.0531	0.003	0.0056
4807_25	4807	25	0.6111	0.5938	0.4595	0.5	0.6136	0.5921	0.5278	0.4844	0.484278	0.497981	0.503516	0.507042	0.479623	0.489474	0.505478	0.507441	0.4495	1	0.18	0.7395	0.7546	1	0.1954	0.2979	0.092635	-0.000543	0.092143	-0.0262	0.0261	0.0103	0.0084	-0.0027	-0.0117	-0.0166	-0.021	0.033	0.0136	-0.0162	-0.0214	0.0201	0.0043	-0.0117	-0.0056	-0.017	-0.0079	-0.0135	0.0006
4810_20	4810	20	0.7963	0.7647	0.7258	0.7143	0.7614	0.6571	0.7206	0.6129	0.330537	0.370765	0.404548	0.41408	0.367555	0.457143	0.408691	0.482284	1	0.174	0.3866	0.6868	0.6837	0.0062	0.6896	1	0.071633	-9e-05	0.071549	-0.0253	-0.0018	-0.0191	0.0025	-0.0166	-0.0128	-0.0123	-0.0241	-0.0099	-0.007	0.0255	-0.0054	-0.0074	-0.01	0.01	-0.0019	-0.0212	-0.0146	-0.0143	-0.0097
4816_90	4816	90	0.8889	0.8824	0.8947	0.9143	0.8667	0.8205	0.8108	0.8235	0.201259	0.213906	0.190876	0.159006	0.233709	0.298369	0.310995	0.294997	1	1	0.3359	0.2085	0.5741	0.3195	1	0.2568	0.024627	-0.001935	0.02274	-0.0217	-0.0168	-0.0228	-0.0145	-0.0193	-0.0148	-0.0127	-0.0198	-0.0098	-0.0031	0.0051	-0.0032	0.0102	0.0243	-0.0029	0.008	-0.002	0.0141	0.0294	-0.0007
4827_81	4827	81	0.5	0.625	0.5417	0.4571	0.5556	0.5385	0.5132	0.4394	0.509433	0.483869	0.503522	0.50352	0.499376	0.503497	0.506316	0.500233	1	0.3193	0.5031	1	0.5431	0.7509	0.3315	0.4821	-0.051844	-0.003545	-0.055572	0.0081	-0.0118	-0.004	-0.0131	0.0351	0.0014	-0.0101	-0.0117	-0.0121	0.0059	-0.0141	-0.0065	-0.0131	-0.0009	-0.0127	-0.0142	0.0079	-0.0096	-0.006	-0.0082
4836_40	4836	40	0.7407	0.7143	0.7759	0.75	0.8333	0.6806	0.7286	0.7879	0.391333	0.423279	0.353903	0.380281	0.280898	0.440922	0.401243	0.339394	1	1	0.5984	0.6511	1	1	0.2206	1	0.066551	-0.002774	0.063962	-0.0269	-0.0164	-0.0187	-0.0178	-0.0242	-0.016	0.0115	0.0219	-0.0041	0.0082	-0.0086	-0.0237	0.0057	-0.0034	0.0509	-0.0188	-0.0291	-0.0129	-0.0156	0.0185
4842_13	4842	13	0.5741	0.5882	0.5417	0.6143	0.6136	0.4487	0.5263	0.5	0.498252	0.499106	0.503522	0.480746	0.479623	0.501167	0.505263	0.508197	0.4348	0.6231	0.7483	1	0.1191	0.5221	0.7524	0.4715	0.103232	-0.001657	0.101746	-0.0252	-0.0162	-0.0173	-0.0146	-0.0193	-0.0038	-0.0153	-0.022	-0.0041	-0.0147	0.0131	0.0167	0.0025	0.0396	0.0394	-0.0133	-0.0136	-0.0141	0.0016	0.0013
4870_37	4870	37	0.7037	0.6875	0.7571	0.7778	0.6786	0.6571	0.7368	0.7647	0.424878	0.44355	0.373086	0.350547	0.441481	0.457143	0.392982	0.365232	1	0.2341	1	0.6541	0.4894	0.4736	0.2371	0.15	-0.056233	-0.004052	-0.060513	-0.0199	-0.0089	-0.0072	-0.0005	0.0041	-0.0123	-0.0124	-0.0171	0.003	0.0132	-0.0126	-0.0202	0.0087	0.0212	-0.012	-0.0148	-0.0165	-0.0143	-0.0099	-0.0046
4872_10	4872	10	0.9	0.9118	0.9032	0.9028	0.9889		0.9605	0.9808	0.183672	0.165776	0.177684	0.178014	0.0222222	0	0.0768421	0.0384615	1	1	1	0.273	-	-	1	-	0.00848	0.024521	0.032793	-0.0224	-0.0166	-0.0209	-0.0188	-0.0247	-0.0164	0.0784	0.0727	0.0684	0.062	0.1114	0.1207	0.0961	0.086	-0.0016	0.0151	0.0026	0.0131	0.0108	0.0051
4877_49	4877	49	0.1731	0.0312	0.0541	0.0909	0.0238		0.0395	0.0455	0.291854	0.0625	0.103665	0.167833	0.0470452	0	0.0768421	0.0881121	0.1294	-	0.0007	1	1	-	1	1	0.225604	0.032316	0.250629	0.0604	0.0493	-0.0359	0.0102	0.005	-0.0095	0.1217	-0.0207	-0.0088	0.0314	0.1901	0.0317	0.0299	0.0867	0.0109	0.0812	-0.0213	-0.0188	0.0089	-0.0083
4879_76	4879	76	0.9259	0.9706		0.9583	0.9286	0.9605	0.9737	0.9516	0.139763	0.0588235	0	0.0809861	0.134252	0.0768421	0.0519289	0.0936	1	-	-	1	1	1	1	1	-0.042175	0.00083	-0.041309	-0.0045	0.0713	0.0243	-0.0056	-0.0195	0.0286	-0.0144	-0.0039	0.0553	-0.0042	-0.0035	-0.0198	0.0257	-0.0132	-0.0023	0.0106	-0.0213	0.0125	-0.0097	0.0094
4892_56	4892	56	0.0769	0.0294	0.0147					0.0161	0.144796	0.0588235	0.0294118	0	0	0	0	0.0322581	1	-	-	-	-	-	-	-	-0.040069	0.031299	-0.007516	-0.0028	0.0317	-0.0167	0.0746	0.0233	0.0004	0.0851	0.0304	0.0032	-	0.0821	0.0284	0.0024	-	-	0.0792	0.0264	0.0017	-	-
4895_62	4895	62	0.3846	0.2353	0.4062	0.5139	0.3571	0.3971	0.4118	0.4375	0.482654	0.370765	0.490078	0.50665	0.464717	0.485953	0.491659	0.502658	0.6851	1	1	0.1825	0.5038	0.7203	0.7277	0.6969	-0.063895	0.005167	-0.058397	0.0273	-0.0156	0.0408	0.0202	0.1307	0.0107	-0.0122	0.0148	-0.0076	0.0389	-0.017	0.0333	-0.0158	0.0144	-0.0097	-0.014	0.0457	-0.0146	0.0091	-0.0057
4896_93	4896	93	0.1481	0.1176	0.1389	0.0972	0.1705	0.15	0.1316	0.1515	0.257163	0.213906	0.242567	0.178014	0.28605	0.258227	0.231579	0.261073	1	1	0.512	1	0.3223	0.5693	1	1	-0.122209	-0.008658	-0.131925	-0.0171	-0.0158	-0.0208	-0.0019	-0.0176	-0.0058	-0.0105	-0.0064	-0.0079	0.0119	-0.0132	-0.0138	-0.0122	0.0013	-0.0083	-0.0125	-0.018	-0.0131	-0.0062	-0.0044
4901_35	4901	35	0.3269	0.4375	0.4412	0.5152	0.4318	0.3684	0.3143	0.4531	0.448719	0.508062	0.500438	0.507227	0.496343	0.471579	0.437266	0.503472	0.3692	0.6082	0.3171	0.7335	0.5493	0.179	0.6988	0.3042	0.005871	0.003775	0.009623	-0.0003	0.0068	-0.0246	0.0525	-0.0084	-0.0049	0.0074	-0.0187	-0.0133	0.0018	-0.0118	-0.0071	-0.0026	0.0313	-0.002	-0.0193	0.0108	0.0175	0.0662	0.0166
4903_92	4903	92	0.8148	0.8438	0.8514	0.9286	0.8409	0.8947	0.8514	0.8971	0.307478	0.272175	0.256573	0.134574	0.270636	0.190876	0.256573	0.187444	0.5509	0.3068	1	0.1402	1	0.3327	0.573	1	0.014323	-0.003253	0.011117	-0.0218	-0.0102	-0.0258	0.0433	0.0097	0.0139	-0.0113	-0.0235	-0.0124	0.0219	0.0112	-0.0154	-0.0064	-0.0103	-0.0006	-0.0083	-0.0224	-0.0129	0.0159	-0.0112
4908_16	4908	16	0.0577		0.0541	0.0143	0.0111		0.0143		0.110862	0	0.103665	0.0285714	0.0222222	0	0.0285714	0	1	-	1	-	-	-	-	-	-0.029631	0.013823	-0.015398	0.0254	-0.0158	0.0199	0.0133	-0.0115	0.01	0.0246	-0.0129	0.0191	-0.0124	0.0555	-	0.0425	0.0012	-0.0019	0.0133	-0.0115	0.01	-0.0145	-0.0124
4916_10	4916	10		0.0333	0.0658		0.0111		0.0263	0.0156	0	0.0666667	0.124561	0	0.0222222	0	0.0519289	0.03125	-	-	1	-	-	-	1	-	-0.03119	0.015775	-0.014923	0.0196	0.0413	-0.0126	-	0.0331	0.0521	-0.0065	-0.0072	0.0308	-0.0025	-	0.038	0.056	-	-0.0013	0.0064	-0.0226	0.0051	0.0125	-0.0056
4917_35	4917	35	0.2407	0.1471	0.2162	0.3056	0.2333	0.2692	0.1579	0.2812	0.372467	0.258465	0.343576	0.430361	0.361798	0.398603	0.269474	0.410716	0.1308	0.2872	0.6576	0.2428	0.4062	0.6969	0.0305	0.6732	0.102384	-0.000787	0.101678	-0.005	-0.0173	-0.0092	-0.0102	0.038	0.0048	-0.0151	0.0033	-0.0107	0.0005	-0.0148	0.0204	-0.0053	-0.0112	-0.007	0.0003	-0.03	-0.0052	0.0429	0.0049
4921_53	4921	53	0.1296	0.3125	0.1618	0.2794	0.125	0.1923	0.0789	0.0781	0.229907	0.44355	0.275241	0.408691	0.221264	0.314685	0.147368	0.146328	1	0.5932	0.5631	0.6871	1	0.605	1	1	-0.017752	0.032195	0.015015	0.0765	-0.01	0.045	0.0488	-0.0231	0.0256	-0.0131	0.0948	-0.0055	0.0619	-0.0021	0.016	-0.0105	0.0062	0.005	0	0.1732	0.0207	0.1183	0.0004
4939_40	4939	40	0.2778	0.1765	0.1429	0.1806	0.2778	0.2564	0.25	0.2581	0.408804	0.299465	0.248449	0.300078	0.405742	0.386279	0.380281	0.389213	1	0.4132	0.5242	0.5686	1	1	0.4015	0.6374	-0.067382	0.001263	-0.066034	0.0022	0.0386	-0.0209	0.0126	-0.0205	-0.0079	-0.0147	0.0066	0.0397	0.0149	-0.0142	-0.0036	0.026	0.005	-0.0103	-0.0129	-0.005	0.0229	0.0029	-0.0094
4940_48	4940	48	0.7778	0.7647	0.7941	0.7778	0.7556	0.8194	0.8	0.7879	0.3522	0.370765	0.331871	0.350547	0.373533	0.300078	0.324637	0.339394	1	1	0.5974	0.3256	0.703	1	1	1	0.032589	-0.013364	0.01966	-0.0237	-0.0167	-0.022	-0.0181	-0.0252	-0.0161	-0.0138	-0.0215	-0.0098	-0.0128	-0.0104	-0.0126	-0.0131	-0.0101	-0.0008	-0.0142	-0.0181	-0.015	-0.014	-0.0072
4952_25	4952	25	0.9259	0.9118	0.9242	0.9583	0.9778		0.9605	0.9677	0.139763	0.165776	0.142191	0.0809861	0.0439444	0	0.0768421	0.0634581	1	0.0913	1	0.0417	1	-	1	1	0.14574	0.003528	0.148754	-0.0294	-0.016	-0.0265	-0.0106	-0.0162	-0.0072	0.0192	0.0277	0.0207	-0.0113	0.0756	0.1071	0.07	0.0216	0.009	-0.0035	-0.0051	-0.0011	-0.0181	-0.0069
4954_86	4954	86	0.9423		0.8906	0.9028	0.9444	0.9054	0.9342	0.9286	0.110862	0	0.197916	0.178014	0.106118	0.173641	0.124561	0.135064	1	-	1	1	1	1	1	1	-0.075556	-0.001803	-0.077496	0.0254	0.0009	0.0672	-0.0049	0.055	-0.0126	-0.0147	0.0201	0.0078	0.001	-0.006	0.0524	-0.0121	-0.0126	-0.0002	-0.015	0.029	-0.0011	-0.0059	-0.0107
4973_57	4973	57	0.8333					0.9875			0.283019	0	0	0	0	0.025	0	0	1	-	-	-	-	-	-	-	-0.163713	0.142124	0.001678	0.123	0.1784	-	0.1784	-	-	0.1986	-	-	-	0.147	-0.0124	-0.0013	-0.0013	0.0012	0.181	-	-	-	-
4979_49	4979	49		0.0312	0.0139	0.0143	0.0568	0.05		0.0294	0	0.0625	0.0277778	0.0285714	0.108411	0.0962025	0	0.0579441	-	-	-	-	1	1	-	1	-0.029941	0.005769	-0.023999	0.0174	-0.0041	-0.0148	-0.0038	-0.0156	-0.0143	0.0326	-0.0139	0.0132	0.0123	0.0277	-0.0175	0.0076	0.0067	-0.0111	-	0.0306	0.0008	0.0012	0.042
4989_74	4989	74	0.3519	0.2647	0.3636	0.3382	0.5333	0.5921	0.6974	0.4815	0.464711	0.401071	0.46993	0.454347	0.503371	0.489474	0.427718	0.508733	0.6738	1	0.708	1	0.7683	0.5085	0.2548	0.4528	0.004843	0.069442	0.073949	-0.0086	-0.0187	-0.0018	-0.0177	-0.0101	-0.0147	0.0498	0.1171	0.0437	0.0622	0.0951	0.1757	0.0867	0.1097	-0.0041	0.2002	0.2962	0.1884	0.2168	0.0427
4993_17	4993	17	0.1304	0.1333	0.1	0.0781	0.061	0.1364	0.1094	0.1379	0.231883	0.23908	0.18305	0.146328	0.115929	0.239161	0.197916	0.241983	0.311	0.2012	0.2488	1	0.1206	1	1	0.4264	0.114031	-0.009288	0.105803	-0.0381	-0.0202	-0.0289	-0.0056	-0.0111	-0.0154	0.0082	0.0031	-0.0086	-0.014	-0.019	-0.0259	-0.0103	0.0039	0.0185	-0.018	-0.0247	-0.0171	-0.0086	0.0001
5002_17	5002	17	0.963	0.9706	0.9474	0.9857		0.975			0.0726778	0.0588235	0.101053	0.0285714	0	0.0493675	0	0	1	-	1	-	-	1	-	-	-0.024517	0.008681	-0.015622	-0.0233	-0.0127	-0.0147	-0.0054	-0.0161	0.0088	0.0349	0.0333	0.0461	0.0037	-0.0129	-0.0208	-0.0022	-0.0105	0.0151	0.0292	0.0264	0.0405	0.0012	-
5003_13	5003	13	0.3519	0.4706	0.4054	0.3857	0.4111	0.5	0.5278	0.5	0.464711	0.513371	0.488708	0.480746	0.489638	0.50633	0.505478	0.507938	0.4087	0.0467	0.731	0.4935	0.3654	0.0624	0.5165	0.7249	0.060434	0.000426	0.060834	0.0025	-0.0077	-0.0154	-0.0115	-0.0095	-0.0116	-0.0078	-0.0187	-0.0128	-0.0118	0.0267	-0.0281	0.0034	0.0114	0.0014	0.0452	-0.0213	0.0161	0.0261	0.013
5007_21	5007	21	0.9615	0.9706	0.9571	0.9265	0.9	0.9375	0.9167	0.9375	0.0754154	0.0588235	0.0832286	0.138279	0.182022	0.11867	0.154931	0.119047	0.0185	-	1	1	1	1	1	1	-0.002096	-0.00635	-0.008459	-0.041	-0.0236	-0.0193	-0.0104	-0.0036	-0.0052	0.0094	0.0148	0.0117	-0.0075	-0.0145	-0.0093	-0.0091	-0.012	-0.0016	-0.0035	0.0031	0.0005	-0.0128	-0.0098
5011_63	5011	63					0.9756	0.9444			0	0	0	0	0.048178	0.106417	0	0	-	-	-	-	1	1	-	-	-0.030592	0.022416	-0.00749	-	-	-	-	-	-	0.0031	-0.0074	0.0058	0.0092	0.0306	0.016	0.035	0.041	0.0003	-	-	-	-	0.0107
5047_68	5047	68	0.037	0.125	0.0526	0.0556	0.119	0.1	0.1184	0.1286	0.0726778	0.225806	0.101053	0.106417	0.212279	0.182278	0.211579	0.227329	1	1	1	1	1	1	1	1	-0.101827	0.002537	-0.099033	0.0358	-0.0127	0.0174	-0.012	0.0129	-0.013	0.0282	-0.0192	0.0161	0.0129	0.0142	-0.0167	0.0039	0.0014	-0.0091	0.028	-0.0198	0.0156	0.0123	-0.0111
5055_10	5055	10	0.8889	0.6176	0.7632	0.8056	0.8182	0.6795	0.75	0.6765	0.201259	0.486629	0.366316	0.317683	0.300941	0.441226	0.38	0.44425	1	0.6228	0.3989	0.3056	0.0212	0.4681	0.1924	0.7085	0.123166	0.018076	0.139016	0.1744	0.0348	0.0272	0.0127	0.0698	-0.008	0.0002	0.0801	-0.0065	-0.0137	0.0997	-0.0159	0.0025	0.0276	0.0359	0.0428	0.0163	-0.0154	-0.0052	-0.0024
5057_83	5057	83	0.1923	0.2188	0.1806	0.2917	0.3889	0.4342	0.4737	0.4853	0.316742	0.352825	0.300078	0.419014	0.480649	0.497895	0.505263	0.507024	1	1	0.5678	0.2192	1	1	1	0.3031	-0.080044	0.054582	-0.021093	-0.0254	-0.0146	-0.016	0.0123	-0.0056	0.0233	0.0708	0.0407	0.088	0.0094	0.1083	0.0733	0.1288	0.0314	-0.0082	0.1444	0.1063	0.1667	0.0566	0.0025
5063_35	5063	35	0.3654	0.5	0.5625	0.3485	0.3778	0.3514	0.4189	0.3793	0.47285	0.518521	0.5	0.461073	0.475407	0.462051	0.493522	0.479128	1	0.2821	1	0.0046	0.7518	0.4702	0.1789	1	-0.013389	0.007634	-0.005653	0.0146	0.059	-0.015	-0.0218	0.0158	0.0702	-0.0154	0.0084	0.0534	-0.015	-0.0141	0.027	0.0739	-0.017	-0.0104	-0.0075	-0.004	0.0283	-0.0055	-0.0078
5087_76	5087	76	0.88	0.7941	0.6892	0.8056	0.875	0.9342	0.9242	0.9839	0.215512	0.3369	0.434284	0.317683	0.221264	0.124561	0.142191	0.0322581	0.2867	1	0.4358	0.3018	0.5095	1	1	-	-0.09053	0.064035	-0.020698	0.0029	0.0823	0.01	0.0043	-0.0166	0.0245	-0.0181	0.0062	0.0886	0.0067	-0.0002	0.0791	0.1706	0.0609	0.0071	-0.0083	0.0593	0.1486	0.0463	-0.0007
5089_28	5089	28			0.9868	0.9861		0.9487	0.9605	0.9848	0	0	0.0263158	0.0277778	0	0.0985692	0.0768421	0.030303	-	-	-	-	-	1	1	-	-0.023051	0.006913	-0.015978	-	-0.0052	-0.0121	-0.0047	-0.0117	-0.0137	-	-	0.0023	0.0032	0.0282	0.0175	0.0104	0.0087	0.0441	0.018	0.0083	0.0005	-0.0009	0.0315
5094_62	5094	62	0.7692	0.8125	0.8553	0.7714	0.7667	0.7368	0.8158	0.7206	0.361992	0.314519	0.250876	0.357763	0.361798	0.392982	0.304561	0.408691	0.5771	1	0.5698	0.6483	1	0.0401	1	0.2315	-0.041578	-0.002317	-0.043991	-0.021	0.0071	-0.0149	-0.017	-0.0148	0.0101	-0.0158	-0.0137	0.013	-0.0118	-0.0111	0.0002	0.0319	-0.0073	-0.0075	-0.0105	-0.0207	-0.0077	-0.0067	-0.0045
5096_72	5096	72	0.5652	0.7647	0.8485	0.7424	0.8	0.7308	0.7917	0.7656	0.502417	0.370765	0.261073	0.388345	0.323596	0.398603	0.334508	0.364584	0.0936	1	0.5526	0.1606	0.3381	1	0.1475	1	0.077153	0.014712	0.09073	0.0656	0.1728	-0.0001	0.0515	-0.0266	0.016	0.114	-0.0198	-0.0071	-0.0068	0.0459	-0.0194	0.0259	-0.0161	0.0001	0.1005	-0.0241	-0.0064	-0.012	-0.0152
5100_90	5100	90	0.8148		0.9571	0.9429	0.9875	0.9583			0.307478	0	0.0832286	0.109317	0.025	0.0809861	0	0	1	-	1	1	-	1	-	-	-0.002766	0.069564	0.06699	0.1309	0.0871	0.0097	0.0631	0.021	-0.0117	0.1662	-0.0135	0.0046	0.0178	0.0903	0.0087	-0.0138	-0.0111	0.0036	0.1933	-	0.0294	0.0441	-0.0017
5104_86	5104	86	0.2037	0.375	0.2857	0.2143	0.1705	0.2564	0.1351	0.1774	0.330537	0.483869	0.41408	0.341614	0.28605	0.386279	0.236949	0.296668	0.5519	0.5913	0.096	1	0.588	0.006	0.5045	0.5541	0.12215	0.009275	0.130292	0.049	-0.0004	-0.0112	-0.0138	0.0416	-0.0027	-0.0111	0.0898	0.0224	-0.007	-0.0115	0.0031	-0.017	-0.0119	0.0062	0.0022	0.1371	0.0502	0.008	-0.0092
5118_33	5118	33	0.0385	0.0882			0.0222	0.0143	0.0263	0.0588	0.0754154	0.165776	0	0	0.0439444	0.0285714	0.0519289	0.112379	1	1	-	-	1	-	1	1	-0.036349	0.012171	-0.023736	-0.0008	0.028	0.1089	0.0289	0.1113	-	-0.0103	0.0361	0.0069	0.0073	-0.0045	0.0516	-0.0004	0	-0.011	-0.0137	0.0235	0.0114	0.0119	-0.0118
5132_73	5132	73	0.7778	0.8529	0.7424	0.8194	0.7889	0.7625	0.7763	0.7353	0.3522	0.258465	0.388345	0.300078	0.336829	0.366773	0.351929	0.395082	1	1	1	1	1	1	0.1579	0.6592	-0.041247	-0.007616	-0.049178	-0.0042	-0.0131	0.014	-0.0104	-0.0169	0.003	-0.0145	-0.0069	-0.0071	-0.0097	-0.0145	0.0045	-0.0127	-0.0033	-0.0098	-0.0131	0.0021	-0.009	-0.0057	-0.0103
5147_41	5147	41	0.44	0.4	0.3594	0.3676	0.4643	0.4429	0.4714	0.2917	0.502856	0.496553	0.467759	0.471906	0.503443	0.50062	0.505591	0.421988	1	1	0.0522	1	0.7573	0.7358	0.74	0.1268	-0.030047	-0.000542	-0.030606	-0.0241	-0.0088	-0.0278	-0.0064	-0.0207	-0.0178	-0.0144	-0.0126	0.0071	0.0068	-0.0169	-0.0185	-0.0027	-0.0018	-0.0112	-0.015	-0.012	0.0085	0.0085	-0.0121
5154_73	5154	73	0.963	0.9706	0.9583	0.9286	0.9762	0.9474	0.9706	0.9032	0.0726778	0.0588235	0.0809861	0.134574	0.0470452	0.101053	0.0579441	0.177684	1	-	0.0426	1	1	1	1	0.2347	0.12244	-0.003875	0.11904	-0.0233	-0.0227	-0.0313	-0.0046	-0.0047	-0.009	-0.012	-0.0202	-0.013	0.0135	-0.0127	-0.0147	-0.016	-0.0101	-0.0007	-0.0157	-0.0223	-0.018	0.0044	-0.0127
5166_61	5166	61	0.963	0.9667	0.9595	0.9429	0.9886	0.9444	0.9865	0.9844	0.0726778	0.0666667	0.0788595	0.109317	0.0227273	0.106417	0.027027	0.03125	1	-	0.0401	1	-	1	-	-	0.093936	-0.004907	0.08949	-0.0261	-0.0226	-0.0356	-0.0116	-0.0174	-0.0148	0.0011	-0.008	-0.0011	0.0215	-0.012	-0.0179	-0.0151	-0.0136	0.0198	-0.0038	-0.0132	-0.0065	0.0148	-0.0124
5176_65	5176	65	0.5385	0.8529	0.7237	0.7857	0.9444	0.9625	0.9474	0.9143	0.506788	0.258465	0.405263	0.341614	0.106118	0.0731025	0.101053	0.159006	1	1	0.4183	1	1	1	1	1	-0.017037	0.137859	0.123171	0.1802	0.0563	0.0225	0.1175	-0.0053	-0.0042	0.3903	0.0372	0.1575	0.0983	0.4203	0.07	0.1856	0.127	-0.0078	0.3811	0.0391	0.1544	0.0977	-0.0116
5189_14	5189	14	0.7885	0.8438	0.7273	0.7353	0.8295	0.7838	0.7297	0.75	0.340119	0.272175	0.402797	0.395082	0.28605	0.343576	0.399851	0.380953	1	1	0.1902	0.3865	1	0.6571	1	0.6411	-0.030634	-0.00429	-0.035055	-0.0141	-0.0098	0.0106	-0.0073	0.0142	-0.0154	-0.0094	-0.0196	0.0161	0.0149	-0.017	-0.0115	-0.0081	-0.0067	-0.0059	-0.0063	0.0155	-0.0156	-0.0123	0.0175
5202_31	5202	31	0.1852	0.3529	0.2105	0.2429	0.2273	0.2436	0.3026	0.3429	0.307478	0.470588	0.336842	0.373086	0.355277	0.373292	0.427718	0.457143	0.5481	0.5923	0.6467	0.6441	1	0.405	0.7038	0.7062	-0.08177	0.003352	-0.078143	0.0549	-0.0134	0.0327	-0.0039	0.0123	-0.0103	-0.0084	0.0221	-0.0118	-0.0112	-0.0029	0.0128	-0.0092	-0.0115	-0.0103	0.0205	-0.0151	0.008	-0.0045	0.002
5255_16	5255	16	0.5185	0.6765	0.7407	0.6667	0.5714	0.697	0.5606	0.6818	0.508733	0.450982	0.391333	0.451977	0.495698	0.428903	0.500233	0.443973	1	0.6098	1	0.6832	0.5244	0.4245	0.7268	0.359	0.045617	0.008688	0.053908	0.0284	0.0834	-0.0131	0.0266	-0.0236	-0.0063	-0.0109	0.0011	0.044	0.0028	0.048	-0.0227	-0.0143	-0.0162	0.0179	-0.0142	0.0053	0.0509	0.0059	-0.0151
5277_39	5277	39	0.1111	0.0667	0.1351	0.0833	0.3556	0.2436	0.2778	0.4032	0.201259	0.128733	0.236949	0.154931	0.46342	0.373292	0.406886	0.489158	1	1	0.5046	1	1	0.6613	0.6977	0.2575	-0.034855	0.075101	0.042863	-0.0126	-0.0138	-0.0023	-0.0104	-0.0206	-0.0004	0.1292	0.1637	0.1082	0.1764	0.0397	0.0712	0.0232	0.0753	0.0166	0.0677	0.1033	0.0477	0.1088	0.0015
5290_33	5290	33	0.8889	0.9412	0.9688	0.9412	0.9884	0.9487	0.9189	0.9375	0.201259	0.114082	0.0615094	0.112379	0.0232558	0.0985692	0.151054	0.119047	0.269	1	1	1	-	1	1	1	0.014254	0.002169	0.016391	-0.0125	0.0295	-0.0125	-0.0009	-0.0216	-0.006	0.0819	0.0252	-0.0037	0.0225	0.0075	-0.0201	-0.0089	-0.0128	0.0146	-0.0124	-0.0168	0.0089	-0.0096	0.0448
5292_74	5292	74	0.2115	0.1471	0.3472	0.2917	0.1932	0.2692	0.2632	0.1774	0.340119	0.258465	0.459703	0.419014	0.315309	0.398603	0.392982	0.296668	0.2865	1	0.7157	0.6862	1	0.698	0.6903	1	-0.005627	0.00698	0.001392	-0.0134	0.0254	0.0727	0.0001	0.0367	-0.0067	-0.015	-0.0115	0.0473	0.0153	-0.0075	0.0225	0.0008	-0.0107	0.0053	-0.0111	0.0163	0.002	-0.0112	0.0018
5301_61	5301	61	0.9815	0.9412	0.9706	0.9583	0.9333	0.8625	0.9459	0.9697	0.037037	0.114082	0.0579441	0.0809861	0.125842	0.24019	0.103665	0.0596727	-	1	1	1	1	0.5485	1	1	-0.002783	0.013668	0.010923	0.001	-0.0142	-0.0103	-0.0073	-0.0181	-0.0119	0.0108	-0.019	0.0021	-0.006	0.0678	0.0084	0.0568	0.0402	0.0157	0.0012	-0.0208	-0.0062	-0.0117	-0.0104
5306_52	5306	52	0.537	0.4375	0.3947	0.2639	0.375	0.2632	0.4342	0.3143	0.506637	0.508062	0.484211	0.393975	0.474139	0.392982	0.497895	0.437266	1	1	0.0912	0.676	1	0.0071	1	0.053	0.068423	0.019908	0.086969	-0.0064	0.027	-0.014	0.1314	0.0443	0.0266	0.0373	-0.0134	-0.0097	0.0149	0.1302	0.0401	0.0251	-0.0176	0.0138	0.0049	-0.0227	-0.008	0.0484	-0.005
5308_29	5308	29	0.1154	0.1765	0.1081	0.1571	0.1	0.05	0.0789	0.0606	0.208146	0.299465	0.195484	0.268737	0.182022	0.0962025	0.147368	0.115618	1	1	0.0381	0.5674	1	1	1	1	-0.030204	0.004084	-0.025997	-0.0054	-0.02	-0.0051	-0.0071	-0.0169	-0.0049	-0.0125	0.0098	-0.0141	0.0039	0.0157	0.0778	0.0067	0.0508	0.0068	-0.007	0.0297	-0.0115	0.0176	-0.0085
5320_71	5320	71	0.5417	0.4375	0.2794	0.2647	0.2051	0.2941	0.2206	0.2833	0.507092	0.508062	0.408691	0.395082	0.330336	0.421424	0.348991	0.412993	0.1119	0.3481	0.2338	0.6622	1	0.2155	0.1698	0.3738	0.000465	0.036373	0.036821	-0.0132	0.1148	0.0275	0.1315	0.0405	-0.0168	0.2099	0.1059	0.0003	-0.0041	0.104	0.0239	-0.014	-0.0115	0.0099	0.1871	0.0878	-0.0055	-0.0085	-0.0108
5327_87	5327	87	0.5192	0.4375	0.4853	0.4444	0.3295	0.3429	0.3472	0.371	0.50905	0.508062	0.507024	0.500783	0.44697	0.457143	0.459703	0.474352	0.2353	0.1143	0.5058	0.5227	0.0894	1	0.2679	0.6991	-0.028502	0.006594	-0.02172	-0.0027	-0.014	-0.0173	-0.0045	-0.0213	-0.0129	0.0618	0.0111	0.0379	0.0163	0.0481	0	0.0259	0.0065	-0.0106	0.0432	-0.0051	0.0221	0.0035	-0.0114
5338_45	5338	45	0.0741	0.2059	0.2162	0.1667	0.2143	0.1795	0.2237	0.1765	0.139763	0.3369	0.343576	0.281689	0.340793	0.298369	0.351929	0.294997	1	0.5355	0.3181	0.2223	1	0.5767	0.3458	0.0405	0.170054	-0.003865	0.166846	0.0525	0.0563	-0.0259	0.0198	-0.0209	-0.0089	0.0562	-0.022	-0.0143	-0.007	0.0294	-0.0223	-0.0115	-0.0154	-0.0096	0.0626	-0.0245	-0.0161	-0.006	-0.0137
5348_31	5348	31		0.9706		0.9857	0.9444	0.95	0.9571	0.8906	0	0.0588235	0	0.0285714	0.106118	0.0962025	0.0832286	0.197916	-	-	-	-	1	1	1	0.3041	0.045025	0.018042	0.062254	0.0143	-	0.0243	-0.0038	-0.0161	0.0004	0.0313	-0.0123	0.0388	0.0112	0.0277	-0.0156	0.0354	0.0067	-0.0111	0.0226	-0.0193	0.0302	0.0006	-0.0106
5378_91	5378	91		0.9706	0.9143	0.8971	0.9222	0.9189	0.9054	0.85	0	0.0588235	0.159006	0.187444	0.145069	0.151054	0.173641	0.259323	-	-	0.0097	1	1	0.1948	0.2709	1	0.110894	0.004748	0.115116	0.0118	0.0476	-0.0092	0.0761	0.0168	-0.0167	0.0479	0.0002	-0.0158	-0.008	0.0483	-0.0051	-0.0207	-0.0126	-0.0136	0.0613	0.005	-0.0196	-0.0148	-0.0116
5383_8	5383	8	0.2083	0.3529	0.2931	0.2903	0.3409	0.5278	0.5	0.4138	0.336879	0.470588	0.421659	0.418826	0.454545	0.505478	0.507691	0.493648	0.2325	1	0.6618	0.6804	0.3122	0.5144	0.7254	0.2489	0.005326	0.03504	0.04018	0.0241	-0.0035	-0.0169	-0.0037	-0.0151	-0.0185	0.0268	-0.0174	-0.0079	-0.0067	0.1749	0.0368	0.091	0.0945	0.0576	0.148	0.0193	0.0685	0.0718	0.0391
5390_68	5390	68	0.963	0.9412	0.9737	0.9583	0.9889	0.9487	0.9605	0.9286	0.0726778	0.114082	0.0519289	0.0809861	0.0222222	0.0985692	0.0768421	0.134574	1	1	1	1	-	1	1	1	-0.035946	-0.004326	-0.040427	-0.0183	-0.0139	-0.0059	-0.0158	-0.0181	-0.0097	0.0018	0.0279	-0.0056	0.0071	-0.013	-0.0201	-0.0043	-0.012	0.0162	-0.0156	-0.0166	-0.0103	-0.0132	0.0051
5394_29	5394	29	0.86	0.9118	0.9583	0.8714	0.8977	0.8816	0.8056	0.8824	0.245716	0.165776	0.0809861	0.227329	0.185736	0.211579	0.317683	0.210712	0.3865	1	1	1	0.3645	0.4152	0.5854	1	0.04918	0.003481	0.052489	-0.0151	0.0441	-0.0004	-0.017	-0.0116	0.0355	-0.0115	-0.0216	0.0124	-0.0096	-0.0174	-0.0188	0.0244	-0.0134	-0.0128	-0.0093	0.0178	0.0923	0.0015	0.0199
5395_39	5395	39	0.9074		0.9595	0.9714	0.9444	0.9875	0.9459		0.171207	0	0.0788595	0.0563143	0.106118	0.025	0.103665	0	0.1834	-	1	1	1	-	1	-	0.060012	0.009261	0.068718	0.0458	0.0036	0.0092	0.0177	-0.0002	-0.0116	-0.0066	0.0201	-0.0095	-0.0036	0.0533	-0.0124	0.0027	-0.0068	0.0157	-0.0076	0.0199	-0.0111	-0.0054	-0.0119
5397_80	5397	80	0.0556	0.1875	0.0541	0.0694	0.0889	0.0263	0.0526	0.1029	0.106919	0.314519	0.103665	0.131064	0.163796	0.0519289	0.101053	0.187444	1	0.0496	1	0.1346	1	1	1	1	0.084007	0.007598	0.090966	0.0565	-0.0156	0.0712	-0.0184	0.0387	-0.0144	-0.006	0.022	-0.0026	-0.0112	-0.0039	0.1442	-0.003	0.0035	0.023	-0.0153	0.0751	-0.0129	-0.0138	-0.0015
5403_50	5403	50	0.1852	0.2059	0.2027	0.1857	0.25	0.1622	0.1944	0.2857	0.307478	0.3369	0.327657	0.306831	0.379311	0.275454	0.317683	0.41408	0.5464	0.1008	1	0.5681	0.2454	0.2136	1	1	-0.037275	-0.004122	-0.041551	-0.025	-0.0132	-0.0243	-0.0131	-0.0216	-0.0112	0.0001	-0.0148	-0.0043	0.0017	-0.0148	-0.0222	-0.009	-0.0121	0.0112	-0.0142	-0.0246	-0.0128	-0.0122	-0.0021
5407_91	5407	91	0.9074	0.875	0.8553	0.9028	0.9444	0.9487	0.8919	0.9429	0.171207	0.225806	0.250876	0.178014	0.106118	0.0985692	0.195484	0.109317	1	1	0.5667	1	1	1	1	1	-0.050289	0.001548	-0.048663	-0.0173	-0.0036	-0.0213	-0.0149	-0.0165	-0.003	-0.0033	0.0155	0.0326	0.001	-0.0013	0.0196	0.0356	0.0031	-0.0114	-0.0133	-0.0189	-0.0072	-0.0118	0.0076
5426_52	5426	52	0.5833	0.6875	0.6286	0.6944	0.5595	0.5676	0.6143	0.5968	0.496454	0.44355	0.473706	0.430361	0.498852	0.497595	0.480746	0.489158	1	1	0.1447	1	0.5488	0.5067	1	0.4713	0.045155	-0.005947	0.039476	-0.0018	-0.0164	-0.0193	0.01	-0.0215	-0.0064	-0.0144	0.0144	-0.0042	0.0263	-0.0183	0.0061	-0.0092	0.0198	-0.0129	-0.0157	-0.0104	-0.016	0.0003	-0.0062
5439_59	5439	59	0.5741	0.625	0.4844	0.5429	0.525	0.7432	0.6571	0.5179	0.498252	0.483869	0.507441	0.50352	0.505062	0.386895	0.457143	0.508443	1	0.5916	0.0144	0.7298	0.1059	0.6696	0.474	0.2746	0.099974	0.016414	0.114748	-0.0228	-0.0057	0.0069	-0.0158	-0.0125	-0.0123	-0.0083	0.0015	-0.0115	-0.0114	0.0466	0.008	0.1166	0.07	0.0869	-0.0033	-0.0248	0.0407	0.0112	0.0237
5445_74	5445	74	0.9565				0.9706		0.8462	0.9091	0.0850261	0	0	0	0.0579441	0	0.265462	0.169132	1	-	-	-	1	-	1	1	-0.103665	0.070024	-0.026382	0.0114	0.0329	-	0.0363	-	-	-0.0152	-0.0009	0.0132	0.0152	0.0352	-	-	-	0.0145	0.0474	0.1093	0.1537	0.1616	0.0829
5454_67	5454	67	0.463	0.4706	0.4571	0.5588	0.3721	0.375	0.2895	0.3438	0.506637	0.513371	0.50352	0.500438	0.472777	0.474683	0.416842	0.458334	0.1187	1	1	1	0.7443	0.7491	0.6892	0.706	0.030825	0.016253	0.046577	-0.0306	-0.019	-0.0223	-0.0004	-0.0064	0.0066	0.0006	0.0002	0.0026	0.0564	-0.0024	-0.0035	0.0002	0.0529	-0.012	0.0446	0.0475	0.0449	0.1264	0.0028
5456_73	5456	73	0.7407	0.5	0.5286	0.4861	0.1932	0.2297	0.1618	0.2258	0.391333	0.515153	0.505591	0.50665	0.315309	0.358757	0.275241	0.355368	0.637	0.0624	0.3145	0.1002	1	1	0.5627	0.6221	-0.05201	0.166556	0.123208	0.1042	0.0787	-0.014	0.1096	-0.0226	-0.0114	0.4622	0.1935	0.2133	0.1661	0.407	0.1397	0.1635	0.1195	-0.0081	0.5038	0.2368	0.2494	0.2001	-0.0082
5476_28	5476	28	0.0185	0.0294	0.0588	0.0556	0.0111		0.0132	0.0333	0.037037	0.0588235	0.112379	0.106417	0.0222222	0	0.0263158	0.0655367	-	-	1	1	-	-	-	1	-0.029188	0.004399	-0.024661	-0.0218	0.0045	-0.0123	0.0022	-0.0136	-0.0137	-0.013	-0.0098	0.0244	0.0207	0.0065	0.0264	0.0495	0.0447	-0.0019	-0.0151	-0.0141	0.0175	0.0143	-0.0121
5477_92	5477	92	0.3654	0.2941	0.4737	0.4306	0.4111	0.35	0.3289	0.303	0.47285	0.427806	0.505263	0.497261	0.489638	0.46076	0.447368	0.428903	0.3961	1	0.7507	0.7431	0.7664	0.731	0.4854	0.68	-0.029277	0.002341	-0.026868	-0.0088	0.0084	0.0433	-0.0057	0.0188	-0.0099	-0.0102	0.0084	-0.0049	-0.0119	-0.0133	-0.0123	0.0187	0.0014	-0.0038	-0.0131	-0.0201	0.0287	0.0079	0.0013
5478_70	5478	70	0.6731	0.5294	0.6667	0.7	0.5682	0.5385	0.5921	0.6364	0.448719	0.513371	0.451282	0.426086	0.496343	0.503497	0.489474	0.46993	0.0675	1	1	1	0.7613	0.7446	0.1857	0.7102	0.054709	0.000648	0.055322	0.0122	-0.0212	0.0158	-0.0184	0.0399	-0.0127	0.0046	-0.0195	0.006	0.0233	0.0179	-0.0233	0.0188	0.04	-0.0115	-0.0025	-0.0105	-0.0008	0.0134	-0.0104
5482_93	5482	93	0.4808	0.5882	0.4286	0.5455	0.6	0.5857	0.6471	0.6833	0.50905	0.499106	0.4987	0.503497	0.485393	0.49234	0.463565	0.440113	1	0.1378	0.4644	0.0142	1	1	0.4702	1	-0.124168	0.012914	-0.10965	0.0024	-0.012	0.0327	-0.0047	-0.0087	0.0158	0.0134	-0.0178	0.0443	-0.0045	0.005	-0.0193	0.0336	-0.0084	-0.0125	0.0399	-0.0095	0.0791	0.0109	-0.0075
5506_63	5506	63	0.06	0.0588	0.0806	0.1143	0.2159	0.1282	0.1	0.2188	0.115104	0.114082	0.150713	0.205383	0.342477	0.226441	0.182609	0.347222	0.063	1	1	0.3592	0.6614	1	1	0.1315	0.037365	0.019084	0.055736	-0.0354	-0.019	-0.0183	-0.005	-0.0072	-0.0101	0.072	0.0658	0.0543	0.0237	0.0079	0.0063	-0.0011	-0.0128	0.016	-0.0093	-0.0096	-0.0118	-0.014	0.0368
5519_10	5519	10		0.0667		0.0143	0.0111	0.0128			0	0.128733	0	0.0285714	0.0222222	0.025641	0	0	-	1	-	-	-	-	-	-	-0.020389	0.014437	-0.005657	0.0657	-	0.0904	-0.0044	0.0235	0.0008	-0.0065	0.0406	-0.0022	-0.0124	-0.0054	0.0306	-0.0007	-0.0137	-0.012	-	0.0904	-	0.0008	-0.0022
5520_54	5520	54	0.0926	0.0882	0.0405		0.0111	0.0375	0.0263	0.0714	0.171207	0.165776	0.0788595	0	0.0222222	0.0731025	0.0519289	0.134574	1	1	1	-	-	1	1	0.1399	0.044682	0.012193	0.05633	-0.0225	0.008	0.0011	0.093	0.1137	0.0271	0.0669	0.0727	0.0061	-0.0025	0.0123	0.0057	-0.0127	0.0231	0.0035	0.0278	0.0235	-0.01	0.0125	-0.0056
5526_54	5526	54	0.0192	0.1875	0.25	0.1	0.0556	0.0375			0.0384615	0.314519	0.380281	0.182609	0.106118	0.0731025	0	0	-	0.05	0.021	1	1	1	-	-	0.2329	0.097565	0.307742	0.1363	0.1665	-0.023	0.037	0.0064	0.058	0.0016	0.075	0.1298	0.0024	-0.0101	0.1137	0.1583	0.0187	-0.0078	0.007	0.2508	0.2378	0.0912	0.0396
5539_86	5539	86	0.58	0.6471	0.6351	0.7286	0.6889	0.8056	0.7568	0.75	0.497144	0.470588	0.469827	0.401243	0.433458	0.317683	0.373195	0.380597	0.2281	1	1	0.0383	1	0.0992	0.4042	0.6471	0.014104	0.009579	0.023548	-0.0201	-0.0128	-0.022	0.0329	-0.001	0.0081	0.0089	-0.0162	-0.0059	-0.0069	0.0972	0.0411	0.0547	0.0033	0.0214	0.0508	0.0065	0.0202	-0.0104	-0.0015
5578_61	5578	61		0.9688	0.9605	0.9306	0.9762	0.9605			0	0.0625	0.0768421	0.131064	0.0470452	0.0768421	0	0	-	-	1	1	1	0.0374	-	-	0.115576	0.007307	0.122039	0.016	0.018	-0.0213	0.0455	-0.0083	-0.0042	0.004	-0.0207	-0.0083	0.0119	0.0067	-0.0333	-0.0176	-0.0078	-0.0136	-	0.0272	0.025	0.0561	0.009
5579_69	5579	69	0.037	0.0312	0.0405		0.0667	0.0256	0.0395	0.0429	0.0726778	0.0625	0.0788595	0	0.125842	0.0506154	0.0768421	0.0832286	1	-	1	-	1	1	1	0.0417	0.071156	-0.004391	0.067077	-0.0247	-0.0157	-0.0212	0.0276	0.0283	0.0271	-0.0058	-0.0088	-0.0052	0.0492	-0.0134	-0.0217	-0.0095	0.0116	0.0071	-0.0156	-0.0213	-0.0131	0.0257	-0.0044
5589_77	5589	77	0.75	0.8824	0.7143	0.7639	0.7222	0.6622	0.6081	0.65	0.382354	0.213906	0.41408	0.365806	0.405742	0.453535	0.483154	0.462713	0.145	1	0.6862	1	1	1	0.1617	0.7079	0.038409	0.010251	0.048266	0.0254	-0.0148	0.0579	-0.0186	0.0223	-0.0071	-0.0146	0.0506	-0.0118	-0.0079	0.0001	0.0968	-0.0069	0.0114	-0.0035	0.0238	0.139	0.0096	0.0394	0.0155
5590_75	5590	75	0.9808	0.7647	0.8281	0.8333	0.7907	0.7368	0.7083	0.7333	0.0384615	0.370765	0.289187	0.281689	0.334884	0.392982	0.419014	0.39774	-	1	0.2029	0.5576	0.66	0.237	0.4379	0.3827	0.074193	0.024513	0.096887	0.2005	0.0989	-0.0138	0.0969	-0.0043	-0.0152	0.1288	-0.0175	-0.0097	-0.0051	0.1793	-0.0231	0.0065	0.0132	-0.005	0.2102	-0.0165	0.0221	0.0297	0.0052
5592_86	5592	86	0.02			0.0143	0.0233	0.0256	0.0541	0.0714	0.04	0	0	0.0285714	0.0459651	0.0506154	0.103665	0.135064	-	-	-	-	1	0.0131	1	1	0.117881	0.003655	0.121105	-0.0081	0.0051	-	-0.0164	-0.0115	-0.0013	-0.0157	-0.0041	0.007	-0.0109	-0.0274	-0.0246	-0.0052	-0.0198	-0.0185	-0.0013	0.0199	0.0372	0.01	0.0009
5602_42	5602	42	0.0741	0.5	0.4583	0.3857	0.3444	0.2051	0.2237	0.2353	0.139763	0.515153	0.503522	0.480746	0.45668	0.330336	0.351929	0.365232	1	0.3562	1	0.1673	1	0.316	1	1	-0.098015	0.068446	-0.022861	0.384	0.2904	-0.0159	0.2189	0.0104	-0.0013	0.1678	0.0319	0.0149	-0.0075	0.0528	0.174	0.1257	0.0666	0.0367	0.0643	0.146	0.104	0.0491	0.023
5615_64	5615	64	0.9074	0.8235	0.9054	0.8611	0.9333	0.85	0.9079	0.8676	0.171207	0.299465	0.173641	0.242567	0.125842	0.258227	0.169474	0.2331	1	0.0468	1	0.5141	1	1	1	0.0751	0.095435	-0.003751	0.092042	0.001	-0.0148	0.0052	-0.0066	-0.0228	-0.0044	-0.0091	0.0422	-0.0061	0.0162	-0.0007	-0.0236	0.0013	-0.0136	0.0245	-0.0147	0.0078	-0.0123	-0.003	-0.0068
5616_33	5616	33	0.0192	0.0294	0.0405	0.0139			0.0132		0.0384615	0.0588235	0.0788595	0.0277778	0	0	0.0263158	0	-	-	1	-	-	-	-	-	-0.013917	0.002937	-0.010939	-0.0226	-0.0088	-0.0197	-0.0159	-0.0154	-0.0002	0.0107	0.0323	0.0325	0.0028	0.0076	0.0264	0.0285	0.0008	-	-0.0152	-0.0141	0.0013	-0.0137	0.002
5617_91	5617	91	0.9615	0.9706	0.9737	0.9861	0.9886	0.9875			0.0754154	0.0588235	0.0519289	0.0277778	0.0227273	0.025	0	0	1	-	1	-	-	-	-	-	-0.010344	-0.003059	-0.013435	-0.0234	-0.0137	-0.0213	-0.0037	-0.0154	-0.0097	0.0023	-0.0104	-0.006	-0.0125	-0.0006	-0.0129	-0.0078	-0.0133	-0.012	0.0316	0.0264	0.0135	0.0008	-0.0017
5618_92	5618	92			0.9306		0.9778	0.9189	0.9474		0	0	0.131064	0	0.0439444	0.151054	0.101053	0	-	-	1	-	1	1	1	-	-0.05321	0.024007	-0.027926	-	0.0455	0.0306	-	-	0.0571	0.0026	-0.0059	0.0149	0.0078	0.0556	0.0396	-0.0119	0.0683	0.0253	0.0296	0.0171	-0.0105	0.0389	0.0015
5622_64	5622	64	0.1296		0.0946	0.0278	0.0227		0.027	0.0143	0.229907	0	0.173641	0.0547722	0.0449318	0	0.0533135	0.0285714	1	-	0.2666	1	1	-	1	-	0.02853	0.037725	0.065179	0.0863	-0.0107	0.0436	0.0616	-0.0021	0.0222	0.0793	-0.0056	0.034	-0.0121	0.1424	-	0.0821	0.016	0.0096	0.0639	-0.0027	0.0238	-0.0137	-0.012
5624_41	5624	41	0.5741	0.7647	0.5676	0.625	0.5222	0.5789	0.5694	0.5758	0.498252	0.370765	0.497595	0.475353	0.50462	0.494034	0.497261	0.496036	0.6995	1	0.7404	1	0.3717	0.3291	1	1	-0.007257	-0.000625	-0.007887	0.0553	-0.0145	0.0607	-0.0102	0.0216	-0.0064	-0.0105	0.0927	-0.0089	0.0077	-0.0136	0.0539	-0.0114	-0.008	-0.0059	-0.0161	0.0571	-0.0136	-0.008	-0.0096
5642_65	5642	65	0.8269	0.8438	0.8056	0.8429	0.8111	0.8421	0.8649	0.7727	0.291854	0.272175	0.317683	0.268737	0.309862	0.269474	0.236949	0.356642	1	0.3035	0.5905	1	1	1	1	0.6504	0.006675	-0.009432	-0.002694	-0.0247	-0.0153	-0.0223	-0.0151	-0.0264	-0.0107	-0.0127	-0.0183	-0.0128	-0.009	-0.0145	-0.0253	-0.0101	-0.0144	-0.0085	-0.0082	-0.0212	-0.0011	-0.0115	-0.0006
5645_68	5645	68	0.5556	0.6176	0.4306	0.3971	0.4205	0.4079	0.4605	0.2714	0.503144	0.486629	0.497261	0.485953	0.492948	0.489474	0.503508	0.401243	0.0482	0.6205	1	0.7248	0.2146	0.0459	0.7422	0.6817	0.052757	0.019302	0.071041	-0.0245	0.0114	0.0451	0.0292	0.07	-0.0132	0.017	0.0516	-0.0144	-0.0143	0.0278	0.0682	-0.0105	-0.0119	-0.0115	0.0002	0.0279	-0.0115	-0.0057	-0.01
5649_45	5649	45	0.0192	0.0938	0.0323	0.0606	0.0778	0.0789	0.1111	0.1094	0.0384615	0.175406	0.0634581	0.115618	0.145069	0.147368	0.200314	0.197916	-	1	1	0.0914	1	1	0.3473	1	0.036534	-0.000897	0.03567	0.0364	-0.0144	0.0148	-0.0029	-0.0213	-0.0118	0.0177	-0.0183	0.0057	-0.0128	0.019	-0.0196	0.006	-0.014	-0.0114	0.0425	-0.0239	0.0275	-0.0027	-0.0067
5663_85	5663	85	0.9444	0.9118	0.9459	0.9	0.9767	0.9375		0.9286	0.106919	0.165776	0.103665	0.182609	0.0459651	0.11867	0	0.134574	1	1	1	0.2848	1	1	-	0.1422	0.086715	0.005647	0.091872	-0.0146	-0.0156	-0.0109	-0.0056	-0.0246	-0.0007	0.0004	0.0326	0.0009	0.0382	-0.0145	-0.0149	-0.0119	-0.0053	0.0074	0.0518	0.1184	0.0425	0.0886	0.0098
5670_37	5670	37	0.2083	0.1875	0.2241	0.2059	0.0581	0.1125	0.1		0.336879	0.314519	0.353903	0.331871	0.110807	0.202215	0.182609	0	0.2311	0.4379	1	0.2977	1	0.0565	0.2856	-	0.07286	0.039022	0.109039	-0.032	-0.0201	-0.0212	-0.0175	-0.0199	-0.0125	0.0902	0.0724	0.1063	0.0862	0.014	-0.0049	0.0291	0.0191	0.0042	0.0252	0.0064	0.0411	0.0295	-0.0021
5671_56	5671	56	0.0577	0.0294	0.0278	0.0278	0.0333	0.025			0.110862	0.0588235	0.0547722	0.0547722	0.0651689	0.0493675	0	0	1	-	1	1	1	1	-	-	-0.021725	-0.001619	-0.02338	-0.015	-0.0046	-0.0219	-0.0046	-0.0219	-0.0139	-0.0075	-0.0201	-0.0119	-0.0119	-0.0008	-0.0208	-0.013	-0.013	-0.0105	0.0518	0.0233	0.0137	0.0137	0.0175
5672_54	5672	54	0.0192	0.0938	0.0676	0.0429	0.1136	0.0875	0.1316	0.1029	0.0384615	0.175406	0.12773	0.0832286	0.203761	0.16171	0.231579	0.187444	-	1	1	1	1	1	0.4915	0.2931	0.001717	0.002386	0.004099	0.0364	0.01	-0.0164	-0.0078	0.0016	-0.0075	0.0466	-0.0173	0.0013	0.0213	0.0257	-0.0203	-0.0094	0.0034	-0.007	0.0607	-0.017	0.0088	0.0333	-0.0107
5673_76	5673	76	0.463	0.2059	0.25	0.3235	0.2955	0.2763	0.2763	0.303	0.506637	0.3369	0.380597	0.44425	0.421107	0.405263	0.405263	0.428903	0.2598	1	0.6492	0.255	0.7222	0.6941	0.2301	0.6783	-0.110545	0.007527	-0.102186	0.1169	0.0835	-0.0129	0.0241	0.0096	-0.0022	0.047	0.0021	-0.0065	-0.012	0.061	-0.0054	-0.0104	-0.0095	-0.0104	0.0621	-0.0033	-0.0094	-0.0085	-0.0096
5694_31	5694	31	0.963	0.9118	0.9868	0.9571	0.9222	0.8974	0.9342	0.9412	0.0726778	0.165776	0.0263158	0.0832286	0.145069	0.186479	0.124561	0.112379	1	1	-	1	0.2229	0.3278	1	1	0.066805	-0.000364	0.066465	0.0014	-0.0031	0.0582	-0.0158	-0.002	0.003	-0.0034	-0.023	0.0303	-0.0044	0.0126	-0.0228	0.0559	0.0106	-0.0108	-0.0071	-0.0166	0.0236	-0.0081	-0.0126
5705_65	5705	65		0.0333		0.0294	0.0854	0.1154	0.1528	0.1061	0	0.0666667	0	0.0579441	0.158085	0.206792	0.262519	0.192539	-	-	-	1	1	0.0583	1	1	0.071906	0.034128	0.10358	0.021	-	0.0305	0.0103	-0.0241	0.0152	0.0586	-0.001	0.0671	0.015	0.0795	0.0086	0.0915	0.0343	-0.0099	0.1214	0.0426	0.1362	0.0727	0.0089
5706_51	5706	51	0.1111	0.0294	0.0676	0.0147	0.0667	0.05	0.0658	0.0441	0.201259	0.0588235	0.12773	0.0294118	0.125842	0.0962025	0.124561	0.0856	0.2687	-	1	-	1	1	1	1	0.011121	-0.001502	0.009636	0.0156	-0.006	-0.0068	0.0633	-0.0167	0.0208	-0.0035	-0.0064	-0.0117	0.0194	0.0092	-0.0156	-0.0097	0.0058	-0.0088	-0.0046	-0.0077	-0.0127	0.0191	-0.0115
5718_72	5718	72		0.0294	0.0135	0.0139	0.0116	0.0789	0.0417	0.0152	0	0.0588235	0.027027	0.0277778	0.0232558	0.147368	0.0809861	0.030303	-	-	-	-	-	0.1894	1	-	0.113983	0.009885	0.122741	0.0143	-0.0044	-0.0148	-0.0041	-0.0154	-0.0139	-0.0057	-0.011	-0.0126	-0.0127	0.0489	-0.0063	0.0309	0.0295	0.0385	0.0212	-0.0195	0.0014	0.0006	0.0057
5723_21	5723	21	0.2222	0.1765	0.2571	0.1806	0.3068	0.15	0.25	0.2647	0.3522	0.299465	0.387577	0.300078	0.43025	0.258227	0.38	0.395082	1	1	0.6546	1	1	0.0238	1	1	0.032923	0.002256	0.035105	-0.0155	-0.0141	-0.0046	-0.0104	-0.0205	0.0022	0.0032	0.023	-0.0075	0.0295	-0.001	-0.0236	0.0188	-0.0126	0.0537	-0.0132	-0.0045	-0.0143	0.001	-0.0041
5726_82	5726	82	0.9815	0.9688	0.9079	0.8889	0.9205	0.9737	0.9054	0.9853	0.037037	0.0625	0.169474	0.200314	0.148118	0.0519289	0.173641	0.0294118	-	-	0.2619	0.3477	1	1	1	-	0.051318	0.010742	0.061508	-0.0218	0.0274	0.0001	0.0448	0.0139	-0.0144	0.0207	-0.0014	-0.0123	-0.0076	-0.0146	-0.022	0.0231	0.0408	0.0156	0.0339	0.0079	-0.0144	-0.0131	-0.0101
5733_25	5733	25	0.3958	0.2353	0.4375	0.3971	0.3452	0.2879	0.3286	0.3966	0.488475	0.370765	0.5	0.485953	0.457545	0.416318	0.44762	0.486993	0.6863	0.1753	0.1781	1	0.1801	0.3927	0.4453	1	0.119198	-0.002379	0.117103	0.0309	-0.0168	0.0568	-0.0169	0.0333	-0.0137	-0.0126	0.0018	0.0008	-0.0091	0.007	-0.0216	0.029	0.0102	-0.009	-0.0088	-0.0064	0.0068	-0.0055	-0.0153
5744_54	5744	54	0.125	0.0625	0.1061	0.1571	0.0909		0.1216	0.0833	0.223404	0.120969	0.192539	0.268737	0.167189	0	0.216586	0.155367	0.2992	1	0.3004	0.5665	1	-	1	1	-0.02156	0.013948	-0.007312	-0.0096	-0.0209	-0.016	-0.0133	0.0204	-0.0032	-0.0109	-0.0147	-0.0128	0.0095	0.1376	0.082	0.0977	0.1532	0.0749	-0.0179	-0.0014	-0.0137	-0.0066	-0.0062
5765_32	5765	32	0.6296	0.5588	0.7027	0.7639	0.7	0.7027	0.7162	0.6857	0.475193	0.508024	0.423546	0.365806	0.42472	0.423546	0.41207	0.437266	1	0.6225	0.6922	0.6488	0.494	1	0.4276	1	0.049249	-0.003149	0.046255	-0.0168	-0.0055	0.021	0.0274	0.0749	-0.0042	-0.0051	0.021	-0.0138	-0.0024	-0.0043	0.0228	-0.0143	-0.0032	-0.0131	-0.0007	0.03	-0.015	-0.0081	-0.0134
5772_85	5772	85	0.0926	0.0882	0.0333	0.0556		0.0429			0.171207	0.165776	0.0655367	0.106417	0	0.0832286	0	0	1	1	1	1	-	1	-	-	-0.055898	0.024319	-0.03022	-0.0225	0.0138	0.0078	-0.0049	-0.0121	-0.0092	0.1062	0.1321	0.0275	0.0499	0.005	-0.002	-0.0141	-0.012	0.0361	0.0913	0.1113	0.0212	0.0419	-
5794_83	5794	83	0.6346	0.4062	0.3148	0.4844	0.3488	0.2838	0.3286	0.2586	0.47285	0.497981	0.439552	0.507441	0.459644	0.41207	0.44762	0.3902	1	1	1	0.7293	0.311	1	0.4459	1	0.067651	0.044121	0.108787	0.0786	0.1703	-0.0066	0.0273	-0.0117	0.0402	0.1369	-0.0169	-0.015	0.0222	0.2099	0.0125	-0.0146	0.0679	-0.0044	0.1569	-0.0115	-0.0184	0.033	-0.0146
5806_88	5806	88	0.1538	0.0667	0.1571	0.129	0.1538	0.1571	0.2794	0.24	0.265462	0.128733	0.268737	0.228452	0.263736	0.268737	0.408691	0.372244	1	1	0.1721	0.0558	0.197	1	0.0793	0.5875	0.196816	0.005709	0.201401	0.0124	-0.0184	0.007	-0.018	-0.0137	-0.0175	-0.0174	0.006	-0.0171	-0.0168	-0.0163	0.0113	-0.0167	-0.0156	-0.0156	0.0246	0.0968	0.0244	0.0461	0.0287
5816_22	5816	22	0.0185	0.0588	0.0263	0.0278	0.0568	0.025		0.0286	0.037037	0.114082	0.0519289	0.0547722	0.108411	0.0493675	0	0.0563143	-	1	1	1	1	1	-	1	-0.026624	-0.001698	-0.028367	0.001	-0.0146	-0.0059	-0.0144	-0.008	-0.0135	0.0037	-0.0198	-0.0005	-0.0021	-0.0146	-0.0037	-0.0128	-0.013	0.0011	0.0065	0.0732	0.0135	0.0154	0.042
5823_20	5823	20	0.963	0.9412	0.9737	0.9559	0.9778	0.975	0.9868	0.9857	0.0726778	0.114082	0.0519289	0.0856	0.0439444	0.0493675	0.0263158	0.0285714	1	1	1	1	1	1	-	-	-0.019578	-0.007594	-0.02732	-0.0183	-0.0139	-0.0059	-0.0158	-0.0194	-0.009	-0.0107	0.0016	-0.0118	-0.0049	-0.0129	-0.0037	-0.0128	-0.0078	-0.0116	-0.0031	0.0182	-0.0087	0.004	-0.0099
5839_68	5839	68	0.3148	0.3529	0.4474	0.2222	0.3889	0.4125	0.3919	0.4545	0.439552	0.470588	0.501053	0.350547	0.480649	0.490822	0.483154	0.503497	0.2117	0.3386	1	1	1	0.5178	1	0.015	-0.037607	0.01152	-0.025654	-0.0197	0.0228	-0.004	0.0075	0.0191	0.0951	-0.0019	-0.0198	-0.0051	0.05	0.005	-0.0175	-0.0111	0.066	-0.0117	-0.002	-0.0212	-0.0071	0.0517	-0.0129
5851_28	5851	28	0.0185	0.0294	0.0526	0.0143	0.0111	0.0263		0.0469	0.037037	0.0588235	0.101053	0.0285714	0.0222222	0.0519289	0	0.090775	-	-	1	-	-	1	-	1	-0.023018	0.000131	-0.022883	-0.0218	0.0003	-0.0147	-0.0161	-0.0161	0.0088	-0.013	-0.0098	0.0176	-0.0124	-0.0146	-0.0213	-0.0037	-0.0101	-0.0056	0.006	0.0254	0.0397	0.0008	-0.0022
5855_74	5855	74	0.0556	0.0625	0.0946	0.0139	0.0341	0.05	0.1	0.1406	0.106919	0.120969	0.173641	0.0277778	0.0666136	0.0962025	0.182609	0.245534	1	1	0.2707	-	1	1	1	0.087	0.099453	0.011238	0.109574	-0.0241	-0.0079	-0.02	0.0123	0.0198	0.0453	-0.0089	-0.0108	0.0171	-0.0041	-0.0148	-0.0199	0.0002	0.0076	-0.0085	-0.0019	-0.0125	-0.0148	0.0552	0.0244
5861_39	5861	39	0.1111	0.0882	0.1528	0.2639	0.2444	0.0897	0.2237	0.0857	0.201259	0.165776	0.262519	0.393975	0.373533	0.1655	0.351929	0.159006	1	1	0.1606	1	1	1	0.6505	0.2092	-0.011811	0.027841	0.016359	-0.0193	-0.0111	-0.0079	0.0565	0.0703	0.0222	0.0421	0.0549	0.0126	-0.0108	-0.0118	-0.0198	0.0037	0.0892	0.0701	0.029	0.0416	0.0023	-0.008	-0.0099
5862_28	5862	28	0.0192	0.0588	0.0135	0.0556	0.2024	0.141	0.0921	0.2273	0.0384615	0.114082	0.027027	0.106417	0.326736	0.245421	0.169474	0.356642	-	1	-	1	0.6587	0.5562	0.2583	0.6469	0.06824	0.054124	0.118671	-0.0007	-0.0156	0.0168	0.0009	-0.0211	0.0133	0.1213	0.0528	0.151	0.0761	0.0689	0.0105	0.0933	0.0264	0	0.0254	-0.0179	0.0441	-0.0056	0.0331
5863_66	5863	66		0.9706		0.9722	0.9651	0.9359	0.9865	0.9697	0	0.0588235	0	0.0547722	0.0681256	0.121546	0.027027	0.0596727	-	-	-	1	1	0.1296	-	1	0.120375	0.001951	0.122091	0.0143	-	0.0264	0.0085	-0.0219	0.0154	0.0141	-0.0201	0.0211	-0.0118	0.034	-0.0162	0.0464	-0.0021	-0.0058	-0.0044	-0.0148	0.0004	-0.0086	-0.0031
5865_90	5865	90	0.0185		0.0263	0.0417	0.0667	0.0897	0.1053	0.0735	0.037037	0	0.0519289	0.0809861	0.125842	0.1655	0.190876	0.138279	-	-	1	1	1	1	1	1	-0.067596	0.007949	-0.059109	-0.0091	-0.0146	-0.0019	-0.0073	0.0102	-0.0097	0.0108	0.0285	0.0061	-0.006	0.0295	0.0478	0.0241	0.006	-0.0074	0.0429	0.0607	0.0379	0.0168	-0.0015
5866_84	5866	84	0.3182	0.1875	0.2361	0.4545	0.5405	0.5	0.4167	0.463	0.443973	0.314519	0.365806	0.503497	0.503516	0.507042	0.49435	0.506637	0.3632	1	0.65	1	1	0.3177	0.7079	0.7065	-0.064676	0.047343	-0.014271	0.0226	0.0021	-0.0124	0.0206	0.1215	0.0882	0.0789	0.2043	0.1664	-0.0002	0.0515	0.1671	0.1294	-0.0092	-0.0094	0.0011	0.0878	0.058	-0.0145	0.0143
5888_87	5888	87	0.18	0.0588	0.1714	0.2	0.1842	0.1795	0.1944	0.1935	0.301224	0.114082	0.2882	0.324637	0.304561	0.298369	0.317683	0.317294	1	1	1	1	0.311	0.5761	1	0.5561	-0.047881	-0.006512	-0.054705	0.0374	-0.0178	0.0317	-0.016	0.054	-0.0114	-0.0151	0.0446	-0.0118	-0.0112	-0.0186	0.0348	-0.0146	-0.013	-0.0126	-0.0165	0.0495	-0.0122	-0.0134	-0.0115
5890_82	5890	82	0.9259	0.9706	0.9737	0.9571	0.9889	0.95	0.9474	0.9706	0.139763	0.0588235	0.0519289	0.0832286	0.0222222	0.0962025	0.101053	0.0579441	1	-	1	1	-	1	1	1	-0.034548	-0.003858	-0.038539	-0.0045	0.0106	-0.0213	-0.0066	-0.0193	-0.0094	0.044	-0.0098	-0.0056	0.0082	-0.0097	-0.0156	-0.0049	-0.0125	0.0149	-0.0112	-0.0147	-0.0037	-0.0123	0.0176
5897_41	5897	41	0.0577	0.0588	0.1	0.0161	0.0581	0.0833	0.0429	0.0893	0.110862	0.114082	0.182609	0.0322581	0.110807	0.154931	0.0832286	0.165586	1	1	0.2819	-	1	0.2021	1	0.1773	0.138355	-0.005615	0.133517	-0.0239	-0.0074	-0.0151	0.0082	0.0077	0.0426	-0.0149	-0.02	-0.0021	0.0092	-0.0149	-0.0224	-0.0162	0.0264	-0.0097	-0.014	-0.0188	0.0081	-0.0028	-0.0101
5905_84	5905	84			0.0167		0.0227	0.0658	0.0625	0.0172	0	0	0.0333333	0	0.0449318	0.124561	0.119047	0.0344828	-	-	-	-	1	1	1	-	-0.037178	0.013912	-0.022749	-	-0.0031	-0.0103	-	-	0.0031	0.0024	-0.0044	-0.0132	0.0083	0.0401	0.029	0.0142	0.0521	0.0108	0.0398	0.0278	0.0115	0.0529	0.0078
5921_80	5921	80			0.9324	0.9722	0.9556	0.9872	0.9737		0	0	0.12773	0.0547722	0.0858933	0.025641	0.0519289	0	-	-	1	1	1	-	1	-	-0.032793	0.009224	-0.023266	-	0.0446	0.0307	0.0085	-0.0008	0.0042	0.0219	0.0117	-0.0067	-0.0084	-0.0049	-0.0122	0.0266	-0.0076	0.0056	0.0071	-0.0019	0.0063	-0.0135	-0.0072
5928_54	5928	54	0.0185	0.1667	0.1	0.0694	0.0682	0.0811	0.0789	0.0323	0.037037	0.287353	0.182609	0.131064	0.128527	0.151054	0.147368	0.0634581	-	1	0.2836	1	1	1	1	1	-0.023017	0.004244	-0.018675	0.1328	0.0347	-0.0046	0.013	0.0318	-0.0096	0.012	0.0365	-0.0074	-0.012	0.0225	0.0177	-0.0131	-0.0119	-0.0105	0.0206	0.0204	-0.0123	-0.0121	-0.0107
5930_24	5930	24	0.0556	0.0938	0.0417	0.0857	0.05	0.0833	0.0441	0.0806	0.106919	0.175406	0.0809861	0.159006	0.0962025	0.154931	0.0856	0.150713	1	1	1	1	1	1	0.0446	1	0.005415	-0.009039	-0.003575	-0.0126	-0.0137	0.0034	-0.0087	-0.0211	0.003	-0.0148	-0.0045	-0.0121	-0.0024	-0.0095	-0.0206	0.0017	-0.0131	-0.0034	-0.0209	-0.0085	-0.0191	-0.003	-0.0171
5946_73	5946	73	0.4792	0.75	0.697	0.6912	0.5641	0.6176	0.6667	0.6304	0.50975	0.387094	0.428903	0.433274	0.498169	0.479368	0.45283	0.47633	0.695	0.1959	0.1142	0.2216	0.1074	0.713	0.6673	0.4141	0.145629	0.007147	0.151735	0.1129	0.0744	-0.0244	0.07	-0.0218	-0.0193	-0.0061	0.0431	0.0193	0.0166	0.0211	0.0152	-0.0023	-0.0039	-0.0095	0.0513	-0.0094	-0.0166	-0.0168	0.0044
5948_19	5948	19	0.9423	0.8438	0.9833	0.9688	0.9286	0.8281	0.9091	0.7857	0.110862	0.272175	0.0333333	0.0615094	0.134252	0.289187	0.167833	0.342857	1	1	-	1	1	0.1995	1	0.0733	0.106169	0.038232	0.140342	0.0331	0.0069	0.1291	-0.0086	0.09	-0.0117	-0.0134	0.0222	0.0186	0.0026	0.0399	-0.0261	0.1114	0.0856	0.0334	-0.0083	0.0007	0.037	0.0162	-0.0101
5951_27	5951	27		0.9118	0.9697	0.9444		0.973	0.9324	0.9242	0	0.165776	0.0596727	0.106417	0	0.0533135	0.12773	0.142191	-	0.0939	1	1	-	1	0.1362	1	0.151325	0.010091	0.159889	0.072	0.0104	0.0042	0.0329	-0.0189	-0.0065	-	0.1216	0.023	0.0508	0.007	0.0124	-0.0141	-0.003	0.018	0.0365	-0.0294	-0.0036	-0.0152	0.0585
5958_15	5958	15	0.6154	0.5294	0.5312	0.5	0.4884	0.6528	0.5694	0.5968	0.482654	0.513371	0.505953	0.507042	0.505609	0.459703	0.497261	0.489158	0.2237	0.6415	0.4903	0.1888	0.1279	1	0.4979	0.7093	0.064489	-0.00173	0.062871	-0.0037	-0.0024	-0.0239	0.0097	-0.0229	-0.0159	0.0157	-0.0207	-0.013	-0.016	-0.0114	0.0117	0.0149	0.0317	0.0395	-0.0121	-0.0202	-0.0143	-0.0071	-0.0025
5982_76	5982	76		0.9412	0.9861	0.9722	0.9884	0.9487	0.9324	0.9853	0	0.114082	0.0277778	0.0547722	0.0232558	0.0985692	0.12773	0.0294118	-	1	-	1	-	0.0783	1	-	0.096558	0.004398	0.100531	0.0531	-0.0041	0.0153	0.0085	-0.008	-0.0092	-0.0057	0.0252	-0.0127	-0.0057	0.021	-0.0279	0.003	-0.0106	0.0095	0.0446	-0.0202	0.0232	0.0042	0.0308
5986_70	5986	70	0.0577	0.0882	0.0405	0.1143	0.0795	0.1282	0.0556	0.1324	0.110862	0.165776	0.0788595	0.205383	0.148118	0.226441	0.106417	0.2331	1	0.0886	1	0.3589	0.2299	0.4818	1	1	0.092491	-0.000227	0.092285	-0.0253	-0.0128	-0.0067	0.0008	-0.0257	0.0227	-0.0143	-0.028	-0.0013	-0.0085	0.0104	-0.0187	0.0344	-0.0146	-0.0012	-0.0161	-0.0189	-0.0109	0.0067	-0.0099
5988_22	5988	22	0.0926	0.1562	0.0921	0.125	0.0556	0.0385	0.0789	0.0286	0.171207	0.272175	0.169474	0.221831	0.106118	0.0749256	0.147368	0.0563143	1	1	1	0.4317	1	1	1	1	-0.036128	0.007222	-0.028645	-0.0024	-0.0147	0.001	-0.0119	-0.0194	-0.0084	-0.0033	0.0468	-0.0014	0.0171	0.0109	0.0792	0.0115	0.0357	-0.0084	-0.0136	0.0126	-0.0111	-0.0026	-0.0071
5999_65	5999	65	0.98	0.9375	0.963		0.9881	0.9853	0.9474		0.04	0.120969	0.0726778	0	0.0238095	0.0294118	0.101053	0	-	1	1	-	-	-	1	-	-0.026621	0.006276	-0.020178	0.0004	-0.0141	-0.0173	0.007	0.0763	0.0267	-0.0139	0.0292	-0.0002	-0.0022	-0.0168	0.0166	-0.0061	0.0004	-0.0132	-0.0022	-0.0208	-0.0127	0.038	0.0151
6008_21	6008	21	0.3333	0.3438	0.4595	0.6528	0.4432	0.3375	0.473	0.3788	0.45283	0.465725	0.503516	0.459703	0.499216	0.452848	0.505368	0.477855	0.4023	0.2728	0.7476	1	1	1	0.098	1	0.073768	0.030693	0.102197	-0.0316	0.0162	0.0038	0.1708	0.154	0.0607	0.0086	-0.0037	-0.0119	0.0727	-0.0164	-0.0237	0.0186	0.1704	0.0113	0.0196	0.0042	-0.015	0.0486	-0.0129
6011_17	6011	17	0.0556		0.0714	0.0286	0.0244	0.0125	0.0135		0.106919	0	0.134574	0.0563143	0.048178	0.025	0.027027	0	1	-	1	1	1	-	-	-	-0.033782	0.009355	-0.02411	0.0213	-0.0136	0.0324	-0.0066	-0.0015	0.0056	-0.0013	-0.0045	0.0124	-0.0129	0.0167	-0.0135	0.0319	-0.0068	-0.0085	0.0135	-0.013	0.0283	-0.0083	-0.0097
6013_58	6013	58	0.6852	0.6471	0.7568	0.7143	0.8444	0.8974	0.9211	0.8788	0.439552	0.470588	0.373195	0.41408	0.265669	0.186479	0.147368	0.216318	1	1	0.4053	0.4117	0.2682	1	1	0.3822	0.089408	0.04684	0.13206	-0.0223	-0.005	0.0065	-0.0168	-0.0141	-0.0116	0.0566	0.09	0.0102	0.035	0.1226	0.1742	0.0543	0.0903	-0.0005	0.1604	0.2216	0.0825	0.1228	0.0143
6014_73	6014	73	0.2308	0.2059	0.1389	0.1765	0.0909	0.1	0.1389	0.1364	0.361992	0.3369	0.242567	0.294997	0.167189	0.182278	0.242567	0.239161	0.089	0.5366	1	1	0.2943	0.3165	1	1	0.048601	0.001837	0.050349	-0.0302	0.0102	-0.0043	-0.0111	-0.0208	-0.0081	0.0582	0.0366	-0.0012	0.0184	0.0449	0.0243	-0.0061	0.0102	-0.0138	0.0102	-0.0043	-0.012	-0.0081	-0.0012
6021_51	6021	51	0.2778	0.125	0.1806	0.1667	0.1136	0.0625	0.0694	0.0882	0.408804	0.225806	0.300078	0.281689	0.203761	0.11867	0.131064	0.1633	0.1378	1	0.5638	0.5605	1	1	1	1	-0.178732	0.030057	-0.143303	0.049	0.0156	-0.0073	0.0246	-0.0124	-0.0106	0.0783	-0.0186	0.0076	0.0011	0.1573	0.0061	0.0541	0.0424	0.0052	0.14	-0.0013	0.0438	0.0329	0
6028_55	6028	55	0.28	0.2647	0.2027	0.2778	0.1667	0.2297	0.1806	0.2	0.411428	0.401071	0.327657	0.406886	0.281124	0.358757	0.300078	0.324637	1	1	1	0.0922	1	1	0.2923	0.2999	0.034438	-0.004434	0.030157	-0.0249	0.0002	-0.0093	-0.0208	-0.0265	-0.0003	0.0225	0.0102	-0.0079	0.0208	-0.0106	-0.0186	-0.0112	-0.0102	-0.0002	0.0098	-0.0024	-0.0129	0.0091	-0.0133
6032_27	6032	27	0.0577	0.0294	0.0161	0.0571	0.0357	0.0263	0.0135		0.110862	0.0588235	0.0322581	0.109317	0.0697071	0.0519289	0.027027	0	0.0588	-	-	1	1	1	-	-	0.111516	-0.002856	0.108978	-0.0283	-0.0012	-0.0188	-0.0215	-0.013	0.0083	-0.0151	-0.0201	-0.0067	-0.0074	-0.0096	-0.0213	-0.0123	-0.0013	-0.011	0.0071	-0.0148	-0.0148	0.0148	-0.0026
6042_72	6042	72	0.76	0.8125	0.9531	0.9167	0.9886		0.9865	0.9853	0.372244	0.314519	0.090775	0.154931	0.0227273	0	0.027027	0.0294118	0.5831	0.4338	1	1	-	-	-	-	0.067447	0.104054	0.164483	-0.0226	0.1338	0.0857	0.0764	0.0286	-0.0032	0.25	0.2227	0.0113	0.0488	0.2676	0.2575	0.0368	0.0727	-0.002	0.2249	0.1946	0.0055	0.0397	-0.0124
6050_47	6050	47	0.1111	0.0938	0.1351	0.2222	0.1444	0.1447	0.1316	0.1515	0.201259	0.175406	0.236949	0.350547	0.249938	0.250876	0.231579	0.261073	1	1	1	0.1583	1	0.5692	1	0.1314	-0.047176	-0.004083	-0.051451	-0.0214	-0.0115	-0.0119	0.0297	0.0371	0.015	-0.0098	-0.0103	-0.0115	0.0096	-0.011	-0.0116	-0.0126	0.0083	-0.0128	-0.0121	-0.013	-0.0115	0.0176	-0.011
6051_25	6051	25	0.9259		0.9865	0.9545	0.9643	0.9744	0.9848	0.9844	0.139763	0	0.027027	0.0881121	0.0697071	0.0506154	0.030303	0.03125	1	-	-	1	1	1	-	-	-0.028504	0.000562	-0.027925	0.0351	0.033	-0.0143	-0.0087	0.0102	0.0043	0.0007	0.0025	-0.0026	-0.0121	0.0119	-0.005	-0.0094	-0.0079	-0.0105	0.027	-0.0136	-0.0144	0.0007	-0.0052
6065_26	6065	26	0.2609	0.5	0.4848	0.3971	0.5114	0.3438	0.4306	0.3276	0.394204	0.515153	0.507227	0.485953	0.505486	0.458334	0.497261	0.448276	0.6089	1	1	0.2865	1	1	1	1	0.050459	0.014506	0.064234	0.0921	0.0817	-0.0228	0.0192	-0.0037	-0.0014	0.1051	-0.0198	-0.012	0.0121	-0.0042	0.0274	0.0245	-0.0114	0.0425	0.0419	-0.0128	-0.0094	-0.0141	0.0003
6067_9	6067	9	0.963	0.9412	0.9737	0.9857	0.9512	0.9625	0.9722		0.0726778	0.114082	0.0519289	0.0285714	0.0939488	0.0731025	0.0547722	0	1	1	1	-	1	1	1	-	-0.025356	-0.003843	-0.029296	-0.0183	-0.0139	-0.0059	-0.0054	0.0138	-0.0101	-0.0134	-0.0194	-0.0055	0.0058	-0.0154	-0.0152	-0.0107	-0.0028	-0.0105	-0.0148	-0.008	-0.0135	-0.0097	-0.0069
6088_80	6088	80	0.7963	0.8235	0.8088	0.8056	0.7889	0.825	0.6579	0.7969	0.330537	0.299465	0.313871	0.317683	0.336829	0.292405	0.456139	0.328869	0.5505	1	0.0719	1	1	1	0.0747	1	0.05413	0.0031	0.057063	-0.0167	-0.0178	-0.026	-0.014	-0.019	-0.0166	-0.0136	-0.0161	-0.0138	-0.0116	-0.0111	-0.0198	-0.015	-0.0116	-0.0077	0.0286	0.0397	0.0383	0.0386	0.0287
6099_8	6099	8	0.7037	0.6471	0.6351	0.6806	0.5714	0.6081	0.6842	0.6364	0.424878	0.470588	0.469827	0.440922	0.495698	0.483154	0.437895	0.46993	1	1	0.4804	0.4389	1	0.7385	0.131	0.4597	0.054	-0.007038	0.047342	-0.0163	-0.0067	-0.0238	-0.0167	-0.0223	-0.0115	0.0215	-0.0096	-0.0054	0.0109	0.0048	-0.0177	-0.0126	-0.0031	-0.01	-0.0176	-0.0228	-0.0109	-0.0169	0.0126
6101_8	6101	8	0.8333	0.8529	0.9054	0.8971	0.9222	0.9103	0.8784	0.9062	0.283019	0.258465	0.173641	0.187444	0.145069	0.1655	0.216586	0.172619	1	0.2909	1	1	1	1	1	1	-0.07293	-0.005296	-0.078612	-0.0232	0.0098	-0.0094	0.0035	-0.0146	-0.0125	0.0267	0.0053	-0.0096	-0.008	0.0141	-0.0058	-0.012	-0.0116	-0.0102	-0.0053	-0.0197	-0.0083	-0.0109	-0.0002
6102_39	6102	39	0.8462	0.8824	0.9531	0.9118	0.9545	0.9474	0.8529	0.9259	0.265462	0.213906	0.090775	0.1633	0.087775	0.101053	0.254609	0.139763	1	0.1809	1	0.2133	1	1	0.5431	0.1106	0.10616	0.007607	0.112959	-0.0207	0.05	0.0095	0.0031	-0.0257	-0.0045	0.0595	0.0176	-0.0132	0.0001	0.0449	0.0055	-0.0137	-0.0064	-0.0114	-0.0166	-0.0232	0.0397	-0.0005	0.0483
6113_71	6113	71	0.8654	0.9375	0.8	0.8939	0.7143	0.7581	0.7838	0.75	0.237558	0.120969	0.325423	0.192539	0.413081	0.372819	0.343576	0.382979	1	1	0.3071	0.3021	1	0.0428	0.3149	1	0.109538	0.015869	0.123669	0.0045	-0.004	0.0443	-0.0143	-0.016	0.0151	0.0489	0.1139	0.0046	0.081	0.0152	0.0734	-0.0166	0.0429	-0.0112	0.0041	0.0552	-0.0177	0.0263	-0.0009
6125_47	6125	47	0.037	0.0312	0.0405	0.0139	0.0116		0.0556	0.0161	0.0726778	0.0625	0.0788595	0.0277778	0.0232558	0	0.106417	0.0322581	1	-	1	-	-	-	0.0839	-	0.135837	-0.002076	0.134043	-0.0247	-0.0157	-0.0212	-0.0046	-0.0148	-0.0002	0.0004	-0.01	0.0048	-0.0127	0.0284	0.0294	0.0278	0.0004	-0.0018	-0.0179	-0.0256	-0.0151	0.0065	0.0136
6141_88	6141	88	0.5962	0.5294	0.75	0.7647	0.6818	0.7361	0.75	0.7167	0.49095	0.513371	0.380953	0.365232	0.43887	0.393975	0.380281	0.412993	0.68	0.3271	0.6399	0.6484	1	0.3889	1	0.0018	0.044626	0.008544	0.052789	-0.0211	0.0363	0.083	0.0482	0.0993	-0.0126	0.0002	0.0278	-0.0012	0.0048	0.0284	0.0718	-0.0118	-0.0098	-0.0043	0.0366	0.0833	-0.0137	-0.0128	-0.001
6161_59	6161	59	0.7222	0.8235	0.7286	0.6667	0.7442	0.6538	0.6471	0.8125	0.408804	0.299465	0.401243	0.450706	0.385226	0.458541	0.463565	0.309525	0.3682	1	0.6801	0.4682	1	0.7401	0.471	0.0508	0.0528	0.004044	0.056631	0.0022	-0.0187	0.0024	-0.0118	0.0366	-0.0067	-0.0155	-0.0028	-0.0132	0.0006	-0.0055	0.0485	-0.0006	-0.0136	0.0074	-0.0036	0.0545	0.0015	-0.0136	0.0099
6166_31	6166	31	0.9038	0.9375	0.9189	0.8676	0.9405	0.9545	0.9595	0.9839	0.177223	0.120969	0.151054	0.2331	0.11331	0.0881121	0.0788595	0.0322581	1	1	1	1	1	1	1	-	-0.075911	0.007169	-0.068198	-0.0165	-0.0138	-0.0189	-0.0087	0.0044	0.0013	-0.0047	-0.0209	-0.0084	0.0196	0.0042	-0.0198	-0.003	0.0324	-0.0111	0.0105	-0.0166	0.0016	0.041	-0.0085
6170_79	6170	79	0.0185	0.0588		0.0139	0.0333		0.0526	0.0441	0.037037	0.114082	0	0.0277778	0.0651689	0	0.101053	0.0856	-	1	-	-	1	-	0.078	1	0.119798	0.002703	0.122177	0.001	0.0038	0.0644	-0.0158	0.0153	-0.0012	-0.0107	-0.0115	0.0164	-0.0045	0.0076	0.0766	-	0.0015	0.0202	-0.0065	-0.0283	0.029	0.0041	-0.0109
6174_29	6174	29	0.7308	0.8438	0.7714	0.7083	0.7045	0.7105	0.7778	0.7742	0.401208	0.272175	0.357763	0.419014	0.421107	0.416842	0.350547	0.355368	0.6298	1	0.3308	1	1	0.4594	1	0.623	0.004385	-0.005946	-0.001535	0.0147	-0.0132	-0.0097	-0.0146	0.0264	-0.0052	-0.0133	0.0287	-0.0027	-0.013	-0.013	0.0276	-0.0044	-0.0128	-0.0117	-0.01	-0.0093	-0.016	-0.0017	0.0007
6188_56	6188	56	0.18	0.0333	0.1111	0.0882	0.1579	0.0789	0.0541	0.1061	0.301224	0.0666667	0.200314	0.1633	0.269474	0.147368	0.103665	0.192539	0.1438	-	1	1	0.562	0.1918	1	1	0.007319	0.006294	0.013566	0.061	0.0006	0.0159	0.0174	0.0001	-0.0101	-0.0158	0.0507	-0.0022	0.0101	0.0263	-0.0126	-0.0085	-0.0151	0.0166	0.062	-0.0184	0.009	-0.0043	0.044
6193_88	6193	88	0.0185	0.0588	0.0946	0.0694	0.0889	0.1447	0.1316	0.0571	0.037037	0.114082	0.173641	0.131064	0.163796	0.250876	0.231579	0.109317	-	1	0.2687	1	1	0.5689	0.4942	1	0.038268	0.005039	0.043115	0.001	0.0296	-0.0171	0.013	-0.02	-0.0111	0.028	-0.0129	-0.013	-0.0091	0.0753	0.0129	-0.0032	0.0154	0.0032	0.0631	0.0042	-0.0087	0.007	-0.0029
6196_16	6196	16	0.8519	0.9118	0.9143	0.9167	0.9318	0.9211	0.9355	0.95	0.257163	0.165776	0.159006	0.154931	0.128527	0.147368	0.122687	0.09661	0.4531	1	1	0.2044	1	1	1	1	0.022151	-0.006037	0.016248	-0.0099	0.0022	-0.0206	0.0016	-0.0258	-0.0158	0.02	-0.0164	-0.0098	-0.0125	0.0082	-0.0196	-0.0125	-0.0151	-0.0107	0.0188	-0.0176	-0.0111	-0.0149	-0.013
6199_10	6199	10	0.0769	0.1471	0.1429	0.0571	0.1333	0.125	0.0694	0.2037	0.144796	0.258465	0.248449	0.109317	0.233709	0.221831	0.131064	0.330537	1	0.2879	0.1187	1	0.5729	0.0674	1	1	0.130734	0.004216	0.134399	-0.0019	0.0011	-0.0295	-0.0128	0.0254	0.0232	0.0003	-0.0226	-0.0147	0.019	-0.0084	-0.0281	-0.0179	0.01	-0.0148	-0.0154	0.0106	0.0117	-0.0122	0.0089
6203_62	6203	62	0.8846	0.9688	0.9265	0.9143	0.8667	0.8718	0.8514	0.9032	0.208146	0.0625	0.138279	0.159006	0.233709	0.226441	0.256573	0.177684	1	-	1	1	0.1543	0.0941	0.5729	1	0.041208	-0.004115	0.037262	0.0229	-0.0051	-0.0062	-0.0104	0.0017	-0.0126	-0.0158	0.0281	0.0037	-0.0031	-0.0182	0.0231	-0.0003	-0.0066	-0.0154	-0.0094	0.0479	0.0157	0.0068	-0.0121
6207_42	6207	42	0.9815	0.9667		0.9306	0.9556	0.973	0.9605		0.037037	0.0666667	0	0.131064	0.0858933	0.0533135	0.0768421	0	-	-	-	1	0.066	1	1	-	0.097096	0.003479	0.100237	-0.0217	0.006	0.0343	0.013	-0.011	0.0582	-0.0108	-0.0302	0.0228	-0.009	-0.0145	-0.023	0.0139	0.0065	-0.0121	-0.0083	-0.0228	0.0263	-0.0042	-0.0153
6211_22	6211	22	0.5208	0.75	0.7059	0.6944	0.7791	0.7162	0.7361	0.7333	0.50975	0.387094	0.421424	0.430361	0.348291	0.41207	0.393975	0.39774	1	0.515	1	0.6933	1	0.2197	0.2054	1	-0.013891	0.009529	-0.004229	0.0843	0.0542	-0.0168	0.0452	-0.0151	-0.0151	0.1294	-0.0175	0.0008	0.0052	0.0661	-0.0138	-0.0123	-0.0117	-0.0005	0.0793	-0.0242	-0.014	-0.012	-0.0092
6216_9	6216	9	0.0185	0.0882	0.027	0.0694	0.0444		0.0789	0.0312	0.037037	0.165776	0.0533135	0.131064	0.0858933	0	0.147368	0.0615094	-	1	1	1	1	-	1	1	-0.049862	0.008252	-0.041199	0.0325	-0.0145	0.0216	0.013	-0.0181	0.0065	-0.0045	-0.0014	-0.0078	-0.006	0.0076	0.1231	0.0155	0.0614	0.031	0.0206	-0.0196	0.0139	-0.0121	-0.001
6222_52	6222	52	0.0577	0.0333	0.0143	0.0323	0.0714	0.0429	0.0455	0.0156	0.110862	0.0666667	0.0285714	0.0634581	0.134252	0.0832286	0.0881121	0.03125	1	-	-	1	1	1	1	-	-0.036023	-0.004222	-0.040397	-0.0196	0.0133	-0.0148	-0.0096	-0.025	-0.0079	-0.0134	-0.0091	0.0249	0.0014	-0.014	-0.0226	0.0006	-0.0135	-0.0051	-0.0153	-0.0224	0.0025	-0.0131	-0.0069
6236_87	6236	87					0.0119		0.0571		0	0	0	0	0.0238095	0	0.109317	0	-	-	-	-	-	-	1	-	-0.034743	0.029665	-0.004047	-	-	-	-	-	-	-0.006	-0.0126	-0.0033	-0.0026	-	-	-	-	-0.0009	0.0347	0.0227	0.0411	0.0431	0.0197
6240_78	6240	78	0.0769	0.1071	0.0625	0.1618	0.131	0.1714	0.125	0.1897	0.144796	0.198414	0.119047	0.275241	0.23035	0.2882	0.221831	0.312766	1	1	1	0.1838	1	0.2356	0.4376	1	0.063666	-1e-05	0.063657	-0.0203	-0.0151	-0.0101	0.0129	-0.0183	0.0306	0.001	-0.0186	0.0134	-0.0104	0.0198	-0.0132	0.0385	-0.0178	-0.0073	-0.0055	-0.0258	0.0067	-0.0118	-0.0126
6241_16	6241	16	0.037	0.0667	0.0676	0.0735	0.1	0.0694	0.0541	0.05	0.0726778	0.128733	0.12773	0.138279	0.182278	0.131064	0.103665	0.09661	1	1	0.0029	1	0.3136	1	0.0806	1	0.191864	-0.012901	0.181438	-0.0159	-0.0163	-0.0378	-0.0036	-0.0228	-0.0194	0.0108	-0.0198	-0.0119	-0.0105	-0.0056	-0.0228	-0.0191	-0.0135	-0.0085	-0.0182	-0.0301	-0.0212	-0.0137	-0.0022
6247_6	6247	6	0.8846	0.8529	0.9286	0.7778	0.7791	0.7821	0.8472	0.7812	0.208146	0.258465	0.134574	0.350547	0.348291	0.345321	0.262519	0.347222	1	1	1	0.3257	0.1683	0.3389	0.1611	0.6123	0.148573	0.006638	0.154225	-0.0171	-0.0036	0.0131	0.0203	-0.0068	0.0715	0.0192	-0.0074	0.0679	-0.0161	0.0181	-0.0077	0.0672	-0.0162	-0.0152	-0.013	-0.0251	0.0166	-0.0014	-0.0012
6255_69	6255	69	0.8478	0.875	0.7344	0.7258	0.8171	0.8919	0.8378	0.8167	0.26377	0.225806	0.396328	0.404548	0.30262	0.195484	0.275454	0.30452	1	1	1	0.6525	1	0.3434	0.558	0.5523	-0.042925	0.008501	-0.034059	-0.0202	0.02	0.0345	0.023	0.0376	-0.0168	-0.0124	-0.0085	0.0065	0.0092	-0.0093	-0.0233	0.066	0.0722	0.0089	-0.0144	-0.0136	0.0188	0.0224	-0.0101
6262_34	6262	34	0.0208	0.0938							0.0416667	0.175406	0	0	0	0	0	0	-	1	-	-	-	-	-	-	-0.065583	0.063667	0.00226	0.0306	0.0068	0.1183	0.0068	0.1183	-	0.0135	0.1464	-	-	0.0088	0.1262	-	-	-	0.0088	0.1262	-	-	-
6277_18	6277	18	0.9444	0.8824	0.8919	0.8676	0.8182	0.8816	0.8857	0.9375	0.106919	0.213906	0.195484	0.2331	0.300941	0.211579	0.205383	0.119047	1	1	0.3399	1	1	1	0.3575	1	-0.019091	0.001774	-0.017284	0.004	-0.0004	-0.0233	0.0182	-0.0186	-0.0116	0.053	-0.0042	0.0087	-0.0029	0.0092	-0.0192	-0.0132	-0.0114	0.0042	0.003	-0.0241	-0.0163	-0.0133	0.0045
6284_53	6284	53		0.9688	0.95	0.9028	0.9634	0.9737		0.9483	0	0.0625	0.09661	0.178014	0.0713634	0.0519289	0	0.0998172	-	-	1	0.273	1	1	-	1	0.062068	0.012533	0.073823	0.016	0.03	-0.0196	0.066	0.0033	-0.0017	0.015	-0.0213	-0.0119	0.0151	0.0064	-0.022	-0.0067	0.0277	-0.0108	-	0.0294	0.0416	0.0831	0.0226
6289_13	6289	13	0.1346	0.2812	0.2031	0.25	0.225	0.1842	0.2083	0.2222	0.237558	0.417337	0.328869	0.380281	0.353165	0.304561	0.334508	0.3522	1	1	0.5738	0.6524	1	1	0.6222	1	0.027823	-0.007661	0.020375	0.0455	-0.0019	-0.0081	0.0236	-0.0221	-0.0107	0.0111	-0.0133	-0.0138	-0.0125	-0.0062	0.0066	-0.0142	-0.0015	-0.0077	0.0017	-0.0087	-0.0166	-0.0106	-0.0132
6298_29	6298	29	0.3519	0.3667	0.1875	0.2857	0.375	0.4868	0.4286	0.5323	0.464711	0.48046	0.309525	0.41408	0.474139	0.506316	0.496894	0.506081	1	1	1	1	1	1	0.7345	1	0.020201	0.036749	0.056208	-0.0258	0.0516	0.0599	-0.0064	-0.0096	0.0112	-0.0137	-0.0228	0.0684	0.0048	0.0211	0.0052	0.1671	0.0685	0.0131	-0.0048	-0.0179	0.1126	0.0288	-0.0074
6299_47	6299	47	0.2115	0.0714	0.1667	0.1471	0.0595	0.0286	0.1714	0.1167	0.340119	0.137564	0.281689	0.254609	0.11331	0.0563143	0.2882	0.209603	0.286	1	0.0371	0.5372	1	1	1	0.0311	0.186	0.019602	0.201956	0.0387	-0.0155	0.0039	-0.0052	-0.0008	-0.0168	0.0894	-0.0219	0.0418	0.0288	0.1446	-0.001	0.0845	0.0704	-0.0016	-0.0135	0.0153	-0.0173	-0.0131	0.0495
6333_14	6333	14	0.1667	0.2353	0.2361	0.2083	0.2442	0.275	0.3158	0.3594	0.283019	0.370765	0.365806	0.334508	0.37346	0.403797	0.437895	0.467759	0.5507	0.1776	1	1	0.6875	1	0.7187	0.7009	-0.000121	0.003246	0.003125	-0.0145	-0.0023	-0.0251	-0.0105	-0.0216	-0.0114	0.0015	-0.024	-0.0133	-0.0093	0.0167	-0.0197	-0.0095	-0.0008	-0.0102	0.0423	-0.0067	0.0028	0.0171	0.0004
6334_83	6334	83	0.7308	0.7353	0.6757	0.8056	0.8667	0.9054	0.9595	0.9545	0.401208	0.401071	0.444281	0.317683	0.233709	0.173641	0.0788595	0.0881121	0.6326	0.2771	1	1	1	1	1	1	-0.092414	0.072212	-0.013529	-0.0192	-0.0086	-0.0117	0.001	-0.0039	0.0296	0.0475	0.0442	0.0903	0.0025	0.091	0.0926	0.136	0.0272	-0.0035	0.1894	0.2098	0.2272	0.097	0.0401
6337_55	6337	55	0.9259	0.9118	0.7903	0.9306	0.8523	0.8676	0.8947	0.9032	0.139763	0.165776	0.336858	0.131064	0.254702	0.2331	0.190876	0.177684	1	0.0899	0.5817	1	0.5692	1	1	1	-0.025312	0.005294	-0.019884	-0.0294	0.0531	0.0239	-0.0153	-0.0242	0.066	0.0127	-0.0051	-0.0002	0.0195	0.003	-0.0146	0.0054	0.0091	-0.0102	-0.0088	-0.0225	0.0266	-0.0044	-0.0025
6350_66	6350	66					0.0556		0.0135		0	0	0	0	0.106118	0	0.027027	0	-	-	-	-	1	-	-	-	-0.036293	0.029884	-0.005325	-	-	-	-	-	-	0.0313	0.0201	0.0404	0.0388	-	-	-	-	0.0419	-0.0044	-0.0119	0.0004	-0.0004	0.0131
6355_29	6355	29	0.963		0.9306	0.8857	0.9111	0.9375	0.9211	0.9265	0.0726778	0	0.131064	0.205383	0.163796	0.11867	0.147368	0.138279	1	-	1	1	0.2921	1	1	1	-0.018619	-0.00172	-0.02037	0.007	-0.0056	0.0324	0.0249	0.0696	-0.0008	0.0037	0.0401	-0.0112	-0.0097	-0.0084	0.0261	-0.0122	0.0047	-0.0081	0.0002	0.0395	-0.0121	-0.0053	-0.0126
6356_18	6356	18	0.0741		0.0139	0.0417		0.0128			0.139763	0	0.0277778	0.0809861	0	0.025641	0	0	0.1121	-	-	1	-	-	-	-	0.19598	0.021118	0.212959	0.0268	0.0247	-0.0117	-0.0106	0.0102	0.0006	0.0764	-	0.0032	0.0349	0.0293	-0.0122	-0.0135	0.0029	0.0019	0.0661	-	0.0008	0.03	-
6364_67	6364	67	0.08		0.0156		0.0938	0.0143	0.0862	0.32	0.150204	0	0.03125	0	0.172619	0.0285714	0.160314	0.44408	1	-	-	-	1	-	1	0.056	-0.226544	0.13744	-0.057967	0.046	0.0319	-0.0108	0.0732	-	-0.0005	-0.0155	0.054	0.0435	0.0791	0.037	-0.0115	-0.0151	-0.0018	0.0486	-0.0173	0.0491	0.0371	0.0747	-0.015
6373_41	6373	41	0.52	0.3667	0.4839	0.3594	0.2907	0.1571	0.3108	0.2143	0.509388	0.48046	0.507668	0.467759	0.417237	0.268737	0.434284	0.342857	0.4187	1	1	0.0482	0.0229	1	0.271	0.2978	0.162765	0.049063	0.203843	0.016	-0.0174	0.0029	0.0285	-0.0323	0.0127	0.0869	-0.0159	0.0611	-0.0084	0.2519	0.0973	0.2095	0.0852	0.0331	0.0687	-0.0202	0.0456	-0.0138	-0.0156
6386_44	6386	44	0.8269	0.8571	0.7647	0.5441	0.7	0.7344	0.6216	0.6786	0.291854	0.253971	0.365232	0.503512	0.42472	0.396328	0.476859	0.444157	1	1	1	1	0.0379	0.3905	0.1677	0.0097	0.065504	0.027229	0.09095	-0.0252	-0.0063	0.0004	0.15	0.1681	0.0884	0.0231	0.0333	-0.0052	0.0364	0.0085	0.0211	-0.0117	0.0621	-0.0123	0.0839	0.1029	0.0349	-0.0001	0.0008
6388_13	6388	13	0.1296	0.2353	0.3378	0.2778	0.2143	0.25	0.1486	0.1719	0.229907	0.370765	0.453535	0.406886	0.340793	0.38	0.256573	0.289187	1	1	0.4774	0.3993	1	1	1	0.5562	-0.017205	0.013947	-0.003018	0.0161	0.0966	0.0049	0.0462	-0.0206	-0.0055	0.0091	-0.0204	0.0262	-0.0034	0.0299	-0.0209	0.0064	-0.0127	-0.009	-0.0144	0.0031	0.0811	0.0337	0.0011
6399_81	6399	81	0.9444		0.9571	0.9861	0.9643	0.925	0.9444	0.9848	0.106919	0	0.0832286	0.0277778	0.0697071	0.140508	0.106417	0.030303	1	-	1	-	1	1	1	-	-0.040119	0.000655	-0.039438	0.0193	-0.0143	0.0081	0.0123	-0.0142	0.0015	-0.0101	0.0025	-0.0122	-0.0032	-0.0118	0.0322	-0.0036	0.0296	0.0033	-0.0158	0.0179	-0.012	0.0123	-0.0079
6401_29	6401	29	0.5577	0.4412	0.4265	0.4857	0.6778	0.8243	0.7	0.75	0.503015	0.508024	0.496488	0.506831	0.441698	0.293595	0.426086	0.380953	0.6886	0.6226	0.1771	0.1879	1	1	0.4435	0.6414	-0.069947	0.079813	0.015449	0.0029	0.0207	-0.0198	-0.003	-0.016	-0.0039	0.0161	0.0905	0.1104	0.0628	0.1472	0.2773	0.2827	0.2173	0.0427	0.0267	0.109	0.1297	0.0786	-0.0128
6419_40	6419	40				0.9861	0.9767	0.9375	0.9868	0.8519	0	0	0	0.0277778	0.0459651	0.11867	0.0263158	0.257163	-	-	-	-	1	1	-	0.4528	0.043335	0.055431	0.096364	-	-	-	-0.0041	-0.0117	-0.0012	0.0042	-0.0041	0.0075	-0.0104	0.0388	0.0261	0.0448	0.0183	0.0074	-0.0047	-0.0121	-0.0019	-0.0137	-0.0096
6420_9	6420	9	0.9815	0.9667	0.9868		0.9268	0.973	0.9706	0.9032	0.037037	0.0666667	0.0263158	0	0.137307	0.0533135	0.0579441	0.177684	-	-	-	-	1	1	1	1	-0.051451	0.016192	-0.034426	-0.0217	-0.0151	-0.0125	0.0038	0.0292	-0.0019	0.0158	-0.0082	0.03	0.0544	-0.0145	-0.023	-0.0084	0.0116	0.0096	-0.0142	-0.0241	-0.0074	0.0145	0.0061
6427_51	6427	51				0.0139	0.0455		0.0132	0.0571	0	0	0	0.0277778	0.087775	0	0.0263158	0.109317	-	-	-	-	0.0715	-	-	1	0.177896	0.012411	0.188099	-	-	-	-0.0041	-0.0129	0	0.0152	-0.0001	0.0232	-0.0012	-	-	-	0.0015	0.0262	-0.0047	-0.0132	-0.0007	-0.0137	0.0005
6438_45	6438	45	0.9259	0.9706	0.9865	0.9853	0.9444	0.9444	0.9605	0.9531	0.139763	0.0588235	0.027027	0.0294118	0.106118	0.106417	0.0768421	0.090775	1	-	-	-	0.1122	1	1	1	0.057698	-0.005028	0.052959	-0.0045	0.033	-0.0148	0.0285	-0.0167	-0.0143	-0.0149	-0.0197	0.0088	0.0058	-0.0127	-0.0136	0.0133	0.0103	-0.0151	-0.0035	-0.0198	-0.0002	-0.0024	-0.0122
6458_40	6458	40	0.9423	0.9706	0.9324	0.9722	0.9222	0.925	0.8947	0.8971	0.110862	0.0588235	0.12773	0.0547722	0.145069	0.140508	0.190876	0.187444	1	-	1	1	1	1	0.3351	0.2914	0.038484	-0.003728	0.034899	-0.015	-0.0149	-0.0068	-0.0046	-0.0219	0.0042	-0.0113	0.0002	-0.0108	0.0119	-0.0128	-0.0019	-0.0119	0.0098	-0.011	-0.0038	0.0133	-0.0056	0.0317	-0.0084
6463_16	6463	16	0.7222	0.6765	0.7297	0.7917	0.7222	0.7625	0.8816	0.75	0.408804	0.450982	0.399851	0.334508	0.405742	0.366773	0.211579	0.380597	1	0.0191	1	0.6208	0.7129	1	1	0.1586	0.106242	0.003525	0.109393	-0.0259	-0.0167	-0.0204	-0.0038	0.0075	-0.0042	-0.0157	-0.0204	-0.0131	-0.0006	-0.0112	-0.0063	-0.0105	-0.0113	-0.008	0.0668	0.1078	0.0588	0.016	0.0635
6468_17	6468	17	0.8269	0.9333	0.9833	0.9545	0.907	0.9286	0.9583	0.9688	0.291854	0.128733	0.0333333	0.0881121	0.170726	0.134574	0.0809861	0.0615094	1	1	-	1	0.028	1	0.042	1	0.178746	0.016848	0.192582	0.0204	0.123	0.0142	0.0685	-0.0193	-0.0022	0.0099	-0.0269	0.0299	-0.001	0.033	-0.0228	0.0191	-0.008	-0.0134	0.0751	-0.0269	-0.0125	-0.0193	0.0008
6478_68	6478	68					0.9889	0.9875	0.9868	0.9714	0	0	0	0	0.0222222	0.025	0.0263158	0.0563143	-	-	-	-	-	-	-	1	-0.004383	-0.003395	-0.007793	-	-	-	-	-	-	-0.006	-0.0129	-0.0022	-0.0025	-0.0051	-0.0124	-0.001	-0.0013	-0.0119	-0.0047	-0.0121	-0.0004	-0.0007	-0.0121
6484_50	6484	50	0.3462	0.3824	0.2632	0.3889	0.3333	0.3375	0.4028	0.4062	0.461538	0.486629	0.392982	0.482003	0.449438	0.452848	0.487872	0.490078	1	0.624	0.398	0.4875	0.3114	0.0848	0.7372	0.1495	-0.072627	-0.003162	-0.076019	-0.0237	0.0021	0.014	-0.0113	-0.0208	0.0246	-0.0132	-0.0134	0.0019	-0.0037	-0.0188	-0.0222	-0.0006	-0.0085	-0.0123	-0.0091	-0.0211	0.0318	-0.012	-0.0004
6500_64	6500	64	0.0577	0.1176	0.0833	0.0429	0.0114		0.0278	0.0161	0.110862	0.213906	0.154931	0.0832286	0.0227273	0	0.0547722	0.0322581	1	0.1826	1	1	-	-	1	-	0.049937	0.019905	0.068848	-0.0065	-0.0108	-0.0181	-0.014	0.017	0.0005	0.0235	0.1084	0.0488	0.0075	0.0567	0.1549	0.0751	0.0325	-0.0014	-0.0046	0.0462	0.0161	-0.0106	-0.0053
6515_93	6515	93	0.1296	0.0588	0.1184	0.1286	0.0778	0.125	0.0921	0.1	0.229907	0.114082	0.211579	0.227329	0.145069	0.22152	0.169474	0.182609	1	1	1	1	1	1	1	1	-0.109191	-0.007146	-0.117117	0.0056	-0.0135	0.0005	-0.0144	0.0061	-0.0116	0.0019	-0.0166	-0.0015	0.0029	-0.0136	0.0045	-0.0111	-0.0117	0.0018	-0.0069	-0.0126	-0.0082	-0.0054	-0.0099
6516_86	6516	86	0.1296	0.1176	0.1447	0.25	0.1778	0.1026	0.1944	0.1286	0.229907	0.213906	0.250876	0.380597	0.295631	0.186479	0.317683	0.227329	1	0.1798	0.571	0.1566	1	1	1	0.4457	0.060361	0.002027	0.062266	-0.0261	-0.0148	-0.0223	0.0259	0.0233	0.0183	-0.0051	-0.0083	-0.0081	0.0012	-0.0104	-0.0222	-0.0047	0.0587	0.0118	0.0001	-0.0026	-0.0048	-0.0075	-0.0111
6528_38	6528	38	0.0926	0.1176	0.1111	0.1	0.0682	0.1154	0.125	0.0645	0.171207	0.213906	0.200314	0.182609	0.128527	0.206792	0.221831	0.122687	0.1815	1	1	1	1	1	0.4356	1	-0.013687	-0.008974	-0.022784	-0.025	-0.0158	-0.0195	-0.0179	-0.0184	-0.0121	-0.0129	-0.0026	0	-0.0052	-0.014	-0.0191	-0.0119	-0.011	0.0025	-0.0146	-0.0231	-0.0133	-0.0115	0.0057
6531_65	6531	65	0.9259	0.875	0.8684	0.8971	0.8977	0.8846	0.8816	0.9242	0.139763	0.225806	0.231579	0.187444	0.185736	0.206792	0.211579	0.142191	1	0.193	0.4907	0.2952	1	0.4007	0.413	1	0.089139	-0.012073	0.078142	-0.0148	0.0005	-0.0271	-0.0137	-0.0283	-0.0122	-0.009	-0.0205	-0.0082	-0.0137	-0.0074	-0.0275	-0.0134	-0.0156	-0.0115	-0.0062	-0.0279	-0.014	-0.0153	-0.0112
6542_10	6542	10	0.04	0.0667		0.0286	0.0682	0.0811	0.1034	0.0556	0.078368	0.128733	0	0.0563143	0.128527	0.151054	0.188748	0.106919	1	1	-	0.0147	1	1	1	1	0.018881	0.002176	0.021016	-0.0189	0.0231	0.0681	-0.0242	-0.0173	-0.0077	-0.0078	-0.0215	0.0423	0.0006	-0.0019	-0.0209	0.0569	0.0093	-0.0105	0.0119	-0.0154	0.0855	0.0284	-0.005
6549_45	6549	45	0.8077	0.8125	0.8	0.8056	0.7778	0.8	0.8378	0.9	0.316742	0.314519	0.324637	0.317683	0.349562	0.324637	0.275454	0.18305	1	1	0.5921	0.3054	0.1845	0.5947	0.5609	1	0.01098	-0.006411	0.00464	-0.0243	-0.0183	-0.0234	-0.0148	-0.0178	-0.0134	-0.0153	-0.0209	-0.0138	-0.0109	-0.0183	-0.0234	-0.0163	-0.0134	-0.0138	-0.012	-0.0162	-0.0089	-0.0074	-0.0018
6571_82	6571	82	0.2222	0.2059	0.1622	0.0857	0.2333	0.1795	0.1184	0.15	0.3522	0.3369	0.275454	0.159006	0.361798	0.298369	0.211579	0.259323	0.2883	1	0.2158	1	0.6781	0.3214	1	0.5068	-0.044624	0.005421	-0.038961	-0.0174	-0.0041	-0.0165	0.06	0.0462	0.0111	-0.014	-0.0185	0.0017	0.0624	-0.0063	-0.0145	-0.0122	0.0259	-0.0028	0.0267	0.0128	-0.0064	-0.0066	0.0317
6572_75	6572	75	0.963	0.9412			0.9884		0.9605	0.9706	0.0726778	0.114082	0	0	0.0232558	0	0.0768421	0.0579441	1	1	-	-	-	-	1	0.0143	0.183258	0.004393	0.186846	-0.0183	0.024	0.0626	0.0276	0.0697	-	0.0004	0.0252	-0.0035	-0.0021	0.0284	0.0715	-	-	-0.0018	-0.0156	-0.0166	0.0228	0.0257	0.0039
6575_53	6575	53	0.1296	0.1471	0.1316	0.1618	0.1556	0.1282	0.1429	0.2188	0.229907	0.258465	0.231579	0.275241	0.265669	0.226441	0.248449	0.347222	1	1	1	0.5603	0.5676	1	1	0.2914	-0.171024	-0.005853	-0.177878	-0.0198	-0.0139	-0.0176	-0.01	-0.0179	-0.0082	-0.0099	-0.0169	-0.008	-0.0106	-0.0138	-0.017	-0.0113	-0.0071	-0.0071	-0.0135	-0.0189	-0.0113	-0.0108	-0.0101
6576_77	6576	77	0.7778	0.6765	0.5857	0.6944	0.5222	0.5385	0.5263	0.4688	0.3522	0.450982	0.49234	0.430361	0.50462	0.503497	0.505263	0.505953	1	1	0.0392	0.6956	0.5575	0.5229	0.3479	0.4948	0.068815	0.026562	0.093548	0.0021	0.0612	-0.011	0.0006	-0.0235	0.008	0.117	0.0286	-0.0059	0.0482	0.1037	0.0189	-0.0106	0.0375	-0.0102	0.1115	0.0212	-0.0104	0.0429	-0.0125
6577_31	6577	31	0.9038	0.7812	0.8281	0.7879	0.9024	0.8026	0.8553	0.8448	0.177223	0.352825	0.289187	0.339394	0.178259	0.321053	0.250876	0.266786	0.1909	1	0.0264	0.1229	0.3134	0.1292	0.1465	1	0.232099	-0.003422	0.229472	0.0296	-0.0011	-0.0248	0.0267	-0.0293	-0.0162	-0.02	0.0381	0.0056	0.0341	0.0176	-0.0264	-0.0176	-0.0177	0.024	-0.0105	-0.0075	-0.0172	-0.0026	-0.0052
6584_93	6584	93	0.05		0.0769	0.0536	0.1143	0.0769	0.0385	0.0238	0.097435	0	0.144796	0.103246	0.205383	0.144796	0.0754154	0.047619	1	-	1	1	0.3615	1	1	-	0.025756	0.000413	0.026158	0.0136	-0.0154	0.0354	-0.021	0.0153	-0.0133	0.0026	0.0556	-0.0106	0.0051	-0.0154	0.0354	-0.0183	-0.0133	-0.0106	-0.0204	0.0029	-0.0049	-0.0157	0.0189
6586_37	6586	37	0.0417	0.0333	0.0676	0.0735	0.0714	0.0513	0.0556	0.0882	0.0815583	0.0666667	0.12773	0.138279	0.134252	0.0985692	0.106417	0.1633	1	-	0.136	1	1	1	1	1	0.008827	-0.011257	-0.002331	-0.0265	-0.0157	-0.0205	-0.0081	-0.009	-0.0163	-0.0079	-0.0091	-0.0145	-0.0126	-0.0155	-0.0191	-0.0134	-0.0089	-0.0083	-0.0149	-0.0179	-0.0152	-0.011	-0.0102
6596_42	6596	42	0.2885	0.4688	0.2639	0.4306	0.5	0.4324	0.3514	0.3788	0.418554	0.514112	0.393975	0.497261	0.505618	0.497595	0.462051	0.477855	0.6294	0.6383	0.6754	1	1	0.7379	0.2997	1	0.026111	0.014932	0.040654	0.0454	-0.0146	0.0674	0.0269	-0.022	0.0453	0.0744	-0.0203	0.0986	-0.0031	0.0295	-0.0198	0.0477	-0.0136	-0.0027	-0.0081	0.0025	0.0022	-0.0022	0.0312
6599_50	6599	50	0.0741			0.0139		0.0125			0.139763	0	0	0.0277778	0	0.025	0	0	1	-	-	-	-	-	-	-	-0.041836	0.035592	-0.004755	0.0396	0.0699	-	0.0315	-0.0117	-0.0004	0.0838	-	-	0.0032	0.0372	-0.0124	-0.0017	-0.0133	0.0015	0.0727	-	-	0.0004	-
6616_80	6616	80	0.0556	0.0588			0.0111			0.0167	0.106919	0.114082	0	0	0.0222222	0	0	0.0333333	1	1	-	-	-	-	-	-	-0.030688	0.020754	-0.009297	-0.0235	0.0423	0.0589	0.0472	0.0662	-	0.0219	0.0279	-0.0047	-0.0032	0.0506	0.0715	-	-	-0.0022	0.0472	0.0662	-	-	-0.0032
6669_92	6669	92	0.96	0.8235	0.8529	0.8889	0.8409	0.75	0.7632	0.8333	0.078368	0.299465	0.254609	0.200314	0.270636	0.38	0.366316	0.282052	1	0.4084	0.124	0.354	0.5689	0.4007	0.3958	1	0.035306	0.015147	0.049918	0.0762	0.04	-0.0256	0.0142	-0.0074	-0.0123	0.0542	-0.0184	-0.013	-0.0024	0.1346	-0.0045	0.0187	0.0506	0.0155	0.1186	-0.0144	0.0088	0.0382	0.007
6671_37	6671	37	0.7963	0.8824	0.8514	0.9583	0.8523	0.8462	0.9079	0.8281	0.330537	0.213906	0.256573	0.0809861	0.254702	0.263736	0.169474	0.289187	1	1	0.1565	1	1	0.1956	1	0.1994	0.100273	0.005259	0.105005	0.0028	-0.0077	-0.0215	0.1103	0.0262	0.0483	-0.004	-0.0167	-0.0143	0.0485	-0.009	-0.0192	-0.0165	0.0528	-0.0135	0.0363	-0.016	0.0001	0.0075	0.0024
6673_71	6673	71	0.9259	0.7941	0.7973	0.7917	0.7333	0.7179	0.6216	0.6061	0.139763	0.3369	0.327657	0.334508	0.395507	0.410256	0.476859	0.484848	1	1	0.6156	1	0.4764	0.1319	1	1	0.001483	0.036813	0.038242	0.0575	0.0472	-0.0217	0.0538	-0.0192	-0.0139	0.0996	-0.0075	-0.0006	-0.0019	0.1111	-0.009	0.0014	-0.0003	-0.0122	0.2069	0.0465	0.0591	0.0549	0.0172
6674_84	6674	84	0.8846	0.75	0.8529	0.9028	0.875	0.875	0.9286	0.9677	0.208146	0.387094	0.254609	0.178014	0.221264	0.221831	0.134574	0.0634581	1	1	1	1	1	1	1	1	-0.099194	0.0139	-0.083916	0.0398	-0.0104	0.0145	-0.0133	0.0697	-0.0009	-0.0131	0.0378	-0.0092	-0.0074	-0.0143	0.035	-0.0103	-0.0085	-0.0111	-0.0036	0.113	0.0166	-0.0088	0.0043
6682_23	6682	23	0.84	0.8667	0.9	0.9286	0.9444	0.925	0.9189	0.9167	0.274284	0.23908	0.182609	0.134574	0.106118	0.140508	0.151054	0.155367	1	1	1	1	1	1	1	1	-0.093124	-0.001279	-0.094522	-0.0203	0.0015	-0.0159	0.0252	0.0015	-0.008	0.0496	0.0227	0.0024	-0.01	0.023	-0.0004	-0.0084	-0.0126	-0.0081	0.0162	-0.0057	-0.0107	-0.0124	-0.0064
6684_6	6684	6	0.7963	0.7188	0.7576	0.5606	0.5833	0.7632	0.7571	0.6923	0.330537	0.417337	0.372961	0.500233	0.491969	0.366316	0.373086	0.434388	0.0462	0.532	0.6433	0.1581	0.3412	0.3957	1	1	0.042873	0.023706	0.065563	-0.0178	-0.0146	-0.0197	0.1028	0.0316	0.0718	0.0793	0.0127	0.0518	-0.0123	-0.0171	-0.0214	-0.0144	0.0766	0.0567	-0.0153	-0.0214	-0.0139	0.0711	0.0515
6696_36	6696	36		0.9706	0.9857	0.9028	0.9333	0.8974	0.9474	0.9697	0	0.0588235	0.0285714	0.178014	0.125842	0.186479	0.101053	0.0596727	-	-	-	1	0.1634	1	0.0805	1	0.081566	0.011581	0.092203	0.0143	-0.0038	-0.0161	0.0725	0.0127	0.0504	0.0356	-0.0127	0.0166	-0.0074	0.0752	0.0166	0.0543	-0.012	-0.0045	0.0224	-0.024	0.0031	-0.0009	-0.0152
6698_76	6698	76		0.9412	0.973	0.9722	0.9659	0.9359	0.9737	0.9706	0	0.114082	0.0533135	0.0547722	0.0666136	0.121546	0.0519289	0.0579441	-	1	1	1	1	1	1	1	-0.029268	-0.003472	-0.032841	0.0531	0.0078	-0.0069	0.0085	-0.008	-0.0137	0.0133	-0.0123	-0.0115	-0.0119	0.0406	-0.0203	0.003	0.002	-0.0018	0.0071	-0.0059	-0.0133	-0.0135	-0.0111
6712_82	6712	82	0.58	0.3235	0.5139	0.3429	0.3256	0.2179	0.4189	0.3281	0.497144	0.450982	0.50665	0.457143	0.444323	0.345321	0.493522	0.447916	1	1	1	0.2541	0.7351	1	0.4975	0.6941	-0.03835	0.042024	0.005285	0.1012	-0.0076	0.0499	0.0948	-0.0182	0.0464	0.1099	-0.0224	0.0585	-0.0113	0.2354	0.0072	0.1625	0.0266	0.0161	0.0362	-0.0007	0.0057	0.0011	0.0066
6719_82	6719	82	0.9615	0.9375	0.9833	0.9688	0.9868	0.9714	0.973		0.0754154	0.120969	0.0333333	0.0615094	0.0263158	0.0563143	0.0533135	0	0.0193	0.0326	-	1	-	1	1	-	0.324946	-0.011067	0.317476	-0.0465	-0.0215	-0.0073	-0.026	-0.0236	-0.0117	-0.0134	0.0076	-0.0147	-0.0065	-0.0241	-0.0194	-0.0124	-0.0148	-0.0078	-0.0229	-0.0167	-0.0127	-0.0142	-0.0084
6721_71	6721	71	0.8889	0.9706	0.9605	0.9714	0.9767	0.9231	0.9605	0.8939	0.201259	0.0588235	0.0768421	0.0563143	0.0459651	0.143856	0.0768421	0.192539	1	-	1	1	1	1	1	0.2963	0.006373	0.008357	0.014678	0.0232	0.0248	-0.0198	0.0405	-0.0221	-0.0118	0.056	-0.02	-0.0078	-0.0124	-0.0073	-0.0008	0.0004	0.0099	0.0192	0.0248	-0.0198	-0.013	-0.0118	-0.0078
6740_7	6740	7			0.0172	0.0429	0.0349	0.027	0.0606		0	0	0.0344828	0.0832286	0.0681256	0.0533135	0.115618	0	-	-	-	1	0.0359	1	1	-	0.133091	-0.00051	0.132648	-	-0.0026	-0.0141	0.0207	0.0063	-0.0047	0.0016	-0.0164	-0.0162	-0.0165	0.0063	-0.0057	-0.0133	-0.01	-0.0168	0.0376	0.0202	0.0086	-0.011	-0.0095
6741_74	6741	74	0.1818	0.1071	0.1897	0.2344	0.3462	0.2639	0.2206	0.26	0.304441	0.198414	0.312766	0.364584	0.458541	0.393975	0.348991	0.392652	1	1	0.0021	1	1	0.6754	0.309	0.2856	0.157391	0.003825	0.160613	-0.0032	-0.0266	-0.0156	-0.0105	0.0243	-0.0162	0.0472	0.1078	0.0408	0.0148	0.0005	0.0438	-0.0052	-0.0137	0.0016	-0.0161	0.0119	-0.0204	-0.0172	0.0226
6757_14	6757	14	0.037	0.0625	0.0286	0.1143	0.0455	0.0526	0.0556	0.1129	0.0726778	0.120969	0.0563143	0.205383	0.087775	0.101053	0.106417	0.203597	1	1	1	0.0417	1	1	1	0.3164	0.127841	0.001142	0.128837	-0.0173	-0.0152	-0.0071	0.0177	-0.0161	0.0353	-0.0138	-0.0178	-0.0087	0.0171	-0.0127	-0.0208	-0.006	0.0075	-0.0114	-0.012	-0.0216	-0.0047	0.0041	-0.0112
6766_18	6766	18	0.7778	0.9412	0.9861	0.9306	0.9205	0.9028	0.9189		0.3522	0.114082	0.0277778	0.131064	0.148118	0.178014	0.151054	0	0.2899	1	-	0.1362	1	0.2746	1	-	-0.009539	0.043541	0.034417	0.0778	0.1997	0.0153	0.0811	-0.0269	0.0202	0.0728	-0.0162	0.0329	-0.0135	0.0448	-0.0162	0.0483	-0.013	-0.0117	0.0671	-0.0168	0.0359	-0.0147	-0.0116
6773_64	6773	64		0.0294	0.0811	0.0625	0.0581	0.0385	0.027	0.0303	0	0.0588235	0.151054	0.119047	0.110807	0.0749256	0.0533135	0.0596727	-	-	0.1972	1	1	1	1	1	0.048155	-0.000883	0.047315	0.0143	0.0513	-0.0051	0.0424	-0.0106	-0.0144	0.034	-0.0113	-0.0103	-0.0129	0.0177	-0.0199	0.0007	-0.0076	-0.0076	0.0078	-0.0216	0.012	0.001	-0.0006
6784_46	6784	46	0.8704	0.875	0.8947	0.9306	0.9091	0.9359	0.9459	0.9706	0.229907	0.225806	0.190876	0.131064	0.167189	0.121546	0.103665	0.0579441	0.3566	1	1	0.1358	0.2908	1	0.0792	1	0.119206	-0.001925	0.11751	-0.0277	-0.0137	-0.0182	0.0002	-0.007	-0.0068	-0.0101	-0.0171	-0.0118	-0.013	0.0088	0.0043	-0.001	-0.0154	-0.0083	0.0151	0.009	0.003	-0.0177	-0.0063
6800_47	6800	47	0.963	0.9118	0.9079	0.9583	0.8864	0.9625	0.9605	0.9143	0.0726778	0.165776	0.169474	0.0809861	0.203761	0.0731025	0.0768421	0.159006	1	0.0905	0.2604	1	1	1	1	1	0.044435	0.001397	0.04577	-0.0091	0.0048	-0.0296	-0.0158	-0.0083	0.0046	0.0241	-0.0188	-0.0102	0.0229	-0.0154	-0.0019	0.01	-0.0128	0.0293	-0.0156	-0.0051	0.0073	-0.0132	0.0262
6809_66	6809	66	0.0741	0.0882	0.1029	0.1286	0.1341	0.1711	0.1714	0.3103	0.139763	0.165776	0.187444	0.227329	0.235171	0.287368	0.2882	0.435572	0.1139	0.0906	0.2921	1	1	1	0.5574	1	0.01933	0.022861	0.04175	-0.0372	-0.0171	-0.0295	-0.0018	-0.0159	-0.0118	0.0024	-0.012	-0.009	-0.0114	0.0232	0.0033	0.0043	-0.0059	-0.0066	0.0255	0.0061	0.0056	-0.0048	-0.0057
6814_59	6814	59		0.1176	0.1216	0.0694		0.0125	0.0132		0	0.213906	0.216586	0.131064	0	0.025	0.0263158	0	-	1	1	1	-	-	-	-	-0.092579	0.058795	-0.02834	0.1287	0.0943	-0.0192	0.0468	-0.0051	0.0033	-	0.1815	0.1236	0.0665	-0.0051	0.1057	0.0829	0.0297	0.0015	-0.0047	0.1002	0.0794	0.0274	0.0023
6822_28	6822	28	0.963	0.9118	0.9706	0.9571	0.9773	0.9605	0.8514	0.9375	0.0726778	0.165776	0.0579441	0.0832286	0.0449318	0.0768421	0.256573	0.119047	1	1	1	1	1	1	1	1	-0.00559	0.0204	0.014924	0.0014	-0.0157	0.0158	-0.0158	-0.002	-0.0117	-0.0111	0.0343	-0.0121	-0.006	-0.0156	0.0026	-0.0123	-0.0134	-0.0074	0.0501	-0.0061	0.0683	0.0481	0.0901
6830_43	6830	43		0.8824		0.9722	0.9886	0.975	0.9861	0.9853	0	0.213906	0	0.0547722	0.0227273	0.0493675	0.0277778	0.0294118	-	0.178	-	1	-	1	-	-	0.14807	0.024818	0.169213	0.1132	-	0.1459	0.0078	0.0462	0.0143	-0.0064	0.1084	-0.0023	-0.0053	0.0051	0.0569	0.0109	-0.013	-0.0066	-0.0047	0.0858	0	-0.0092	-0.0125
6841_58	6841	58	0.9444	0.9706	0.9865	0.9722	0.9778	0.9615	0.9737	0.9706	0.106919	0.0588235	0.027027	0.0547722	0.0439444	0.0749256	0.0519289	0.0579441	1	-	-	1	1	0.0389	1	1	0.109362	-0.011564	0.099063	-0.0158	0.0135	-0.0148	-0.0057	-0.0219	-0.0086	0.0021	-0.0194	-0.0102	-0.0118	-0.0176	-0.0314	-0.0077	-0.0171	-0.0123	-0.0039	-0.0213	-0.0092	-0.0135	-0.0118
6846_86	6846	86			0.027			0.0125	0.0278	0.0571	0	0	0.0533135	0	0	0.025	0.0547722	0.109317	-	-	1	-	-	-	1	1	-0.025634	0.011903	-0.013427	-	0.0078	-0.0014	-	-	0.0128	-	-	0.018	-	-0.0051	-0.0124	-0.0075	-0.0017	0.0015	0.0085	-0.0008	-0.0137	0.0137	0.0191
6849_64	6849	64	0.9259	0.9118	0.9342	0.9167	0.9545	0.8684	0.8816	0.8824	0.139763	0.165776	0.124561	0.154931	0.087775	0.231579	0.211579	0.210712	1	0.0901	1	1	1	1	0.0028	0.3747	0.130456	-0.004423	0.12661	-0.0294	-0.0146	-0.0225	-0.0147	-0.0258	-0.0105	-0.0066	-0.0089	-0.0078	0.0003	0.0031	-0.0138	0.0125	0	0.0358	-0.0117	-0.0312	-0.0017	-0.0116	0.0188
6854_40	6854	40	0.037	0.0588	0.0263			0.0256	0.0395	0.0152	0.0726778	0.114082	0.0519289	0	0	0.0506154	0.0768421	0.030303	1	1	1	-	-	1	1	-	-0.022236	0.001795	-0.020402	-0.0183	-0.0139	-0.0059	0.0276	0.0697	0.0125	0.0349	0.085	0.0169	-	-0.0134	-0.0048	-0.013	0.0116	0.016	-0.0156	-0.0166	-0.0103	0.0257	0.0315
6864_77	6864	77	0.0208		0.0395	0.0694	0.05	0.0385	0.0571		0.0416667	0	0.0768421	0.131064	0.0962025	0.0749256	0.109317	0	-	-	1	1	1	1	1	-	-0.038849	0.001188	-0.037615	-0.0075	-0.0113	0.0083	0.0082	0.0324	-0.0042	-0.005	0.0164	-0.0112	-0.0092	-0.0117	0.0075	-0.0128	-0.0033	-0.0108	-0.0008	0.0227	-0.0099	-0.0122	-0.0125
6870_74	6870	74	0.0385	0.0667	0.1061	0.0417	0.093	0.0375	0.0676	0.05	0.0754154	0.128733	0.192539	0.0809861	0.170726	0.0731025	0.12773	0.09661	1	1	0.297	1	0.0284	1	1	1	0.132389	-0.005457	0.127655	-0.0174	0.0122	-0.0195	-0.0163	-0.0165	0.0141	0.001	-0.0269	-0.0174	0.0034	-0.0157	-0.0126	0.0208	-0.0128	0.0088	-0.0077	-0.0227	-0.0064	-0.0067	-0.0117
6871_92	6871	92	0.4583	0.5882	0.4861	0.4306	0.3947	0.5	0.5455	0.5806	0.507092	0.499106	0.50665	0.497261	0.484211	0.50633	0.503497	0.494977	1	0.6233	1	0.7454	0.7353	0.115	0.7314	1	-0.100596	0.00425	-0.095919	0.01	-0.0157	0.0009	-0.0155	0.0297	-0.0071	-0.008	0.0548	0.0042	-0.01	-0.0104	0	-0.0107	-0.0012	0.0119	-0.0022	-0.0163	-0.0067	0.0128	0.0321
6884_92	6884	92	0.98		0.9571	0.9583	0.9556	0.8784	0.9737	0.9714	0.04	0	0.0832286	0.0809861	0.0858933	0.216586	0.0519289	0.0563143	-	-	1	1	1	0.0648	1	1	0.119877	0.012457	0.130841	-0.0081	-0.0088	0.0112	-0.0094	0.0102	-0.0138	-0.0066	0.0117	-0.0124	-0.0121	0.0459	0.0643	0.0225	0.0245	0.0251	-0.0158	-0.0019	-0.0094	-0.0097	-0.0072
6887_43	6887	43	0.2037	0.0588	0.1806	0.1429	0.2045	0.2125	0.2027	0.1765	0.330537	0.114082	0.300078	0.248449	0.329155	0.338925	0.327657	0.294997	0.2699	1	1	1	1	1	0.6133	0.5556	0.007651	-0.003606	0.004072	0.0533	-0.0162	0.0387	-0.004	0.0153	-0.0079	-0.0168	0.0545	-0.0111	0.0006	-0.0173	0.0609	-0.0103	0.0034	-0.0123	-0.0187	0.053	-0.0129	-0.0014	-0.0134
6888_41	6888	41	0.04	0.1176	0.0833	0.0714	0.1125	0.1351	0.1486	0.1364	0.078368	0.213906	0.154931	0.134574	0.202215	0.236949	0.256573	0.239161	1	1	1	1	0.3979	1	0.5733	1	-0.07836	-0.000415	-0.078808	0.0221	-0.0007	-0.0131	-0.0075	-0.0068	-0.0123	0.0157	-0.0226	-0.0092	-0.0044	0.0362	-0.0176	0.0016	0.0093	-0.0107	0.0471	-0.0146	0.0087	0.0178	-0.007
6909_18	6909	18			0.9545		0.9773	0.9595	0.9355	0.9545	0	0	0.0881121	0	0.0449318	0.0788595	0.122687	0.0881121	-	-	1	-	1	1	0.0992	1	0.106952	0.002392	0.109088	-	0.0225	0.0135	-	-	0.0321	0.0017	-0.0044	-0.0048	0.0074	0.0172	0.0092	-0.0138	0.0256	-0.007	0.0312	0.0177	-0.0165	0.0457	0.0046
6910_45	6910	45	0.8077	0.9118	0.8167	0.8056	0.8333	0.775	0.8824	0.7931	0.316742	0.165776	0.30452	0.317683	0.281124	0.353165	0.210712	0.333938	1	1	1	1	0.57	0.1584	0.3698	1	-0.076023	-0.002447	-0.078656	0.0173	-0.0184	0.0124	-0.0165	0.0209	-0.0148	-0.0119	0.0075	-0.012	-0.0088	-0.0102	0.045	-0.007	-0.0082	0.0015	0.0032	-0.0203	0	0.0074	-0.003
6921_37	6921	37	0.9259	0.9118	0.9242	0.9571	0.9091	0.8625	0.9324	0.9194	0.139763	0.165776	0.142191	0.0832286	0.167189	0.24019	0.12773	0.150713	1	1	0.1538	0.0437	1	0.5498	1	1	0.064167	-0.00543	0.059085	-0.0215	-0.0202	-0.0265	-0.0117	-0.01	-0.0123	-0.0121	-0.019	-0.0131	0.0033	0.0041	-0.0107	0.0033	0.036	-0.0012	-0.015	-0.0173	-0.0163	-0.0113	-0.0079
6924_26	6924	26	0.1154	0.0938	0.0676	0.2083	0.0952	0.1316	0.1857	0.2414	0.208146	0.175406	0.12773	0.334508	0.174412	0.231579	0.306831	0.372655	1	1	0.1334	0.3035	1	1	0.5688	0.1541	-0.151794	0.018452	-0.130541	-0.0208	-0.004	-0.0227	0.0173	0.0276	0.0686	-0.012	-0.0201	-0.0089	0.0396	-0.0131	-0.013	0.0088	0.0101	-0.0045	0.005	0.0131	0.0491	-0.0093	0.0235
6930_85	6930	85	0.0192		0.0735	0.0143			0.027	0.0161	0.0384615	0	0.138279	0.0285714	0	0	0.0533135	0.0322581	-	-	1	-	-	-	0.0134	-	0.175553	0.014827	0.187777	-0.0087	0.0147	0.0363	-0.0163	-0.0115	0.028	0.0102	-	0.0711	0.003	0.0076	-	0.0654	0.0012	-	-0.0267	-0.024	0.0052	-0.0197	0.0041
6933_62	6933	62	0.25	0.2353	0.2222	0.197	0.3222	0.3462	0.2027	0.2647	0.382354	0.370765	0.350547	0.321212	0.441698	0.458541	0.327657	0.395082	1	0.5193	1	0.5737	1	0.1566	0.6142	1	0.057201	0.001531	0.058644	-0.0199	-0.0143	-0.0203	-0.0097	-0.0181	-0.0142	-0.0027	-0.0017	0.0117	0.0252	0.0033	0.0044	0.0214	0.0374	-0.0127	-0.0101	-0.018	-0.0137	-0.0162	0.0229
6934_38	6934	38	0.9444	0.8824	0.8289	0.8611	0.9333	0.9211	0.9306		0.106919	0.213906	0.287368	0.242567	0.125842	0.147368	0.131064	0	1	1	0.2767	1	1	1	0.1358	-	0.027665	0.022755	0.04979	0.004	0.0427	-0.013	0.0229	-0.0171	-0.0102	-0.0132	-0.0013	0.0396	0.018	-0.0108	-0.0106	0.024	0.0066	-0.0103	-0.0184	-0.0106	0.031	0.0113	-0.0143
6970_73	6970	73	0.5926	0.5938	0.5263	0.5556	0.6444	0.55	0.5132	0.6143	0.491963	0.497981	0.505263	0.500783	0.46342	0.501265	0.506316	0.480746	1	0.2964	0.0077	0.1921	0.513	0.0134	0.529	0.2771	0.108079	-0.006827	0.10199	-0.0284	-0.0023	-0.0083	-0.0154	-0.0265	-0.0102	-0.0102	-0.0205	0.0183	0.0017	-0.0156	-0.0275	-0.0116	-0.0177	0.0035	-0.004	-0.0139	-0.0106	-0.0124	0.0215
6982_52	6982	52	0.1154	0.0588	0.1667	0.0882	0.1778	0.1143	0.2059	0.0833	0.208146	0.114082	0.282052	0.1633	0.295631	0.205383	0.331871	0.155367	1	1	0.1902	1	0.6064	1	0.5965	1	0.046608	0.005481	0.051834	-0.0034	-0.0088	0.0239	-0.0114	-0.0149	0.0107	-0.001	0.0341	-0.0151	0.0197	-0.0151	-0.0022	-0.0048	-0.0094	0.0027	0.0116	0.0556	-0.0127	0.0388	-0.0119
6983_57	6983	57	0.0185		0.027	0.0735	0.0333	0.0417	0.0135	0.0667	0.037037	0	0.0533135	0.138279	0.0651689	0.0809861	0.027027	0.126553	-	-	1	1	1	1	-	1	-0.036949	0.001523	-0.03537	-0.0091	-0.0145	-0.0014	0.0164	0.0363	0.0095	-0.0107	0.0035	-0.0115	0.0044	-0.0073	0.0102	-0.0103	-0.0042	-0.0113	-0.0154	-0.0119	-0.0089	0.0306	-0.0039
6987_12	6987	12	0.2727	0.1176	0.0303	0.0882	0.2222	0.1389	0.1351	0.1061	0.405918	0.213906	0.0596727	0.1633	0.349562	0.242567	0.236949	0.192539	0.6237	1	1	1	0.0221	1	0.5024	0.2956	0.113347	0.028986	0.139048	0.045	0.2167	0.0457	0.1011	-0.0155	0.0157	-0.0148	0.0087	0.1259	0.0478	0.0394	-0.0171	0.0596	0	0.0081	0.0414	-0.0213	0.0532	-0.0035	0.0096
6992_85	6992	85	0.9423	0.8333	0.8676	0.8143	0.7444	0.8846	0.8611	0.75	0.110862	0.287353	0.2331	0.306831	0.384769	0.206792	0.242567	0.380953	1	1	0.4532	0.5684	1	0.4077	1	1	-0.025549	0.018812	-0.006256	0.043	0.0125	-0.0202	0.0564	-0.0181	-0.0029	0.1087	0	0.0328	0.0021	0.0023	-0.0124	-0.0144	0.0068	0.0497	0.0202	-0.0172	-0.014	-0.0035	0.0294
6996_65	6996	65	0.9423						0.9857	0.9688	0.110862	0	0	0	0	0	0.0285714	0.0615094	0.0584	-	-	-	-	-	-	1	0.318312	0.01517	0.328653	0.0082	0.0404	-	0.0404	-	-	0.051	-	-	-	0.0472	-	-	-	-	0.0044	-0.0115	0	0	0.003
7001_50	7001	50	0.1042	0.0312	0.125	0.1618	0.1184	0.1892	0.15	0.0862	0.190604	0.0625	0.221831	0.275241	0.211579	0.310995	0.259323	0.160314	1	-	1	1	1	0.5829	1	1	-0.037985	0.001277	-0.036659	0.0139	-0.0134	0.0298	-0.0039	0.0548	-0.0084	-0.0143	0.0248	-0.0118	-0.0057	0.0089	0.0739	0.0014	-0.013	0.0055	-0.0071	0.0505	-0.0106	-0.0146	-0.0086
7002_58	7002	58	0.1111	0.1765	0.1316	0.125	0.0333	0.0641	0.0811	0.1094	0.201259	0.299465	0.231579	0.221831	0.0651689	0.121546	0.151054	0.197916	1	0.4108	0.4937	0.4324	1	0.1283	1	1	0.061754	0.005057	0.066499	-0.0074	-0.0144	-0.0165	-0.0161	-0.0146	-0.015	0.0371	0.12	0.0525	0.0465	-0.0032	0.0427	0.0103	0.0055	-0.0043	-0.0094	0.0227	-0.0004	-0.0039	0.0103
7029_51	7029	51	0.1296	0.0294	0.1216	0.0278	0.0568	0.1053	0.0921	0.1714	0.229907	0.0588235	0.216586	0.0547722	0.108411	0.190876	0.169474	0.2882	0.3591	-	0.0665	1	0.1105	1	1	1	0.105389	0.011963	0.116091	0.0317	-0.021	0.0212	0.0577	-0.0219	0.0442	0.015	-0.0192	0.0093	-0.006	-0.0137	0.0185	-0.0142	0.0346	0.0027	-0.0095	0.0092	-0.0112	0.0233	-0.0045
7044_42	7044	42	0.98	0.9412	0.9444	0.8611	0.8068	0.825	0.8108	0.8382	0.04	0.114082	0.106417	0.242567	0.315309	0.292405	0.310995	0.275241	-	1	0.088	1	0.6427	1	0.0876	0.5629	0.049266	0.021059	0.069288	-0.0025	-0.0077	-0.0291	0.0688	0.0127	0.0246	0.1087	0.0457	0.0661	-0.002	0.0965	0.0346	0.0523	-0.0074	-0.0112	0.1067	0.0391	0.062	-0.0062	-0.0148
7045_13	7045	13	0.8333	0.8824	0.8143	0.7571	0.7889	0.859	0.8056	0.7714	0.283019	0.213906	0.306831	0.373086	0.336829	0.245421	0.317683	0.357763	0.5494	1	0.5659	0.3776	0.0794	1	0.3067	0.6492	-0.014656	-0.004671	-0.019395	-0.0155	-0.0139	-0.001	-0.0012	0.0239	-0.0046	-0.0119	0.0042	-0.0118	-0.0128	-0.0126	-0.0161	-0.0038	0.0196	0.0033	-0.0121	0.0034	-0.0108	-0.007	-0.0126
7051_79	7051	79	0.0577	0.0588	0.0526	0.0417		0.0128	0.0263		0.110862	0.114082	0.101053	0.0809861	0	0.025641	0.0519289	0	1	1	1	1	-	-	1	-	-0.033497	0.007859	-0.025375	-0.0239	-0.0155	-0.0205	-0.0134	-0.0181	-0.0118	0.0637	0.085	0.0461	0.0349	0.018	0.0196	0.0125	0.0029	0.0019	-0.0027	-0.0059	-0.0037	-0.0097	0.0169
7082_81	7082	81	0.0577	0.0882	0.0541	0.0972		0.0625	0.0156	0.0152	0.110862	0.165776	0.103665	0.178014	0	0.11867	0.03125	0.030303	1	1	0.0818	1	-	1	-	-	0.02999	0.01308	0.042678	-0.0162	-0.0209	-0.0177	-0.0049	-0.0197	-0.0021	0.0579	0.1231	0.0376	0.0912	-0.0151	-0.0149	-0.015	-0.004	0.0513	0.0095	0.0447	0.0008	0.0454	0.0036
7086_28	7086	28	0.08	0.0625	0.0303	0.0286	0.0114		0.0143		0.150204	0.120969	0.0596727	0.0563143	0.0227273	0	0.0285714	0	1	1	1	1	-	-	-	-	-0.035718	0.015126	-0.020052	-0.0225	0.0083	-0.0096	0.0114	-0.0071	-0.0147	0.0511	0.0322	-0.0038	-0.0048	0.0799	0.0763	0.017	0.0147	-0.0027	0.037	0.0182	-0.0088	-0.0094	-0.0126
7091_13	7091	13	0.1154	0.1875	0.1447	0.1143	0.2558	0.2162	0.1579	0.2031	0.208146	0.314519	0.250876	0.205383	0.385226	0.343576	0.269474	0.328869	1	0.4348	0.5741	1	0.4186	0.658	0.559	0.5783	0.04231	0.003137	0.045314	-0.0054	-0.0126	-0.0182	-0.0151	-0.0007	-0.0095	0.043	-0.0125	0.0238	0.0492	0.0185	-0.0227	0.0031	0.0232	-0.0098	-0.0064	-0.0183	-0.0118	-0.0037	0.0159
7122_64	7122	64		0.9412	0.973	0.9857					0	0.114082	0.0533135	0.0285714	0	0	0	0	-	1	1	-	-	-	-	-	-0.023833	0.018402	-0.004993	0.0531	0.0078	-0.0069	-0.0038	0.0138	-0.0099	-	0.085	0.018	0.0037	-	0.0766	0.0155	0.0019	-	-	0.0732	0.0144	0.0012	-
7128_27	7128	27	0.9074	0.8824	0.8889	0.8571	0.9659	0.8649	0.8649	0.8906	0.171207	0.213906	0.200314	0.248449	0.0666136	0.236949	0.236949	0.197916	1	0.1835	0.3538	1	1	1	0.5011	0.3054	0.038796	-0.00018	0.038622	-0.025	-0.0158	-0.028	-0.0025	-0.0202	-0.0096	0.0179	0.0382	0.0317	0.0648	-0.0054	-0.0213	-0.0112	-0.0117	0.0564	-0.0079	-0.025	-0.013	-0.0134	0.0544
7129_15	7129	15	0.7407	0.9706	0.973		0.9773			0.9545	0.391333	0.0588235	0.0533135	0	0.0449318	0	0	0.0881121	0.6403	-	1	-	1	-	-	1	-0.089877	0.149037	0.072555	0.1525	0.2078	-0.0216	0.28	0.0243	0.0133	0.2338	-0.0197	-0.012	0.0083	0.2935	0.0284	0.0155	-	0.01	0.2868	0.0264	0.0144	-	0.0092
7143_53	7143	53	0.7692	0.7941	0.8553	0.8889	0.8864	0.95	0.9079	0.9688	0.361992	0.3369	0.250876	0.200314	0.203761	0.0962025	0.169474	0.0615094	0.2814	1	0.5699	1	0.4395	1	1	1	-0.075718	0.0262	-0.047534	-0.0164	0.0106	-0.0068	0.0389	0.0186	-0.0084	0.0371	0.0153	-0.0091	-0.0129	0.1312	0.1136	0.0376	0.0135	0.0136	0.0611	0.0393	0	-0.0103	-0.0102
7145_83	7145	83	0.8333	0.5312	0.6579	0.7714	0.8	0.7375	0.8056	0.7794	0.283019	0.514112	0.456139	0.357763	0.323596	0.392087	0.317683	0.348991	0.5498	0.1537	0.7216	0.3305	0.3456	0.4083	0.0108	0.3028	0.216562	0.017442	0.230226	0.1772	0.0591	0.0075	-0.0073	0.1008	0.0157	-0.0136	0.1426	0.0374	-0.0129	0.0085	0.0671	0.0005	-0.013	-0.0029	-0.0193	0.1417	0.0377	-0.0156	-0.0166
7156_40	7156	40	0.0962	0.2188	0.1857	0.1552	0.1628	0.2222	0.1471	0.1923	0.177223	0.352825	0.306831	0.266786	0.275786	0.350547	0.254609	0.316742	1	0.1086	1	0.5198	0.5742	1	1	0.2043	0.030352	-0.006306	0.024237	0.0296	0.0156	-0.0233	-0.0033	-0.0172	-0.0131	0.0056	-0.0116	-0.0098	-0.0133	0.0388	-0.0274	-0.0104	-0.0023	-0.0005	-0.003	-0.0072	-0.008	-0.0154	-0.0101
7195_13	7195	13	0.9615	0.9412	0.9242	0.9444	0.9773	0.9487	0.9189	0.9643	0.0754154	0.114082	0.142191	0.106417	0.0449318	0.0985692	0.151054	0.0701286	1	1	1	1	1	1	1	1	-0.047585	-0.005771	-0.053631	-0.0194	-0.004	-0.0192	-0.013	-0.0211	-0.0105	-0.0107	0.0005	0.0196	0.0027	-0.0138	-0.0201	-0.0082	-0.0128	-0.0001	-0.0002	-0.0168	-0.0133	-0.0079	0.0242
7206_76	7206	76	0.06	0.0882	0.0694	0.0735	0.0952	0.0811	0.1111	0.0806	0.115104	0.165776	0.131064	0.138279	0.174412	0.151054	0.200314	0.150713	1	1	1	1	1	1	0.3537	1	-0.02753	-0.011963	-0.039822	-0.0177	-0.0156	-0.0181	-0.0152	-0.0195	-0.0135	-0.0066	-0.019	-0.0076	-0.0093	-0.0126	-0.02	-0.0119	-0.0129	-0.0105	-0.0031	-0.0216	-0.0045	-0.0072	-0.0122
7215_88	7215	88		0.9667		0.9833			0.9848		0	0.0666667	0	0.0333333	0	0	0.030303	0	-	-	-	-	-	-	-	-	-0.004657	0.000353	-0.004302	0.021	-	0.021	-0.0018	-0.019	-0.0018	-	0.0392	-	0.0054	-	0.0292	-	0.0016	-	-0.0031	-0.0165	-0.0031	-0.0161	0.0034
7222_32	7222	32		0.1	0.0694	0.0441	0.0667	0.0541	0.0405	0.0571	0	0.186207	0.131064	0.0856	0.125842	0.103665	0.0788595	0.109317	-	0.1039	0.003	1	1	0.0832	1	1	0.25256	-0.007323	0.247087	0.0965	0.0333	-0.036	0.024	-0.0045	-0.0155	0.0407	-0.0185	-0.0168	-0.0076	0.0239	-0.0203	-0.0211	-0.0171	-0.0131	0.02	0.0017	-0.0125	-0.0137	-0.0052
7228_47	7228	47	0.9231	0.8824	0.9324	0.9583	0.9667	0.9744	0.9605	0.9375	0.144796	0.213906	0.12773	0.0809861	0.0651689	0.0506154	0.0768421	0.119047	1	0.1788	1	1	1	1	1	1	0.02415	-0.001939	0.022257	-0.0198	-0.0149	-0.0089	-0.0042	0.0195	-0.0067	0.0057	0.0404	0.0008	-0.0113	0.0144	0.0543	0.0073	-0.0092	-0.0108	-0.002	0.0243	-0.005	-0.0132	-0.0114
7247_22	7247	22	0.9167		0.9833		0.9865	0.9559			0.156029	0	0.0333333	0	0.027027	0.0856	0	0	0.1255	-	-	-	-	0.0436	-	-	0.426574	0.017146	0.436407	0.0302	0.024	-0.0129	0.0711	-	0.0011	0.0375	-0.0143	-0.015	-0.002	-0.0145	-0.0079	-0.0113	0.0182	-0.0042	0.0749	-	0.0021	-	-0.0012
7252_88	7252	88	0.8704	0.9118	0.9737	0.9167	0.9333	0.9103	0.9474	0.9853	0.229907	0.165776	0.0519289	0.154931	0.125842	0.1655	0.101053	0.0294118	0.0367	1	1	1	0.1606	1	1	-	0.106181	0.004747	0.110423	-0.0244	0.0587	0.0235	-0.0087	-0.0203	0.0188	0.003	-0.0209	0.0029	-0.012	-0.0108	-0.0198	0.0241	-0.0122	-0.0095	0.0172	-0.0097	-0.0037	-0.0053	-0.0125
7253_40	7253	40	0.037	0.0588	0.0417	0.0312	0.0556	0.0513	0.0395	0.0735	0.0726778	0.114082	0.0809861	0.0615094	0.106118	0.0985692	0.0768421	0.138279	1	1	1	1	1	1	1	1	-0.039571	-0.010554	-0.050542	-0.0183	-0.0158	-0.0181	-0.0165	-0.0125	-0.0131	-0.0107	-0.0197	-0.0101	-0.0062	-0.013	-0.0201	-0.012	-0.0089	-0.0114	-0.0156	-0.0166	-0.0132	-0.0133	-0.0089
7259_30	7259	30	0.0741	0.1765	0.1667	0.1	0.1512	0.1875	0.1618	0.2419	0.139763	0.299465	0.282052	0.182609	0.259644	0.308545	0.275241	0.372819	0.1116	0.4103	1	0.2822	0.5645	0.1114	1	0.3194	0.132063	0.001501	0.133366	0.0196	0.0193	-0.0247	-0.0178	-0.0002	0.0029	0.0126	-0.0175	-0.0116	-0.001	0.0316	-0.0267	-0.0149	0.0135	-0.0083	0.016	-0.0241	-0.0156	0.0006	-0.0119
7260_22	7260	22	0.8696		0.9167		0.9881	0.9559	0.9853	0.9697	0.231883	0	0.155367	0	0.0238095	0.0856	0.0294118	0.0596727	1	-	1	-	-	1	-	1	-0.069001	0.035007	-0.031579	0.0918	-0.0055	0.044	0.1382	-	0.072	0.1152	-0.0137	0.0491	-0.0033	0.034	0.0108	-0.0018	0.0286	0.0072	0.095	-0.0125	0.0372	-0.0009	-0.0132
7274_26	7274	26	0.06	0.0588	0.1	0.1176	0.1	0.0769	0.0882	0.0441	0.115104	0.114082	0.182609	0.210712	0.182022	0.143856	0.1633	0.0856	1	1	1	1	0.3553	0.1859	0.2132	1	0.066291	-0.008453	0.058398	-0.0243	-0.0054	-0.0096	0.0038	-0.0005	-0.0115	-0.007	-0.0124	-0.0134	-0.0117	-0.0175	-0.0237	-0.0115	-0.0052	-0.0113	-0.015	-0.0211	-0.0151	-0.011	-0.0149
7282_66	7282	66	0.7778	0.7941	0.7838	0.6111	0.8111	0.7821	0.8026	0.8485	0.3522	0.3369	0.343576	0.482003	0.309862	0.345321	0.321053	0.261073	0.5692	0.5338	0.656	0.1616	1	0.6562	1	0.552	-0.048582	0.016292	-0.031499	-0.0275	-0.0178	-0.0234	0.0485	0.0559	0.0572	-0.0118	-0.0194	-0.01	0.0856	-0.0158	-0.0202	-0.0129	0.0572	-0.0083	-0.0147	-0.0214	-0.0124	0.075	-0.0112
7289_52	7289	52	0.1346	0.2059	0.2568	0.0833	0.1429	0.1	0.1389	0.1452	0.237558	0.3369	0.386895	0.154931	0.247848	0.182278	0.242567	0.252248	1	0.5384	1	1	1	1	1	1	-0.061197	0.011637	-0.048848	-0.0058	0.0298	-0.0148	-0.0009	0.0462	0.0889	-0.0151	-0.0076	0.0281	0.0044	-0.0082	0.0275	0.0702	-0.0105	-0.0035	-0.0143	-0.0043	0.0306	0.0033	-0.0124
7302_93	7302	93		0.0714	0.0625	0.0278	0.0333	0.0263	0.0139	0.1034	0	0.137564	0.119047	0.0547722	0.0651689	0.0519289	0.0277778	0.188748	-	1	1	1	1	1	-	0.2507	0.056572	0.010707	0.066673	0.0751	0.0411	-0.0244	0.0078	0.0006	0	0.0118	-0.0049	-0.0031	-0.0119	0.0064	0.0036	0.002	-0.0135	-0.0112	-0.0047	0.0321	0.0189	-0.0092	-0.0045
7311_50	7311	50	0.0577	0.0625	0.0156	0.0312		0.0139			0.110862	0.120969	0.03125	0.0615094	0	0.0277778	0	0	0.0587	1	-	1	-	-	-	-	0.202885	0.009766	0.21067	-0.036	0.0003	0.0132	-0.0161	-0.0109	-0.0103	0.0497	0.0895	0.0044	0.0228	0.0058	0.0198	-0.0149	-0.0077	0.0022	0.0404	0.0763	0.0014	0.0182	-
7320_31	7320	31	0.1296	0.2059	0.1528	0.1806	0.3556	0.2368	0.3784	0.197	0.229907	0.3369	0.262519	0.300078	0.46342	0.366316	0.476859	0.321212	1	1	0.1649	1	0.188	0.3979	0.4956	1	0.045209	0.034369	0.078024	0.0019	-0.016	-0.0137	-0.0057	-0.0179	-0.0129	0.1058	0.0282	0.0859	0.06	0.0199	-0.0197	0.0062	-0.005	0.0187	0.1322	0.0483	0.1098	0.081	-0.0122
7324_34	7324	34	0.9259		0.9737	0.9722					0.139763	0	0.0519289	0.0547722	0	0	0	0	1	-	1	1	-	-	-	-	-0.038413	0.027957	-0.009382	0.0396	0.0106	-0.0019	0.008	-0.0008	-0.0135	0.0838	-	0.0169	0.0191	0.077	-	0.0145	0.0165	-	0.0742	-	0.0135	0.0154	-
7348_64	7348	64		0.9412	0.9737	0.9722	0.9886		0.9868	0.95	0	0.114082	0.0519289	0.0547722	0.0227273	0	0.0263158	0.09661	-	1	1	1	-	-	-	1	-0.022689	0.004126	-0.01847	0.0531	0.0071	-0.0059	0.0085	-0.008	-0.0135	-0.0059	0.0266	-0.006	-0.0053	-	0.0749	0.014	0.016	-0.0014	-0.0047	0.0182	-0.0087	-0.0081	-0.0123
7352_10	7352	10	0.9762	0.9688	0.9844		0.9767	0.9688	0.9355	0.9167	0.047619	0.0625	0.03125	0	0.0459651	0.0615094	0.122687	0.156029	-	-	-	-	1	1	1	0.1257	0.103603	0.004041	0.107225	-0.0272	-0.0183	-0.0178	0.0128	0.0272	0.0014	-0.0179	-0.0204	-0.0122	0.0084	-0.0189	-0.0237	-0.0103	0.0182	-0.0124	-0.0012	-0.0121	0.0159	0.0548	0.0084
7361_42	7361	42	0.0385	0.0294	0.0286	0.0588	0.0444	0.0641	0.0395	0.0161	0.0754154	0.0588235	0.0563143	0.112379	0.0858933	0.121546	0.0768421	0.0322581	1	-	1	0.0887	1	1	1	-	0.061465	-0.00985	0.05222	-0.0234	-0.0152	-0.0221	-0.0183	-0.0219	-0.0082	-0.0145	-0.0171	-0.009	-0.0138	-0.009	-0.0085	0.001	-0.0163	-0.0077	-0.016	-0.0198	-0.0118	-0.0138	-0.0116
7368_74	7368	74	0.6667	0.4706	0.4861	0.6618	0.5682	0.4872	0.4583	0.5156	0.45283	0.513371	0.50665	0.454347	0.496343	0.506162	0.503522	0.507441	1	0.0485	0.1795	1	0.5533	0.7477	0.7474	0.7307	0.020104	0.011273	0.03115	0.0481	0.0511	-0.0216	-0.0173	0.0476	0.0492	0.0061	-0.0032	0.0031	0.0059	0.0474	-0.0261	-0.0124	0.0463	0.0011	0.0681	-0.0268	-0.0111	0.0665	0.0117
7376_30	7376	30	0.8846	0.9062	0.9722	0.9861	0.9643	0.8875	0.9595	0.9848	0.208146	0.175406	0.0547722	0.0277778	0.0697071	0.202215	0.0788595	0.030303	1	1	1	-	1	0.3947	1	-	0.003618	0.020803	0.024345	-0.0208	0.0472	0.0256	0.0784	0.0625	-0.0092	0.0363	0.0136	-0.0118	-0.0032	-0.0167	-0.0224	0.038	0.0622	0.0296	0.0267	0.0051	-0.0111	-0.0002	-0.0122
7377_22	7377	22	0.8704	0.8529	0.9054	0.875	0.9091	0.9375	0.9714	0.9394	0.229907	0.258465	0.173641	0.221831	0.167189	0.11867	0.0563143	0.115618	1	1	1	0.4314	1	1	1	1	-0.050529	0.003592	-0.046755	-0.0198	-0.0081	-0.0053	-0.0166	-0.0207	-0.0095	-0.0055	-0.0017	-0.0114	-0.0069	0.0135	0.0253	-0.0049	0.0093	-0.0055	0.0592	0.0877	0.0239	0.0483	0.0206
7379_61	7379	61	0.7778	0.7647	0.75	0.6667	0.7222	0.75	0.7632	0.7273	0.3522	0.370765	0.38	0.450706	0.405742	0.38	0.366316	0.402797	0.2892	0.52	0.3958	0.2637	1	1	0.3931	0.6648	-0.082163	-0.00742	-0.090192	-0.0172	-0.0104	-0.0165	0.0178	0.0064	0.0061	-0.0051	-0.0138	-0.009	-0.0036	-0.0118	-0.0187	-0.0119	0.0052	-0.0098	-0.0151	-0.022	-0.0125	0.0101	-0.0083
7393_73	7393	73	0.9423	0.9706	0.9412	0.9429	0.9556	0.9737	0.9583	0.95	0.110862	0.0588235	0.112379	0.109317	0.0858933	0.0519289	0.0809861	0.09661	1	-	1	1	1	1	1	1	-0.035794	-0.011637	-0.047848	-0.015	-0.0165	-0.0123	-0.0163	-0.013	-0.014	-0.0129	-0.0171	-0.0104	-0.0106	-0.0027	-0.0213	-0.0003	-0.0013	-0.0072	-0.0134	-0.0195	-0.0108	-0.0111	-0.0121
7398_83	7398	83	0.6538	0.6875	0.7632	0.6806	0.7093	0.7763	0.8056	0.6618	0.461538	0.44355	0.366316	0.440922	0.417237	0.351929	0.317683	0.454347	0.6619	1	0.6549	0.2741	0.4572	0.1544	1	0.2545	-0.180066	0.003993	-0.175354	-0.0192	0.0157	-0.0042	-0.012	-0.0188	0.0058	-0.0057	-0.0171	-0.003	-0.0085	0.0248	0.0038	-0.01	0.0128	0.0019	0.0443	0.0182	-0.0069	0.0285	0.0136
7400_56	7400	56	0.74	0.7333	0.8235	0.7286	0.7317	0.7656	0.7639	0.75	0.392652	0.4046	0.294997	0.401243	0.397471	0.364584	0.365806	0.381357	0.1433	1	1	0.3903	0.6954	0.3095	0.1582	0.6398	-0.115351	-0.008825	-0.125194	-0.0216	0.0062	0.0007	-0.0125	-0.0207	0.013	-0.013	-0.0215	0.0113	-0.0113	-0.0159	-0.0262	-0.0069	-0.0113	-0.0115	-0.0102	-0.0167	-0.0012	-0.0073	-0.0079
7409_21	7409	21	0.8077	0.9412	0.9459	0.8714	0.8222	0.9359	0.8421	0.8485	0.316742	0.114082	0.103665	0.227329	0.295631	0.121546	0.269474	0.261073	0.2017	1	1	0.4455	0.3163	1	1	0.5523	0.015228	0.012574	0.027611	0.0431	0.0745	-0.0208	-0.0049	0.0016	0.0187	-0.0143	0.0394	0.0594	-0.0025	0.06	-0.0203	-0.0117	0.0098	0.0479	-0.0145	0.022	0.0422	-0.0113	-0.0095
7413_25	7413	25	0.6731	0.6875	0.6429	0.7059	0.5595	0.5132	0.5571	0.5926	0.448719	0.44355	0.467532	0.421424	0.498852	0.506316	0.50062	0.491963	0.0675	0.2299	0.6967	0.6825	1	0.5276	0.7347	0.4282	-0.006982	0.005468	-0.001476	-0.028	-0.0214	-0.0183	-0.0167	-0.0174	-0.007	0.0089	0.0144	-0.0011	0.0324	0.0318	0.0391	0.0169	0.0614	-0.009	0.0093	0.0164	-0.0007	0.0338	-0.0127
7423_65	7423	65	0.48	0.4412	0.3194	0.2424	0.2763	0.2763	0.2286	0.2258	0.509388	0.508024	0.440922	0.372961	0.405263	0.405263	0.357763	0.355368	0.4237	1	0.436	0.6475	0.1074	0.1051	1	1	0.115794	0.018609	0.132248	-0.0252	0.0333	0.008	0.101	0.0694	-0.0006	0.0669	0.0358	-0.0125	-0.0128	0.0669	0.0358	-0.0125	-0.0128	-0.0172	0.1155	0.0819	0.0048	-0.0137	-0.0103
7426_90	7426	90		0.0714	0.0694	0.0429	0.1341	0.1125	0.0735	0.0484	0	0.137564	0.131064	0.0832286	0.235171	0.202215	0.138279	0.0936	-	1	1	0.0413	0.13	0.398	1	1	0.142872	0.009092	0.150665	0.0778	0.0468	-0.024	0.0112	-0.0271	-0.0107	0.0962	-0.0109	0.0071	0.0311	0.0798	-0.0179	-0.0031	0.0156	-0.013	0.0517	-0.0243	-0.0135	-0.0092	0.0035
7439_40	7439	40		0.0294	0.0135	0.0278	0.0778	0.05	0.1081	0.0714	0	0.0588235	0.027027	0.0547722	0.145069	0.0962025	0.195484	0.134574	-	-	-	1	1	1	1	1	-0.064881	0.013834	-0.05015	0.0143	-0.0044	-0.0148	0.0085	-0.0219	-0.0086	0.0502	0.0002	0.0324	0.0119	0.0277	-0.0156	0.0085	-0.0064	-0.0048	0.0818	0.0206	0.0639	0.0373	-0.0057
7445_69	7445	69	0.2407	0.4118	0.2639	0.2714	0.2444	0.225	0.1184	0.2143	0.372467	0.499106	0.393975	0.401243	0.373533	0.353165	0.211579	0.341614	0.6158	1	0.6726	0.6799	0.7037	0.6502	1	0.6307	0.027613	0.011747	0.039036	0.0415	-0.0166	0.0271	-0.0157	0.0216	-0.0153	-0.0161	0.0452	-0.0125	-0.0117	-0.0145	0.0641	-0.0089	-0.0073	-0.0105	0.0365	0.2107	0.0537	0.0598	0.0394
7451_56	7451	56				0.9861	0.9884	0.9103	0.9444	0.9333	0	0	0	0.0277778	0.0232558	0.1655	0.106417	0.126553	-	-	-	-	-	0.2568	1	0.1019	0.195327	0.022563	0.213483	-	-	-	-0.0047	-0.0117	-0.0017	-0.0062	-0.0127	-0.0035	-0.0127	0.0574	0.0414	0.066	0.04	0.0498	0.0329	0.0213	0.0391	0.0123	0.0189
7472_34	7472	34	0.0577		0.0132						0.110862	0	0.0263158	0	0	0	0	0	0.0573	-	-	-	-	-	-	-	0.486968	0.023942	0.499251	0.0082	0.0083	-0.0121	0.0418	-	-0.0007	0.0535	-	0.0023	-	0.0459	-	0.0003	-	-	0.0445	-	0	-	-
7479_46	7479	46	0.9423	0.9118	0.9571	0.9545	0.9643	0.9865	0.9737		0.110862	0.165776	0.0832286	0.0881121	0.0697071	0.027027	0.0519289	0	1	1	1	1	1	-	1	-	-0.035499	0.001584	-0.033858	-0.0162	-0.014	-0.002	-0.0153	-0.0051	-0.0144	-0.0095	0.0087	-0.0122	-0.0121	0.0157	0.056	0.0023	0.0043	-0.0026	-0.0027	0.0235	-0.0094	-0.0085	-0.011
7480_70	7480	70	0.2692	0.1765	0.3182	0.197	0.2442	0.2821	0.2568	0.1774	0.401208	0.299465	0.440561	0.321212	0.37346	0.410256	0.386895	0.296668	0.0411	1	0.6862	0.0812	1	0.6915	1	1	0.055397	-0.003329	0.052252	-0.0063	-0.016	0.0273	-0.0094	-0.0255	0.0198	-0.0161	-0.0057	-0.0001	-0.0085	-0.0174	0.0113	-0.0108	0.0047	-0.0075	-0.0188	-0.0017	-0.0056	-0.006	-0.0116
7482_60	7482	60		0.0588	0.0833	0.0143	0.0444	0.025	0.0132		0	0.114082	0.154931	0.0285714	0.0858933	0.0493675	0.0263158	0	-	1	1	-	1	1	-	-	-0.042758	0.015589	-0.026503	0.0511	0.0582	-0.0163	-0.0044	0.0138	0.0369	0.0211	-0.0176	0.0012	0.0026	0.0051	-0.0037	0.0214	-0.0105	-0.006	-0.0052	0.0182	0.0411	-0.0139	0.0049
7497_44	7497	44	0.4444	0.4412	0.5143	0.4857	0.4333	0.5263	0.4189	0.3871	0.503144	0.508024	0.506831	0.506831	0.496629	0.505263	0.493522	0.482284	0.6973	1	0.7343	0.3072	1	0.7528	0.7427	1	0.057124	-0.006312	0.051172	-0.0259	-0.0086	-0.0126	-0.0161	-0.0212	-0.0151	-0.0152	-0.0198	0	-0.0083	-0.0039	-0.0077	-0.0148	-0.0125	0.0049	-0.0164	-0.0217	0.0031	-0.007	-0.0122
7499_25	7499	25			0.0263	0.0417	0.0444	0.0385	0.0132		0	0	0.0519289	0.0809861	0.0858933	0.0749256	0.0263158	0	-	-	1	1	1	1	-	-	-0.023865	0.001562	-0.022266	-	0.0064	-0.0019	0.0203	0.0102	-0.0097	0.0211	0.0117	-0.0072	-0.0121	0.0169	0.0075	-0.0105	-0.013	-0.0113	-0.0052	-0.0121	-0.0087	0.0021	0.0049
7502_84	7502	84	0.3704	0.4412	0.6389	0.6714	0.8444	0.9125	0.8784	0.9118	0.475193	0.508024	0.467919	0.44762	0.265669	0.16171	0.216586	0.1633	0.7003	0.6245	0.7331	0.2655	1	0.253	0.4271	1	-0.025043	0.187234	0.16688	-0.0144	0.1215	0.0559	0.1554	0.0854	-0.0099	0.3902	0.3191	0.0966	0.0704	0.5015	0.4487	0.1875	0.1561	0.0085	0.4374	0.3731	0.1341	0.1055	-0.0083
7512_20	7512	20			0.9857	0.9714	0.9556	0.9571	0.9571		0	0	0.0285714	0.0563143	0.0858933	0.0832286	0.0832286	0	-	-	-	1	1	1	1	-	-0.024671	0.000644	-0.024011	-	-0.0056	-0.0115	0.007	-0.0002	-0.0094	0.0193	0.0117	0.0026	-0.009	0.0196	0.0112	0.0006	-0.0111	-0.0124	0.0196	0.0112	0.0006	-0.0111	-0.0124
7517_19	7517	19		0.9412	0.9074	0.9828	0.9405	0.9342	0.9559	0.9423	0	0.114082	0.171207	0.0344828	0.11331	0.124561	0.0856	0.110862	-	1	0.1858	-	1	0.1284	1	0.059	0.215299	-0.004555	0.211725	0.0491	0.0651	-0.0227	-0.0026	0.0044	0.0321	0.0334	-0.0201	-0.0095	0.008	0.0332	-0.027	-0.0169	0.0075	-0.0144	0.022	-0.0194	-0.0011	-0.004	-0.0105
7538_71	7538	71	0.8333	0.875	0.8143	0.8611	0.7955	0.7368	0.7027	0.9	0.283019	0.225806	0.306831	0.242567	0.329155	0.392982	0.423546	0.182609	1	1	0.5701	1	1	1	1	1	-0.083585	0.016727	-0.065461	-0.0145	-0.012	-0.0054	-0.0107	-0.019	-0.0035	-0.0098	-0.0005	-0.0109	0.0027	0.0126	0.0339	0.0051	0.0349	-0.0024	0.031	0.0565	0.021	0.0587	0.0105
7540_77	7540	77	0.0926	0.0938	0.125	0.125	0.1932	0.2973	0.25	0.1452	0.171207	0.175406	0.221831	0.221831	0.315309	0.423546	0.38	0.252248	1	1	0.0705	1	1	1	0.6642	1	0.003518	0.023312	0.026748	-0.0234	-0.0146	-0.0244	-0.0092	-0.0155	-0.0159	0.0245	0.0157	0.0033	0.0056	0.1044	0.0882	0.0708	0.073	0.0176	0.0633	0.0497	0.034	0.0364	-0.0031
7547_34	7547	34	0.5962	0.7941	0.7639	0.7286	0.8	0.8974	0.7973	0.8636	0.49095	0.3369	0.365806	0.401243	0.323596	0.186479	0.327657	0.239161	0.6853	0.5382	0.3636	1	0.1716	1	0.6188	0.4683	0.017687	0.030267	0.047419	0.0593	0.0458	-0.023	0.0221	-0.0104	-0.0116	0.0859	-0.0177	-0.0082	0.0036	0.2174	0.0244	0.0486	0.0798	0.0262	0.0775	-0.0243	-0.0124	-0.001	-0.0113
7554_9	7554	9	0.6111	0.875	0.973	0.9143	0.9432	0.975		0.9571	0.484278	0.225806	0.0533135	0.159006	0.108411	0.0493675	0	0.0832286	1	1	1	0.2063	0.1128	1	-	0.0443	0.143948	0.164096	0.284423	0.134	0.3515	0.0665	0.2235	-0.0174	0.0158	0.2971	0.0084	-0.0051	-0.0108	0.3653	0.0749	-0.0129	0.02	-0.0025	0.4167	0.1725	0.0133	0.07	0.0352
7555_18	7555	18	0.7963	0.8529	0.7571	0.8088	0.7273	0.7051	0.6974	0.6515	0.330537	0.258465	0.373086	0.313871	0.401255	0.421246	0.427718	0.461073	0.0457	1	1	1	0.4666	0.7002	0.7066	1	0.036036	0.003538	0.039447	-0.0199	-0.0153	0.0061	-0.0196	-0.0143	-0.0066	-0.0031	0.0254	-0.0097	0.0065	0.0025	0.0353	-0.0075	0.0144	-0.0107	0.006	0.0406	-0.0055	0.0184	-0.0098
7558_66	7558	66	0.3846	0.3333	0.5278	0.4412	0.2222	0.3289	0.3	0.3594	0.482654	0.459773	0.505478	0.500438	0.349562	0.447368	0.426086	0.467759	0.219	0.2324	0.0949	1	1	0.2624	0.2192	1	-0.067244	0.029581	-0.035675	-0.0204	0.0292	0.0532	-0.0079	-0.0022	0.0034	0.0506	0.0078	0.1758	0.0937	-0.0053	-0.0226	0.0687	0.0146	0.0181	-0.0011	-0.0297	0.0893	0.0265	0.0015
7561_49	7561	49	0.0556	0.0625	0.0263	0.0429	0.0581	0.0897	0.0526	0.0571	0.106919	0.120969	0.0519289	0.0832286	0.110807	0.1655	0.101053	0.109317	1	1	1	1	1	1	1	0.0868	0.020983	-0.008399	0.012761	-0.0241	-0.0039	-0.0034	-0.0143	-0.0183	-0.0094	-0.0145	-0.0207	0.0003	-0.0101	-0.0063	-0.0158	0.0241	0.0047	-0.0041	-0.0153	-0.0208	-0.0037	-0.0123	-0.0117
7567_67	7567	67	0.2692	0.0312	0.1714	0.1912	0.1705	0.3286	0.2286	0.1481	0.401208	0.0625	0.2882	0.313871	0.28605	0.44762	0.357763	0.257163	0.3179	-	0.0389	1	1	0.7115	0.3301	0.4517	0.101133	0.020188	0.119279	0.1493	0.0061	0.0549	-0.0014	0.0798	-0.0161	0.0128	0.0606	-0.0151	-0.0113	-0.0093	0.1992	0.0487	0.0347	0.0548	-0.0163	0.106	-0.0085	-0.0119	-0.0033
7571_45	7571	45	0.7778	0.9412	0.9848	0.9545	0.9	0.9342	0.9219	0.9	0.3522	0.114082	0.030303	0.0881121	0.182278	0.124561	0.146328	0.182609	0.574	1	-	1	0.0322	1	1	0.2806	0.143656	0.026866	0.166663	0.0697	0.1839	0.0108	0.1167	-0.0201	0.0007	0.0379	-0.0183	0.0418	0.003	0.0863	-0.0202	0.0179	-0.0097	-0.0086	0.0634	-0.0188	0.03	-0.0054	-0.0149
7576_89	7576	89					0.9857			0.9474	0	0	0	0	0.0285714	0	0	0.102416	-	-	-	-	-	-	-	1	-0.022917	0.020582	-0.001863	-	-	-	-	-	-	-0.0086	-0.0155	-0.0004	0	-	-	-	-	0.0008	-	-	-	-	-0.005
7579_42	7579	42	0.7778	0.7647	0.7162	0.7143	0.5889	0.725	0.7237	0.6094	0.3522	0.370765	0.41207	0.41408	0.489638	0.403797	0.405263	0.483631	1	0.0142	0.6903	0.2205	1	0.6902	0.6902	0.4619	-0.029768	0.007732	-0.021806	-0.0303	-0.0048	-0.0185	-0.0032	-0.0166	-0.0115	0.0631	0.0428	0.0237	0.0228	-0.0068	-0.0197	-0.0114	-0.0108	0.0295	-0.0069	-0.0201	-0.0119	-0.0112	0.0282
7581_92	7581	92	0.8519	0.8824	0.8429	0.9028	0.7111	0.7821	0.7895	0.8676	0.257163	0.213906	0.268737	0.178014	0.41548	0.345321	0.336842	0.2331	0.4522	1	1	1	0.1391	1	0.6471	1	0.068142	0.01466	0.081803	-0.0219	-0.0178	-0.016	-0.0044	-0.0176	0.0022	0.0359	0.0537	0.0331	0.0939	-0.001	0.0115	-0.0021	0.04	-0.0008	-0.0045	0.0069	-0.0051	0.0345	0.0019
7588_46	7588	46	0.9074		0.9054	0.9583	0.9667	0.9	0.9737	0.8939	0.171207	0	0.173641	0.0809861	0.0651689	0.182278	0.0519289	0.192539	1	-	0.2664	1	1	1	1	0.2976	0.047753	0.009267	0.056578	0.056	-0.0178	0.0459	0.0065	0.0102	0.0061	0.0193	0.0035	0.0184	-0.0113	-0.014	0.0556	-0.0137	0.013	0.0254	0.0278	-0.0019	0.0253	-0.0097	-0.0112
7599_41	7599	41	0.0385	0.0882	0.0417	0.125	0.0556	0.0625	0.0395	0.0882	0.0754154	0.165776	0.0809861	0.221831	0.106118	0.11867	0.0768421	0.1633	1	1	1	0.4327	1	0.1246	1	1	0.050179	-0.00027	0.049923	-0.0008	-0.0163	-0.0004	0.0276	-0.017	0.0298	-0.0116	-0.0105	-0.0101	0.0171	-0.0145	-0.0208	-0.0119	0.0071	-0.0135	-0.016	0.0026	-0.0132	0.0337	-0.0089
7612_34	7612	34	0.8704	0.8529	0.875	0.8429	0.9186	0.875	0.8649	0.7903	0.229907	0.258465	0.221831	0.268737	0.1513	0.221831	0.236949	0.336858	0.0382	1	1	0.565	0.2341	0.4319	0.5064	0.5817	0.076878	-0.0045	0.072724	-0.0295	-0.019	-0.0169	-0.0154	-0.0182	-0.0078	-0.008	0.0016	-0.0028	0.015	-0.0214	-0.0207	-0.0141	-0.0095	-0.0047	-0.0206	-0.0216	-0.0132	-0.0115	0.0006
7620_70	7620	70	0.9259	0.9	0.875	0.9265	0.9884	0.9054	0.9189	0.9242	0.139763	0.186207	0.221831	0.138279	0.0232558	0.173641	0.151054	0.142191	1	0.1014	0.0695	1	-	0.2668	0.1983	1	0.190177	-0.000449	0.189813	-0.0287	-0.0063	-0.0323	-0.0158	-0.0249	-0.0028	0.0413	0.0797	0.0873	0.0379	-0.0155	-0.0326	-0.0135	-0.0129	0.0558	-0.0184	-0.0317	-0.0081	-0.0158	0.041
7623_58	7623	58		0.0294	0.0526	0.0417	0.0114	0.0128	0.0833	0.0625	0	0.0588235	0.101053	0.0809861	0.0227273	0.025641	0.154931	0.119047	-	-	1	1	-	-	0.2043	1	0.060753	0.007599	0.06789	0.0131	0.0296	-0.0147	0.0203	-0.0195	-0.0118	-0.0064	-0.0104	0.0168	0.0064	-0.0054	-0.0135	0.0125	0.0029	-0.0121	0.0524	-0.0037	-0.0083	-0.0017	0.0451
7625_19	7625	19	0.9792	0.8438	0.8529	0.8906	0.881	0.9219	0.8788	0.8393	0.0416667	0.272175	0.254609	0.197916	0.212279	0.146328	0.216318	0.274675	-	1	0.5426	0.3074	1	1	0.0462	0.1106	0.120171	-0.000837	0.119434	0.1034	0.0709	-0.0232	0.0366	-0.0153	-0.0111	0.0472	-0.0128	-0.0097	-0.0137	0.0149	0.0116	0.0079	-0.0116	-0.0032	0.043	-0.0236	-0.016	-0.0203	-0.0155
7635_73	7635	73	0.9615			0.9853	0.9667	0.9189	0.9737	0.9412	0.0754154	0	0	0.0294118	0.0651689	0.151054	0.0519289	0.112379	1	-	-	-	1	0.199	1	1	0.076073	0.00675	0.082309	0.0067	0.0271	-	-0.0053	-0.0125	-0.0004	-0.0147	0.0022	0.0164	-0.0058	-0.0047	0.0317	0.0597	0.0289	0.0073	-0.0137	-0.0032	0.0108	-0.0107	-0.0112
7638_80	7638	80	0.0556	0.0588	0.0143	0.0139	0.0222	0.0128	0.0789		0.106919	0.114082	0.0285714	0.0277778	0.0439444	0.025641	0.147368	0	1	1	-	-	1	-	1	-	-0.040701	0.013353	-0.026804	-0.0235	0.0112	0.0138	0.0123	0.0153	-0.0143	0.0021	0.0016	-0.011	-0.0106	0.0157	0.0196	-0.0137	-0.0135	-0.0095	-0.0108	-0.0173	0.0323	0.0336	0.0233
7640_44	7640	44	0.9074	0.8438	0.9062	0.8611	0.8372	0.8235	0.8676	0.8214	0.171207	0.272175	0.172619	0.242567	0.275786	0.294997	0.2331	0.2987	0.1839	0.3096	0.227	0.5126	1	0.5558	0.4539	1	0.072965	-0.008244	0.065322	-0.0142	-0.0229	-0.0116	-0.0091	-0.0257	-0.0075	0.0044	-0.0235	0.0058	-0.0111	0.0129	-0.021	0.0141	-0.0081	-0.0113	-0.0125	-0.0256	-0.0108	-0.0158	-0.0102
7644_35	7644	35	0.7963	0.7941	0.8281	0.9062	0.8256	0.75	0.8026	0.8871	0.330537	0.3369	0.289187	0.172619	0.291381	0.38	0.321053	0.203597	1	1	0.0268	1	0.0906	0.3977	0.61	1	0.052977	0.002035	0.054904	-0.0222	-0.0181	-0.0239	0.032	0.0349	0.0066	-0.015	-0.0202	-0.0189	0.0109	-0.0081	-0.012	0.0026	0.0685	0.0043	-0.0168	-0.0214	-0.0162	0.0266	-0.0132
7648_16	7648	16	0.9815	0.9706	0.973		0.9659	0.9875	0.9211	0.9559	0.037037	0.0588235	0.0533135	0	0.0666136	0.025	0.147368	0.0856	-	-	1	-	1	-	1	1	-0.036019	0.006326	-0.029465	-0.0218	-0.0145	-0.0216	0.0055	0.0243	0.0133	-0.0104	-0.0201	-0.0115	0.019	-0.0145	-0.0129	-0.0075	-0.0013	-0.0018	0.0206	0.0004	0.0139	0.0653	0.0077
7659_50	7659	50	0.4375	0.4375	0.3939	0.5441	0.3721	0.3611	0.3108	0.3966	0.502658	0.508062	0.484848	0.503512	0.472777	0.467919	0.434284	0.486993	0.2399	0.3475	0.7099	1	0.7448	0.7269	0.7104	0.2587	0.039252	0.00522	0.044267	-0.034	-0.0151	-0.0199	0.0028	-0.0026	0.0306	-0.0082	-0.0131	-0.0111	0.046	-0.0065	-0.0114	-0.011	0.0523	-0.0117	0.0148	0.0096	0.0012	0.0924	-0.0041
7660_54	7660	54	0.963	0.9412	0.9737	0.9306	0.9432	0.9625	0.9605	0.9571	0.0726778	0.114082	0.0519289	0.131064	0.108411	0.0731025	0.0768421	0.0832286	1	1	1	1	1	1	1	1	-0.037243	-0.009481	-0.047076	-0.0183	-0.0139	-0.0059	-0.0056	-0.02	0.0076	-0.0103	-0.0198	-0.0005	-0.0107	-0.0154	-0.0152	-0.0107	-0.0024	-0.0074	-0.0156	-0.0166	-0.0103	-0.0042	-0.0086
7663_44	7663	44	0.3269	0.4706	0.4032	0.4143	0.1163	0.2222	0.1571	0.1833	0.448719	0.513371	0.489158	0.49234	0.207935	0.350547	0.268737	0.30452	0.6708	0.3306	0.4693	0.7252	1	1	1	0.2274	0.041819	0.072327	0.111122	0.0171	-0.0059	-0.0188	0.0012	-0.0166	-0.0154	0.1193	0.2882	0.1925	0.2023	0.0118	0.1133	0.0587	0.0691	0.0279	0.0633	0.2037	0.1271	0.1382	-0.0054
7666_83	7666	83		0.0294	0.0395	0.0139	0.0778	0.0125	0.0946	0.0455	0	0.0588235	0.0768421	0.0277778	0.145069	0.025	0.173641	0.0881121	-	-	1	-	1	-	1	1	-0.055812	0.01483	-0.040154	0.0143	0.0188	-0.0198	-0.0041	-0.0154	-0.0009	0.0502	0.0002	0.0015	0.0312	-0.0051	-0.0129	0.0019	-0.0133	0.0357	0.0693	0.0109	0.0119	0.049	-0.0096
7669_88	7669	88	0.1042	0.1471	0.1351	0.0882	0.0795	0.0385	0.1184	0.0882	0.190604	0.258465	0.236949	0.1633	0.148118	0.0749256	0.211579	0.1633	1	0.2875	0.5064	1	0.2268	1	0.4139	1	0.072075	-0.002937	0.06935	-0.0199	-0.0134	-0.0251	-0.015	-0.0065	-0.0035	-0.0142	-0.0004	0.002	-0.0139	0.0203	0.0615	0.0447	0.0084	0.0009	-0.0171	-0.0224	-0.0137	-0.0098	-0.006
7690_44	7690	44	0.0385	0.0312	0.0676	0.0139	0.1111	0.0875	0.2237	0.1324	0.0754154	0.0625	0.12773	0.0277778	0.199751	0.16171	0.351929	0.2331	0.0209	-	0.1377	-	0.4268	1	1	0.0768	0.166761	0.037057	0.197639	-0.0432	-0.0179	-0.0174	-0.0153	-0.0148	0.0184	0.0145	0.0151	-0.0035	0.059	0.0002	0.0033	-0.0118	0.0412	-0.0092	0.1102	0.1036	0.0791	0.1753	0.033
7699_45	7699	45				0.9167	0.9889	0.9861	0.9571		0	0	0	0.154931	0.0222222	0.0277778	0.0832286	0	-	-	-	0.2019	-	-	1	-	0.145831	0.026567	0.168524	-	-	-	0.0508	0.0286	0.0613	-0.007	-0.0166	-0.0039	0.0463	-0.0053	-0.0156	-0.0017	0.0341	-0.0123	0.0207	0.0063	0.027	-0.0029	0.0082
7702_17	7702	17	0.0556	0.0294	0.0405	0.0972	0.0909	0.05	0.0526	0.1	0.106919	0.0588235	0.0788595	0.178014	0.167189	0.0962025	0.101053	0.182609	1	-	1	1	0.2981	1	1	1	-0.009661	-0.003355	-0.013048	-0.0158	-0.0131	-0.0197	-0.0032	0.0127	0.0123	-0.0082	0.0036	0.0059	-0.0133	-0.0148	-0.0156	-0.0117	0.0043	-0.0007	-0.0153	-0.0147	-0.0114	0.0019	-0.0029
7719_11	7719	11	0.3913	0.5625	0.3143	0.5	0.5119	0.5541	0.4737	0.5833	0.486957	0.508062	0.437266	0.507462	0.505738	0.500924	0.505263	0.49435	0.2093	0.055	0.2445	0.1697	1	1	0.3362	0.4687	0.054053	0.016542	0.0697	0.0214	-0.0097	0.0936	0.0064	-0.0149	0.056	0.0103	-0.0202	0.0635	-0.0116	0.033	-0.026	0.0967	-0.0063	-0.0092	-0.0077	-0.0129	0.0359	-0.0121	-0.0108
7727_48	7727	48	0.25	0.0312	0.1452	0.1429	0.093	0.2059	0.1324	0.1379	0.382979	0.0625	0.252248	0.248449	0.170726	0.331871	0.2331	0.241983	0.2718	-	0.4921	0.5223	0.2965	0.5995	1	0.0614	0.055483	0.010121	0.065042	0.1452	0.019	0.041	0.022	0.0391	-0.0169	0.0787	0.0018	-0.0026	-0.0026	-0.011	0.0891	-0.0046	-0.0023	0.0362	0.0324	0.0356	-0.0147	-0.0139	-0.0056
7731_53	7731	53	0.9808	0.8824	0.9865	0.9706	0.9767	0.9487	0.9474	0.9848	0.0384615	0.213906	0.027027	0.0579441	0.0459651	0.0985692	0.101053	0.030303	-	1	-	1	1	1	1	-	-0.042704	0.008447	-0.033896	0.0638	-0.0156	0.0974	-0.0149	0.0484	-0.008	-0.0152	0.0716	-0.01	-0.0124	-0.0018	0.0134	0.0096	-0.0074	-0.0008	-0.0009	0.0114	0.0107	-0.0068	0
7733_38	7733	38	0.2308	0.4688	0.3472	0.3472	0.3778	0.359	0.3947	0.4516	0.361992	0.514112	0.459703	0.459703	0.475407	0.4662	0.484211	0.503439	0.281	0.1529	0.4746	0.473	0.5237	0.2945	1	0.7197	-0.070993	0.003298	-0.067462	0.0981	0.0188	0.0077	0.0188	0.0077	-0.0119	0.036	-0.0046	-0.0089	-0.0089	0.0259	0.0036	-0.0107	-0.0107	-0.0093	0.0449	-0.0144	-0.008	-0.008	-0.011
7738_92	7738	92	0.7885	0.7353	0.7895	0.7857	0.7841	0.725	0.8158	0.75	0.340119	0.401071	0.336842	0.341614	0.342477	0.403797	0.304561	0.380597	1	0.2773	1	0.1561	1	1	1	0.0804	-0.05135	-0.00859	-0.060381	-0.0129	-0.0154	-0.0093	-0.0194	-0.016	-0.0149	-0.0154	-0.0119	-0.0118	-0.0145	-0.0053	-0.0192	-0.0012	-0.0051	-0.0026	-0.0136	0.0013	-0.0102	-0.0126	-0.0091
7745_13	7745	13	0.0556	0.0312	0.0303	0.0147	0.0682		0.0429		0.106919	0.0625	0.0596727	0.0294118	0.128527	0	0.0832286	0	1	-	1	-	1	-	1	-	-0.037732	0.008608	-0.028799	-0.018	-0.0085	-0.0235	0.01	-0.0163	-0.0094	-0.013	-0.008	0.0019	0.0207	0.0518	0.0306	0.0189	0.0017	0.0529	-0.0143	-0.021	-0.0123	-0.0002	-0.0063
7767_20	7767	20	0.0769	0.0312		0.0139	0.0119	0.0132	0.0286	0.0167	0.144796	0.0625	0	0.0277778	0.0238095	0.0263158	0.0563143	0.0333333	1	-	-	-	-	-	1	-	-0.026905	0.007619	-0.019081	-0.0057	0.0699	0.0236	0.0349	-0.0148	-0.0017	0.0438	-0.0107	-0.0033	-0.0129	0.038	-0.0134	-0.0023	-0.0137	-0.0126	0.0089	-0.0229	0.0128	-0.0089	-0.0058
7784_87	7784	87	0.1296	0.0625	0.1176	0.125	0.1556	0.175	0.0972	0.1129	0.229907	0.120969	0.210712	0.221831	0.265669	0.292405	0.178014	0.203597	1	1	1	1	0.263	0.3237	1	0.3186	0.028971	-0.006588	0.022575	0.0016	-0.0141	-0.004	-0.0142	0.0004	-0.0124	-0.0133	0.0135	-0.0078	-0.0094	-0.0087	0.0264	-0.0013	-0.004	-0.0124	-0.0092	-0.0135	-0.0107	-0.0085	0.0015
7791_58	7791	58		0.0625	0.0152	0.0556	0.0114	0.0135	0.0395	0.0556	0	0.120969	0.030303	0.106417	0.0227273	0.027027	0.0768421	0.106919	-	1	-	1	-	-	1	0.0545	0.108254	0.001352	0.10946	0.06	-0.0031	0.0149	0.034	-0.0216	0.0092	-0.0059	0.0322	-0.0129	0.0198	-0.0044	0.0214	-0.0144	0.0133	-0.0124	0.0188	-0.0158	-0.0032	-0.0103	0.0045
7792_76	7792	76	0.7037	0.7353	0.7353	0.6618	0.7778	0.8333	0.8378	0.875	0.424878	0.401071	0.395082	0.454347	0.349562	0.281385	0.275454	0.222222	0.3677	0.5238	0.1861	0.1245	1	1	0.5634	1	0.046222	0.015481	0.060987	-0.021	-0.015	-0.0287	-0.014	-0.0163	-0.0061	0.0013	-0.017	-0.0095	0.019	0.0345	0.0069	0.0128	0.0611	-0.0021	0.039	0.0118	0.0162	0.0656	0.0001
7793_44	7793	44	0.0926	0.0312	0.0526	0.0556	0.0222	0.05	0.0132	0.0606	0.171207	0.0625	0.101053	0.106417	0.0439444	0.0962025	0.0263158	0.115618	1	-	1	1	1	1	-	1	-0.045706	-0.000492	-0.04622	0.0055	-0.0025	-0.0167	-0.0049	-0.0157	-0.013	0.0388	-0.0197	0.0015	0.0034	-0.0001	-0.0175	-0.0124	-0.0125	-0.0002	0.0552	-0.0134	0.0116	0.0143	-0.0099
7800_65	7800	65	0.0741		0.0405	0.0278		0.025	0.0417	0.0588	0.139763	0	0.0788595	0.0547722	0	0.0493675	0.0809861	0.112379	1	-	1	1	-	1	1	1	-0.03651	0.004012	-0.032352	0.0396	-0.0045	0.0092	0.008	-0.0008	-0.0111	0.0783	-	0.0305	0.017	0.0132	-0.0028	-0.009	-0.013	0.0133	-0.0056	0.0102	-0.0135	-0.0108	0.0322
7801_47	7801	47		0.0294	0.0135	0.0139			0.0395	0.0152	0	0.0588235	0.027027	0.0277778	0	0	0.0768421	0.030303	-	-	-	-	-	-	0.0387	-	0.279612	-0.00245	0.277847	0.0143	-0.0044	-0.0148	-0.0041	-0.0154	-0.0139	-	0.0333	0.0027	0.0032	-	0.0264	0.0004	0.0008	-	0.0079	-0.0314	-0.0072	-0.008	0.0233
7827_90	7827	90	0.38	0.3824	0.2895	0.2083	0.2386	0.1389	0.25	0.197	0.480816	0.486629	0.416842	0.334508	0.367555	0.242567	0.38	0.321212	1	0.6236	0.041	0.3056	0.0067	1	1	1	0.083495	0.015831	0.098004	-0.0257	-0.001	-0.0081	0.0574	0.0561	0.0025	0.0288	0.0233	-0.0108	-0.0121	0.1352	0.1406	0.0495	0.0057	0.0159	0.0241	0.0201	-0.0117	-0.0069	-0.0148
7835_66	7835	66		0.9412	0.9722	0.9857	0.9556	0.9865	0.9079	0.8971	0	0.114082	0.0547722	0.0285714	0.0858933	0.027027	0.169474	0.187444	-	1	1	-	1	-	0.2616	0.2934	0.116278	0.017243	0.131516	0.0531	0.0085	-0.008	-0.0038	0.0138	-0.0097	0.0219	-0.0176	-0.0084	0.0026	-0.0044	0.0168	-0.0086	-0.0141	0.0041	0.0616	-0.0179	0.0201	0.0411	0.0046
7840_10	7840	10	0.25	0.375	0.3462	0.3226	0.4054	0.2857	0.1833	0.3	0.383723	0.483869	0.461538	0.44421	0.488708	0.41408	0.30452	0.428572	1	0.3165	0.6587	0.6811	0.7308	0.4047	1	0.3715	-0.049969	0.007766	-0.041815	0.0145	0.0035	-0.0182	-0.008	-0.0174	-0.0166	0.036	-0.0171	-0.0069	-0.0001	-0.0172	-0.0047	-0.0087	-0.0146	0.0172	-0.0061	0.0739	0.0513	0.0327	0.097
7850_67	7850	67	0.7963	0.7941	0.7895	0.7857	0.8295	0.775	0.8158	0.7647	0.330537	0.3369	0.336842	0.341614	0.28605	0.353165	0.304561	0.365232	1	1	1	0.1569	1	1	0.0099	1	0.068708	-0.012871	0.056722	-0.0222	-0.015	-0.0187	-0.0187	-0.0243	-0.0149	-0.0111	-0.0145	-0.0063	-0.0081	-0.0144	-0.019	-0.0118	-0.0149	-0.0024	-0.0193	-0.0258	-0.0136	-0.0162	-0.0145
7861_64	7861	64	0.963	0.9118	0.9306	0.8971	0.881	0.9444	0.9189	0.8667	0.0726778	0.165776	0.131064	0.187444	0.212279	0.106417	0.151054	0.235027	1	1	1	0.2884	0.4573	1	1	0.4123	0.055712	-0.003525	0.052383	0.0014	-0.0056	-0.0181	0.0122	-0.0244	-0.0087	0.0254	-0.0175	0.0006	-0.0142	-0.012	-0.0121	-0.0117	-0.0006	0.0109	0.0014	-0.02	-0.0119	-0.0126	-0.0053
7864_74	7864	74	0.1481	0.0625	0.2097	0.0429	0.0667	0.0676	0.0694	0.069	0.257163	0.120969	0.336858	0.0832286	0.125842	0.12773	0.131064	0.130672	1	1	1	1	1	1	1	1	-0.071329	0.023877	-0.04575	0.0137	-0.003	0.0562	0.0526	-0.0183	0.1097	0.0243	-0.0203	0.0774	-0.0068	0.0211	-0.0215	0.0712	-0.0075	-0.0117	0.0189	-0.0215	0.0679	-0.0069	-0.0118
7868_24	7868	24	0.8704	0.7941	0.8289	0.7429	0.7614	0.8625	0.8421	0.7571	0.229907	0.3369	0.287368	0.387577	0.367555	0.24019	0.269474	0.373086	1	0.0968	0.2731	1	0.6798	1	1	0.6451	0.017805	0.001781	0.019554	-0.0066	-0.0105	-0.0239	0.0344	-0.0177	0.0075	0.022	-0.0216	0.0001	-0.0124	-0.0132	-0.0054	-0.009	0.0329	0.021	-0.0123	-0.0177	-0.0141	0.0163	0.0072
7872_25	7872	25	0.1852	0.3529	0.3571	0.1389	0.1585	0.1538	0.2162	0.2031	0.307478	0.470588	0.465837	0.242567	0.2701	0.263736	0.343576	0.328869	1	1	0.4554	1	0.5655	0.5653	0.3195	0.5769	-0.036801	0.025864	-0.009986	0.0491	0.0564	-0.0197	-0.0074	0.1117	0.11	-0.0117	0.0882	0.0899	-0.0095	-0.0111	0.0933	0.0942	-0.0105	-0.0104	-0.0157	0.0238	0.0342	0.0057	-0.0024
7873_7	7873	7	0.8333	0.8824	0.7742	0.625	0.7	0.5882	0.6286	0.6129	0.283019	0.213906	0.355368	0.475353	0.42472	0.491659	0.473706	0.482284	0.5482	1	0.1467	0.7214	0.4914	0.7307	1	0.284	-0.001564	0.031318	0.029803	-0.0155	-0.01	0.011	0.0868	0.1303	0.036	0.0304	0.0641	-0.0021	0	0.1184	0.1641	0.0606	-0.0102	0.0141	0.0825	0.1252	0.0323	-0.0137	-0.0022
7875_88	7875	88	0.0185	0.0625	0.0857	0.1111	0.0889	0.0897	0.0395	0.0758	0.037037	0.120969	0.159006	0.200314	0.163796	0.1655	0.0768421	0.142191	-	1	1	1	1	1	1	1	-0.077409	-0.001132	-0.078629	0.0042	0.0266	-0.0179	0.0487	-0.0071	-0.0092	0.028	-0.0153	-0.0117	-0.0086	0.0295	-0.0158	-0.0125	-0.0096	-0.0111	-0.0083	-0.0158	0.0055	0.0246	0.0083
7881_73	7881	73	0.0741		0.0469	0.0968		0.0513	0.0429	0.0312	0.139763	0	0.090775	0.177684	0	0.0985692	0.0832286	0.0615094	1	-	1	1	-	1	1	1	-0.052922	0.011048	-0.04129	0.0396	-0.0098	0.0148	-0.0129	0.0571	0.0039	0.0824	-	0.0427	0.1036	-0.0105	0.0175	-0.0137	0.0021	0.0433	-0.0066	0.0112	-0.0145	0.0086	0.0361
7891_25	7891	25	0.0208	0.0667	0.1212	0.1714	0.0778	0.0694	0.0694	0.1324	0.0416667	0.128733	0.216318	0.2882	0.145069	0.131064	0.131064	0.2331	-	1	0.0467	0.5588	1	1	0.1381	0.0764	0.116715	0.007499	0.123339	0.0017	0.043	-0.0173	0.0961	0.0252	-0.0059	0.0145	-0.0203	-0.005	0.0305	0.0082	-0.0228	-0.0025	0.0366	-0.0113	0.002	-0.0304	-0.005	0.0347	-0.0136
7920_61	7920	61	0.9074	0.8529	0.8472	0.8333	0.8111	0.7875	0.8421	0.7586	0.171207	0.258465	0.262519	0.281689	0.309862	0.338925	0.269474	0.372655	1	1	0.1593	0.5588	1	0.05	0.5605	1	0.002308	-0.002545	-0.000232	-0.0068	-0.0025	-0.0251	0.0097	-0.0168	-0.0138	0.0218	-0.0126	-0.0088	-0.0094	0.0325	-0.0123	-0.0055	-0.0081	-0.0117	0.0051	-0.0176	-0.0141	-0.0109	-0.0075
7926_35	7926	35	0.0185	0.0294	0.0789	0.0735	0.1778	0.0769	0.1316	0.1029	0.037037	0.0588235	0.147368	0.138279	0.295631	0.143856	0.231579	0.187444	-	-	1	1	0.3157	0.1889	1	1	-0.077639	0.017332	-0.058961	-0.0218	0.0206	0.0004	0.0164	-0.0036	-0.0129	0.1037	0.0731	0.0318	0.0357	0.0141	-0.0074	-0.0146	-0.0157	0.0328	0.0662	0.0383	0.003	0.0056	-0.0019
7937_12	7937	12			0.9583	0.9861	0.9778	0.9744	0.9714	0.9667	0	0	0.0809861	0.0277778	0.0439444	0.0506154	0.0563143	0.0655367	-	-	1	-	1	1	1	1	-0.015231	-0.007233	-0.022575	-	0.0194	0.0071	-0.0053	-0.0142	0.0006	0.002	-0.0072	-0.006	-0.0106	0.005	-0.005	-0.0092	-0.0099	-0.0117	0.0078	-0.003	-0.0114	-0.0089	-0.0118
7950_75	7950	75	0.2593	0.5	0.3056	0.3182	0.4333	0.4487	0.3333	0.5161	0.391333	0.51724	0.430361	0.440561	0.496629	0.501167	0.450706	0.507668	1	0.6284	1	1	0.7671	0.7449	1	0.1629	-0.048152	0.020649	-0.026509	0.0976	-0.0112	0.0578	-0.0087	0.0467	-0.0139	0.0481	-0.0136	0.0217	0.0144	0.0597	-0.0158	0.0304	0.0223	-0.0116	-0.0038	0.0353	-0.0122	-0.0141	0.0079
7952_68	7952	68	0.9444	0.9706	0.9062	0.9143	0.8977	0.9615	0.9342	0.9286	0.106919	0.0588235	0.172619	0.159006	0.185736	0.0749256	0.124561	0.134574	1	-	1	1	0.365	1	1	1	-0.013215	-0.005506	-0.018794	-0.0158	-0.0056	0.01	-0.0087	0.0046	-0.0135	-0.0024	0.0119	-0.014	-0.0121	-0.012	-0.0199	0.0123	0.0067	0.0168	-0.0143	-0.0077	-0.0081	-0.0101	-0.0047
7953_35	7953	35	0.9259	0.9118	0.9189	0.875	0.8333	0.8974	0.8947	0.9394	0.139763	0.165776	0.151054	0.221831	0.280898	0.186479	0.190876	0.115618	1	1	1	1	0.3282	0.3331	1	1	-0.075961	-6.1e-05	-0.076026	-0.0215	-0.0148	-0.02	-0.0006	-0.0127	-0.0019	0.0246	0.0077	0.0221	-0.0036	-0.0125	-0.0228	-0.0115	-0.0112	0.006	-0.0088	-0.018	-0.0088	-0.0101	0.0055
7970_40	7970	40	0.9444		0.9412	0.9412	0.939	0.9286	0.9	0.9464	0.106919	0	0.112379	0.112379	0.115929	0.134574	0.182609	0.103246	0.0579	-	1	1	1	0.1446	1	1	0.08011	-0.008913	0.071911	-0.0022	-0.0212	0.0187	-0.0212	0.0187	-0.0142	-0.0188	0.0196	-0.0129	-0.0129	-0.0227	0.0177	-0.0161	-0.0161	-0.0146	-0.0056	0.0509	-0.0019	-0.0019	-0.0018
7971_23	7971	23	0.4808	0.4118	0.6857	0.6286	0.6977	0.6714	0.6389	0.7333	0.50905	0.499106	0.437266	0.473706	0.426812	0.44762	0.467919	0.39774	0.4531	0.1328	0.6986	0.4709	0.4754	0.713	1	0.148	0.073101	0.02334	0.094734	-0.0136	0.0661	0.1264	0.0245	0.0711	-0.009	0.0782	0.1404	-0.0143	-0.0042	0.0561	0.1138	-0.014	-0.011	-0.0119	0.0321	0.0816	-0.0103	-0.0156	-0.0062
7992_83	7992	83	0.9038	0.8333	0.8971	0.9306	0.881	0.8553	0.8571	0.9194	0.177223	0.287353	0.187444	0.131064	0.212279	0.250876	0.248449	0.150713	1	1	0.2871	1	1	0.5723	0.1163	1	0.035478	-0.006253	0.029447	0	-0.0186	-0.007	-0.0107	0.0318	-0.0087	-0.0113	-0.0098	-0.0124	0.0025	-0.0057	-0.0216	-0.0078	0.0154	-0.0094	-0.0098	-0.026	-0.0113	0.0117	-0.012
7997_20	7997	20			0.0526	0.0441	0.0349	0.0833	0.0405	0.0758	0	0	0.101053	0.0856	0.0681256	0.154931	0.0788595	0.142191	-	-	1	1	1	0.2059	1	1	0.039968	0.001524	0.041431	-	0.0286	0.0171	0.022	0.0108	-0.0128	0.0125	0.0033	-0.0083	-0.0118	0.0508	0.0337	-0.0083	-0.0042	0.0067	0.0182	0.0078	-0.0114	-0.0137	-0.0119
8020_10	8020	10	0.0185	0.0294	0.0135	0.0714	0.0465	0.0921	0.0811	0.0781	0.037037	0.0588235	0.027027	0.134574	0.0897395	0.169474	0.151054	0.146328	-	-	-	0.1395	1	0.2605	1	0.1592	0.153908	0.000165	0.154048	-0.0218	-0.0154	-0.0148	0.0087	-0.0127	0.0235	-0.0034	-0.0166	0.0057	-0.0098	0.0274	0.0033	0.0441	-0.0151	0.0024	0.0225	0.0017	0.0372	-0.0153	-0.0017
8025_87	8025	87	0.9286		0.9773	0.963	0.9714	0.9423	0.96	0.913	0.13589	0	0.0454545	0.0726778	0.0563143	0.110862	0.078368	0.162317	1	-	-	1	1	1	1	1	-0.039	-0.005751	-0.044975	0.0232	0.0041	-0.0178	-0.0086	-0.0053	-0.0173	0.0031	-0.0109	-0.018	-0.0152	-0.0193	0.011	-0.0053	-0.0138	-0.0056	-0.0117	-0.0031	-0.0166	-0.0191	-0.0151
8026_56	8026	56	0.2885	0.2333	0.2593	0.2794	0.3472	0.2286	0.1613	0.18	0.418554	0.370113	0.391333	0.408691	0.459703	0.357763	0.274987	0.301224	1	0.5286	0.307	0.0756	0.066	1	0.148	0.558	0.153813	0.000966	0.15463	-0.0164	-0.0193	-0.0267	-0.0205	-0.0236	-0.0212	-0.0123	0.0017	-0.0032	-0.0088	-0.0078	-0.023	-0.0164	-0.0109	0.0169	0.0268	-0.0098	0.007	0.0193	0.0672
8031_85	8031	85	0.0185		0.0143		0.0444	0.0135	0.0429	0.0147	0.037037	0	0.0285714	0	0.0858933	0.027027	0.0832286	0.0294118	-	-	-	-	1	-	1	-	-0.019177	-0.000228	-0.01941	-0.0091	-0.0161	-0.0115	0.0044	-	-0.0004	-0.0045	0.0117	0.0026	0.0271	-0.0154	-0.0119	-0.0141	-0.0012	0.0041	-0.0067	0.0112	0.0006	0.0286	-0.0124
8035_63	8035	63	0.1296	0.2353	0.1757	0.3056	0.2273	0.2763	0.2083	0.2794	0.229907	0.370765	0.293595	0.430361	0.355277	0.405263	0.334508	0.408691	1	0.1758	1	0.2397	0.6624	0.4243	0.3055	1	0.051311	0.002668	0.053842	0.0122	-0.0072	-0.0132	0.0666	-0.0158	0.0302	0.0152	-0.0245	-0.005	0.001	0.0454	-0.0222	0.0142	-0.0143	-0.0076	0.0086	-0.0191	-0.0085	0.0104	-0.0111
8038_30	8038	30	0.8846	0.7059	0.7286	0.8333	0.7889	0.7625	0.7639	0.7576	0.208146	0.427806	0.401243	0.281689	0.336829	0.366773	0.365806	0.372961	0.2778	0.5743	1	0.2222	1	0.0225	1	0.3471	0.133786	-0.001727	0.13229	0.0727	0.0558	-0.0214	-0.0101	0.0229	0.0171	0.015	-0.0025	-0.0024	-0.0074	0.0265	-0.0198	-0.0128	-0.0021	-0.0123	0.0296	-0.0147	-0.0105	-0.0004	-0.011
8040_70	8040	70	0.0769		0.0135						0.144796	0	0.027027	0	0	0	0	0	1	-	-	-	-	-	-	-	-0.053498	0.049774	-0.001061	0.038	0.0364	-0.0143	0.0761	-	-0.0004	0.0894	-	0.0027	-	0.0792	-	0.0004	-	-	0.0777	-	0	-	-
8047_89	8047	89	0.7308	0.5588	0.5429	0.7571	0.8214	0.6184	0.6974	0.6406	0.401208	0.508024	0.50352	0.373086	0.296902	0.478245	0.427718	0.467759	0.0433	0.1388	0.7342	0.0814	1	1	0.2534	1	0.141531	0.02761	0.165234	0.0303	0.0531	-0.0265	-0.0215	0.0602	0.0805	0.0061	0.1446	0.1561	-0.0025	0.0098	-0.0165	-0.0024	0.0289	0.0873	-0.0186	0.0148	0.0344	-0.0084	0.0283
8048_77	8048	77	0.0185		0.0286	0.0294	0.0556	0.0132	0.0658	0.0588	0.037037	0	0.0563143	0.0579441	0.106118	0.0263158	0.124561	0.112379	-	-	1	1	1	-	1	1	-0.036937	4.8e-05	-0.036887	-0.0091	-0.0143	-0.0002	-0.0142	0.0005	-0.0145	0.0028	0.0201	-0.0036	-0.0044	-0.0151	-0.0121	-0.0078	-0.0074	0.014	0.0101	0.029	0.002	0.0009	-0.0107
8071_20	8071	20	0.0926	0.0938	0.1857	0.1528	0.186	0.1923	0.1471	0.1833	0.171207	0.175406	0.306831	0.262519	0.30643	0.314685	0.254609	0.30452	1	0.0954	1	0.1607	0.6153	0.1217	0.5352	0.2245	0.155836	-0.007965	0.149112	-0.0307	0.0189	0.0062	-0.0025	-0.0161	-0.012	0.0182	0.0057	-0.0136	-0.0111	0.0199	0.0055	-0.0154	-0.0117	-0.0145	-0.0034	-0.0159	-0.0096	-0.0169	-0.009
8073_72	8073	72	0.12	0.0312	0.0143		0.0111				0.215512	0.0625	0.0285714	0	0.0222222	0	0	0	0.2847	-	-	-	-	-	-	-	0.163833	0.063589	0.217004	0.0184	0.0775	-0.0156	0.124	0.0283	0.0004	0.1001	-0.0087	-0.0124	-0.0025	0.1286	0.0306	0.0012	-	-0.0019	0.1218	0.0272	0	-	-0.0029
8076_23	8076	23	0.5769	0.7941	0.7368	0.7083	0.8111	0.7625	0.8289	0.7857	0.497738	0.3369	0.392982	0.419014	0.309862	0.366773	0.287368	0.341614	0.0982	1	0.3973	1	0.3209	0.411	1	0.3052	-0.07956	0.016755	-0.061471	0.0731	0.0397	-0.008	0.0182	-0.0017	-0.0103	0.1139	-0.015	0.0063	0.018	0.0609	-0.0146	-0.0088	-0.0047	-0.0025	0.1308	-0.0157	0.0133	0.0271	-0.0096
8077_72	8077	72	0.1296	0.1765	0.1216	0.1143	0.1111	0.025	0.0417	0.0312	0.229907	0.299465	0.216586	0.205383	0.199751	0.0493675	0.0809861	0.0615094	1	0.4121	0.42	1	1	1	1	1	-0.016676	0.018099	0.001725	-0.0163	-0.0162	-0.0127	-0.0135	-0.006	-0.014	-0.0115	-0.0015	-0.0119	-0.0113	0.0707	0.1394	0.0545	0.0505	0.0448	0.0375	0.0878	0.027	0.0237	0.021
8080_92	8080	92	0.06		0.0441	0.0441	0.0114	0.0156	0.0968	0.0161	0.115104	0	0.0856	0.0856	0.0227273	0.03125	0.177684	0.0322581	1	-	1	1	-	-	1	-	-0.04676	0.012169	-0.034022	0.0279	-0.0143	0.0123	-0.0143	0.0123	-0.0145	0.0264	-0.0128	0.0086	0.0086	0.0117	-0.0108	-0.0011	-0.0011	-0.013	-0.0077	0.0571	0.0071	0.0071	0.0669
8081_52	8081	52	0.62	0.6765	0.6429	0.6143	0.6333	0.5789	0.5263	0.5455	0.480816	0.450982	0.465837	0.480746	0.469662	0.494034	0.505263	0.503497	0.6926	0.6077	0.4611	0.0379	1	1	0.3417	1	-0.035183	-0.004748	-0.040098	-0.0178	-0.0152	-0.0159	-0.0141	-0.0068	-0.0087	-0.016	-0.0156	-0.0118	-0.01	-0.0143	-0.001	-0.0045	-0.0091	-0.0063	-0.0012	0.0227	0.0138	0.0031	0.0103
8103_26	8103	26	0.92		0.9714				0.9857		0.150204	0	0.0563143	0	0	0	0.0285714	0	1	-	1	-	-	-	-	-	-0.043707	0.035078	-0.007095	0.046	0.0114	-0.0002	0.0815	-	0.0153	0.0956	-	0.0203	-	0.0831	-	0.0159	-	-	0.037	-0.0115	-0.0094	0.0004	0.0037
8110_67	8110	67	0.9	0.8667	0.8333	0.85	0.8158	0.8421	0.8281	0.9138	0.183672	0.23908	0.281689	0.259323	0.304561	0.269474	0.289187	0.160314	0.0066	1	0.0372	1	0.5788	1	0.1992	1	0.161381	-0.009856	0.153116	-0.0328	-0.0077	-0.0267	-0.011	-0.0206	-0.0171	0.0055	-0.0163	-0.0163	-0.0112	-0.0068	-0.0211	-0.0164	-0.014	-0.012	-0.0043	-0.0232	-0.02	-0.0156	-0.0168
8124_14	8124	14	0.0192	0.0312	0.0676	0.0429	0.0455	0.0513	0.027	0.0286	0.0384615	0.0625	0.12773	0.0832286	0.087775	0.0985692	0.0533135	0.0563143	-	-	1	1	1	1	1	1	-0.0333	-0.008318	-0.041894	-0.0227	0.01	-0.0092	-0.0078	-0.021	-0.0075	-0.005	-0.0186	-0.0073	-0.0125	-0.0018	-0.0171	-0.0102	-0.0124	-0.0114	-0.0152	-0.0223	0.0052	-0.01	-0.0074
8141_25	8141	25	0.3889	0.4412	0.3333	0.3194	0.3333	0.359	0.3472	0.375	0.484278	0.508024	0.450706	0.440922	0.449438	0.4662	0.459703	0.476191	0.6849	0.343	0.2524	0.4373	1	0.7286	1	0.7132	-0.049278	-0.009629	-0.059381	-0.0137	-0.0064	0.0087	-0.0063	0.0099	-0.0132	-0.0074	0.0063	-0.0114	-0.0133	-0.012	-0.0036	-0.0098	-0.0104	-0.0101	-0.0113	-0.0005	-0.0118	-0.0134	-0.0121
8145_44	8145	44	0.963		0.9868		0.9778	0.9615	0.9868	0.9412	0.0726778	0	0.0263158	0	0.0439444	0.0749256	0.0263158	0.112379	1	-	-	-	1	1	-	1	-0.024827	0.002636	-0.022125	0.007	-0.0031	-0.0121	0.0276	-	-0.0007	-0.0107	-0.0047	-0.0099	0.0078	-0.0155	0.0075	-0.0002	0.0244	-0.0072	-0.0031	-0.0121	-0.0133	-0.0007	-0.0099
8146_91	8146	91	0.1296	0.0938	0.1111	0.1111	0.1477	0.0385	0.1429	0.1562	0.229907	0.175406	0.200314	0.200314	0.254702	0.0749256	0.248449	0.267856	0.359	0.0979	0.041	1	0.2132	1	1	1	0.089412	-0.001041	0.088464	-0.028	-0.0204	-0.0335	-0.0153	-0.0239	-0.0165	-0.0169	-0.0153	-0.0107	-0.0079	0.0407	0.0006	0.0209	0.0262	0.0531	-0.0158	-0.0133	-0.0114	-0.0078	-0.0135
8157_79	8157	79	0.2222	0.1176	0.2344	0.1667	0.2209	0.1842	0.2027	0.2667	0.3522	0.213906	0.364584	0.281689	0.348291	0.304561	0.327657	0.39774	0.2874	1	1	0.2241	0.3873	0.3118	1	0.149	0.03061	-0.006341	0.024463	0.0178	-0.0154	0.0201	-0.006	-0.0155	-0.0024	-0.015	0.0118	-0.0147	-0.0057	-0.0077	-0.0013	-0.0057	-0.0124	-0.0081	-0.0125	0.005	-0.0117	-0.0103	-0.0123
8164_19	8164	19	0.1304	0.0625	0.1346	0.0571	0.2051	0.1618	0.1875	0.16	0.231883	0.120969	0.237558	0.109317	0.330336	0.275241	0.309525	0.274284	0.3067	1	0.3664	1	0.3101	1	0.2722	0.4851	0.04172	0.006243	0.047703	-0.0067	-0.0256	-0.002	0.0135	-0.022	0.0178	0.0034	0.0551	0.0026	0.0795	-0.0168	0.0195	-0.0161	0.0408	-0.0059	-0.0111	0.0345	-0.0109	0.0618	-0.0126
8200_67	8200	67	0.375	0.4688	0.6061	0.4242	0.3421	0.4211	0.5	0.1897	0.478725	0.514112	0.484848	0.496036	0.456139	0.494034	0.507462	0.312766	0.6687	0.1544	0.0634	0.4903	0.7215	0.1761	0.4921	1	0.146276	0.043618	0.183514	-0.0149	0.0802	0.0057	-0.0158	-0.0253	0.0458	-0.0166	0.0075	0.1155	-0.0015	-0.0165	-0.025	0.0485	-0.0173	-0.0023	0.0144	-0.022	0.0062	-0.0033	0.0371
8201_47	8201	47	0.0556	0.0588	0.1316	0.0972	0.0333	0.0769	0.0921	0.0781	0.106919	0.114082	0.231579	0.178014	0.0651689	0.143856	0.169474	0.146328	1	1	0.4925	1	1	1	1	1	-0.03309	-0.000439	-0.033544	-0.0235	0.0151	0.0042	-0.0032	-0.0107	-0.008	-0.0083	-0.0115	0.0525	0.0233	-0.0113	-0.0177	0.0026	-0.0098	0.0073	-0.0054	-0.0126	-0.0056	-0.0123	0.019
8209_63	8209	63	0.9074	0.875	0.9	0.9583	0.9659		0.9861		0.171207	0.225806	0.182609	0.0809861	0.0666136	0	0.0277778	0	1	1	0.2847	1	1	-	-	-	0.019811	0.032378	0.051547	-0.0173	-0.0179	-0.0224	0.0065	0.0337	0.0097	0.0179	0.0536	0.0216	-0.0116	0.0964	0.1788	0.0886	0.03	0.0201	0.0517	0.1073	0.0515	0.0006	-0.0041
8219_74	8219	74	0.0741	0.1471	0.0972	0.1324	0.1023	0.1875	0.1351	0.1667	0.139763	0.258465	0.178014	0.2331	0.185736	0.308545	0.236949	0.282487	1	0.2896	0.276	0.4519	1	1	0.5063	1	0.054819	-0.003237	0.051759	0.0012	-0.015	-0.0154	0.0001	-0.026	-0.0108	-0.009	-0.0117	-0.0132	-0.0088	0.0374	-0.0166	0.0189	-0.0027	0.0184	0.0023	-0.0251	-0.0089	-0.0158	-0.0073
8253_39	8253	39	0.2407	0.0882	0.1622	0.3571	0.5556	0.8875	0.9079	0.9853	0.372467	0.165776	0.275454	0.465837	0.499376	0.202215	0.169474	0.0294118	0.285	1	0.2125	1	0.366	1	0.0174	-	-0.033903	0.457992	0.439616	0.0582	0.0041	-0.0023	0.0175	0.1492	0.0813	0.1722	0.3411	0.2737	0.0654	0.6061	0.7687	0.6875	0.4605	0.2289	0.6348	0.7974	0.7125	0.489	0.256
8255_75	8255	75	0.3704	0.4706	0.5395	0.2778	0.6222	0.3875	0.3421	0.3281	0.475193	0.513371	0.503508	0.406886	0.475407	0.480695	0.456139	0.447916	0.0925	0.6412	0.7426	0.6916	1	0.7383	0.2867	1	0.004905	0.050397	0.055055	-0.0076	0.0391	-0.0095	0.0013	0.0614	0.1213	0.1044	0.0276	0.0026	0.2032	-0.0167	-0.0045	0.0342	0.0149	0.0944	-0.0188	0.0117	0.0632	-0.0048	0.1342
8256_44	8256	44	0.0185	0.0294	0.0263	0.0694	0.0222	0.0395	0.0263	0.0143	0.037037	0.0588235	0.0519289	0.131064	0.0439444	0.0768421	0.0519289	0.0285714	-	-	1	1	1	1	1	-	-0.026713	-0.003887	-0.030704	-0.0218	-0.0146	-0.0213	0.013	-0.0058	0.0076	-0.0146	-0.0194	-0.0118	0.0149	-0.0083	-0.0198	-0.0103	-0.0042	-0.0069	-0.0146	-0.0213	-0.0131	0.0076	-0.0118
8269_60	8269	60	0.1346	0.1471	0.1176	0.1571	0.2889	0.3243	0.1667	0.2759	0.237558	0.258465	0.210712	0.268737	0.41548	0.444281	0.281689	0.406534	0.3753	1	0.0447	0.5668	0.4688	0.4581	0.2249	0.639	0.13532	0.024302	0.156333	-0.0257	-0.0217	-0.0238	-0.0145	-0.0182	-0.0095	0.0477	0.0307	0.0684	0.0349	0.0748	0.0546	0.0995	0.0597	-0.0113	-0.0163	-0.0231	-0.0091	-0.0144	0.0265
8272_65	8272	65			0.0405	0.0278	0.0455	0.0128	0.0735	0.0312	0	0	0.0788595	0.0547722	0.087775	0.025641	0.138279	0.0615094	-	-	0.0406	1	1	-	0.1477	1	0.212062	-0.000307	0.21182	-	0.0089	-0.0058	0.0085	-0.0008	-0.0169	0.0229	0.0126	-0.0157	-0.008	-0.0049	-0.0122	-0.0049	-0.0076	0.0064	0.0448	0.027	-0.0109	0.0039	-0.0083
8285_57	8285	57	0.7692	0.6875	0.8143	0.8429	0.5556	0.6053	0.5921	0.5143	0.361992	0.44355	0.306831	0.268737	0.499376	0.484211	0.489474	0.506831	0.5808	1	0.3156	1	1	0.0858	0.7392	1	-0.009954	0.059264	0.0499	-0.0091	-0.0135	0.0217	-0.0008	0.0501	-0.0132	0.0787	0.0148	0.1285	0.1624	0.0461	-0.002	0.0891	0.1208	-0.0056	0.0508	-0.0037	0.0969	0.1297	-0.0102
8288_82	8288	82	0.08	0.1765	0.2812	0.3286	0.0921	0.1538	0.0938	0.1724	0.150204	0.299465	0.410716	0.44762	0.169474	0.263736	0.172619	0.290383	1	1	0.2059	0.7111	0.2594	0.5659	1	0.1645	0.034658	0.045037	0.078135	0.0225	0.1032	0.004	0.149	0.0371	-0.0108	-0.018	0.0116	0.0989	0.146	0.0107	-0.0158	0.0329	0.07	0.0048	-0.0155	0.0121	0.0929	0.1386	-0.0158
8290_14	8290	14	0.86	0.8333	0.871	0.95	0.9125	0.9143	0.875	0.9333	0.245716	0.287353	0.228452	0.09661	0.16171	0.159006	0.222222	0.126553	1	0.3251	0.4025	1	0.0172	0.0092	0.0545	1	0.264985	-0.006957	0.259872	-0.0258	-0.0182	-0.0249	0.032	0.0529	0.0197	-0.0055	-0.0013	-0.0103	-0.0095	-0.0061	-0.0027	-0.0112	-0.0123	-0.0217	-0.0203	-0.0277	-0.021	0.0134	-0.0137
8308_66	8308	66	0.3333	0.4706	0.3571	0.2857	0.3222	0.3947	0.4118	0.3966	0.45283	0.513371	0.467532	0.41408	0.441698	0.484211	0.491659	0.486993	0.4013	0.6435	0.2459	1	1	0.1792	0.4794	1	0.100373	-0.004714	0.096132	0.0143	-0.0213	0.0009	-0.013	0.0526	-0.0066	-0.0162	0.027	-0.0137	-0.0102	-0.0115	-0.0123	-0.0166	0.0104	-0.0024	-0.0066	-0.0167	-0.0135	0.0187	0.0031
8315_26	8315	26	0.0556	0.125	0.1143	0.0417	0.0568	0.0125	0.0658	0.0161	0.106919	0.225806	0.205383	0.0809861	0.108411	0.025	0.124561	0.0322581	1	1	0.3618	1	1	-	0.132	-	0.074897	0.010801	0.084889	0.0091	0.003	-0.0245	-0.0137	0.0337	0.0209	-0.0145	0.0136	0.0079	-0.0098	0.0167	0.1194	0.0736	0.0036	0.0169	-0.0187	-0.0031	-0.0028	-0.011	-0.0137
8322_48	8322	48		0.0588	0.0694	0.0882	0.1556	0.1111	0.1316	0.0882	0	0.114082	0.131064	0.1633	0.265669	0.200314	0.231579	0.1633	-	1	1	1	0.2689	1	0.4869	1	0.017348	0.010062	0.027235	0.0511	0.0455	-0.02	0.0641	-0.0149	-0.011	0.1113	0.0181	0.0217	0.0063	0.0837	-0.0038	-0.0021	-0.0101	-0.005	0.0972	0.0042	0.007	-0.0049	-0.0116
8333_74	8333	74	0.0741	0.0294	0.0429	0.0556	0.0222	0.025		0.0167	0.139763	0.0588235	0.0832286	0.106417	0.0439444	0.0493675	0	0.0333333	1	-	1	1	1	1	-	-	-0.033454	0.00285	-0.030509	-0.0045	-0.0066	-0.0193	-0.0127	-0.0136	-0.012	0.0192	-0.0194	-0.0055	0.0034	0.0132	-0.0208	-0.0082	-0.0005	-0.0116	0.0742	0.0264	0.0317	0.0447	0.0086
8338_31	8338	31		0.0294	0.0694	0.0278	0.0222	0.0375	0.0263	0.0588	0	0.0588235	0.131064	0.0547722	0.0439444	0.0731025	0.0519289	0.112379	-	-	1	1	1	1	1	1	-0.033549	-0.000746	-0.03432	0.0143	0.0468	-0.0058	0.0085	-0.0219	0.0054	0.0032	-0.0194	0.0149	-0.0118	0.0167	-0.02	-0.0024	-0.0116	-0.0076	0.0071	-0.0213	0.0076	-0.0135	-0.0118
8341_18	8341	18	0.8704	0.9375	0.9697	0.9028	0.9556	0.9625	0.9595	0.9714	0.229907	0.120969	0.0596727	0.178014	0.0858933	0.0731025	0.0788595	0.0563143	0.3537	1	1	1	1	1	1	1	0.006355	0.008147	0.01445	-0.0048	0.0503	-0.0096	-0.0119	-0.0135	0.0229	0.0343	-0.0173	-0.0102	0.0103	0.0429	-0.0142	-0.0129	0.0166	-0.0109	0.0363	-0.0166	-0.0127	0.0123	-0.0119
8343_91	8343	91	0.9423	0.8824	0.9429	0.8611	0.9318	0.9306	0.9429	0.9242	0.110862	0.213906	0.109317	0.242567	0.128527	0.131064	0.109317	0.142191	1	0.0028	1	0.5147	0.1686	1	1	1	0.132325	-0.004823	0.128141	-0.0143	-0.0163	-0.0068	0.0174	-0.0283	0.0225	-0.0175	-0.0164	-0.014	0.0128	-0.0148	-0.016	-0.0122	0.0113	-0.0145	-0.0163	-0.0068	-0.0138	0.0225	-0.014
8356_36	8356	36	0.0385	0.0588	0.0278		0.0119	0.0263	0.0263	0.0172	0.0754154	0.114082	0.0547722	0	0.0238095	0.0519289	0.0519289	0.0344828	1	0.0295	1	-	-	1	1	-	0.154309	-0.007297	0.148138	-0.0328	-0.0147	-0.0197	0.0289	0.046	0.0137	0.0009	0.0096	-0.0062	-0.0022	-0.0137	-0.0173	-0.0135	0.0119	-0.0069	-0.0137	-0.0173	-0.0135	0.0119	-0.0069
8366_16	8366	16	0.0769	0.0625	0.0714	0.0833	0.0556	0.0972	0.1081	0.0147	0.144796	0.120969	0.134574	0.154931	0.106118	0.178014	0.195484	0.0294118	1	1	1	1	1	1	1	-	-0.074468	-0.00095	-0.075488	-0.0229	-0.0157	-0.0214	-0.0153	-0.0184	-0.0123	-0.0106	-0.0202	-0.01	-0.0057	-0.0128	-0.0135	-0.0088	-0.0117	0.001	-0.0094	-0.0084	-0.0046	-0.009	0.0076
8370_14	8370	14	0.0556	0.0588	0.0441	0.0735	0.0341	0.0676	0.0694	0.1552	0.106919	0.114082	0.0856	0.138279	0.0666136	0.12773	0.131064	0.266786	1	1	1	0.1467	1	1	1	0.1062	0.110233	0.003636	0.113469	-0.0235	-0.0149	-0.0194	-0.0179	-0.0266	-0.0103	-0.0089	-0.0123	-0.0115	0	-0.0142	-0.0202	-0.0084	-0.0163	0	-0.0139	-0.02	-0.0078	-0.0166	0.001
8383_84	8383	84							0.0926	0.08	0	0	0	0	0	0	0.171207	0.150204	-	-	-	-	-	-	1	1	-0.077717	0.063296	-0.009502	-	-	-	-	-	-	-	-	-	-	-	-	-	-	-	0.0711	0.051	0.0913	0.086	0.093
8384_24	8384	24	0.9815	0.9706	0.9474		0.9205	0.9875	0.9342	0.9857	0.037037	0.0588235	0.101053	0	0.148118	0.025	0.124561	0.0285714	-	-	1	-	0.0133	-	1	-	0.164642	0.009519	0.172594	-0.0218	0.0003	-0.0147	0.0055	0.0243	0.0389	0.0127	-0.01	-0.0107	0.0544	-0.0145	-0.0129	0.0134	-0.0013	0.0314	0.0101	-0.0077	-0.0111	0.0521	-0.0147
8385_12	8385	12	0.0741		0.0135			0.0132		0.0294	0.139763	0	0.027027	0	0	0.0263158	0	0.0579441	1	-	-	-	-	-	-	1	-0.035161	0.024358	-0.009947	0.0374	0.033	-0.013	0.0713	-	-0.0004	0.0838	-	0.0027	-	0.0344	-0.0132	-0.0135	-0.0007	0.0023	0.0742	-	0.0004	-	-
8391_85	8391	85	0.625	0.8529	0.75	0.8889	0.6711	0.7895	0.6774	0.7879	0.478725	0.258465	0.380281	0.200314	0.447368	0.336842	0.44421	0.339394	1	1	0.176	0.3503	0.4817	1	0.2058	0.6081	0.105936	0.025641	0.128861	0.0998	0.0173	0.0055	0.1706	-0.0172	0.0468	-0.0135	0.0584	-0.0011	0.1146	0.0507	-0.0062	-0.0106	0.0225	0.0218	-0.0152	0.0514	-0.0064	0.1101	-0.0176
8393_61	8393	61	0.0185		0.0417	0.1111	0.0333	0.0125	0.0811	0.0286	0.037037	0	0.0809861	0.200314	0.0651689	0.025	0.151054	0.0563143	-	-	1	1	1	-	1	1	-0.060879	0.01806	-0.041719	-0.0091	-0.0073	0.0102	0.0487	0.0664	0.0212	-0.0107	0.0035	-0.0113	0.0357	-0.0145	-0.0124	0.0036	0.0726	-0.0022	0.0225	0.0415	0.0005	-0.0073	0.0103
8394_11	8394	11	0.0741	0.0882	0.1	0.1176	0.1111	0.1875	0.2143	0.1562	0.139763	0.165776	0.182609	0.210712	0.199751	0.308545	0.341614	0.267856	1	1	1	1	0.4286	0.5967	0.157	0.5604	0.065971	0.004565	0.070235	-0.0215	-0.0111	-0.0195	-0.0044	-0.0156	-0.0115	-0.0081	-0.0193	-0.0125	-0.013	0.0355	0.0141	0.0164	0.0045	0.01	0.0547	0.0287	0.0325	0.0172	0.0248
8400_42	8400	42	0.8333	0.7059	0.8281	0.75	0.7558	0.8333	0.75	0.8125	0.283019	0.427806	0.289187	0.380281	0.37346	0.281385	0.38	0.309525	1	0.24	1	0.4006	0.2285	0.5657	0.6666	1	-0.042992	-0.002442	-0.045539	0.0302	-0.0161	0.0248	0.0071	-0.0115	0.0047	0.0015	-0.0146	0	-0.0132	-0.0129	0.0336	-0.013	0.0101	0.0055	0.0045	-0.0153	0.0026	-0.0133	-0.0144
8401_91	8401	91	0.8889	0.8235	0.8636	0.9118	0.9167	0.9211	0.9028	0.875	0.201259	0.299465	0.239161	0.1633	0.154619	0.147368	0.178014	0.222222	1	1	0.4647	1	1	1	1	0.3906	-0.02984	-0.006297	-0.036325	-0.0026	-0.0146	-0.0163	-0.0123	0.018	-0.0039	-0.0094	0.0257	0.0008	-0.0122	-0.0084	0.0297	0.0027	-0.0125	-0.0116	-0.0137	0.0103	-0.0075	-0.0127	-0.0107
8402_88	8402	88	0.0185		0.0395	0.0139	0.0333	0.0125	0.0833		0.037037	0	0.0768421	0.0277778	0.0651689	0.025	0.154931	0	-	-	1	-	1	-	1	-	-0.038833	0.013805	-0.024492	-0.0091	-0.0083	0.0083	-0.0158	-0.0117	-0.0009	-0.0107	0.0035	-0.0114	-0.0045	-0.0145	-0.0124	0.0019	-0.0133	-0.0022	0.0244	0.0437	0.004	0.0383	0.0119
8427_93	8427	93	0.9615		0.9324	0.9306	0.9545	0.9375	0.9459	0.875	0.0754154	0	0.12773	0.131064	0.087775	0.11867	0.103665	0.222222	1	-	1	0.1354	1	0.1238	0.0824	0.3903	0.195625	-0.001304	0.194576	0.0083	-0.0077	0.0307	-0.0121	0.0233	-0.016	-0.0144	0.0126	-0.0073	-0.0097	-0.0145	0.0172	-0.0151	-0.018	-0.0115	-0.0192	0.0086	-0.0146	-0.0177	-0.0146
8430_47	8430	47		0.9667	0.875	0.9545	0.8537	0.9324	0.9189	0.8485	0	0.0666667	0.221831	0.0881121	0.252937	0.12773	0.151054	0.261073	-	-	1	1	1	1	1	0.0107	0.079931	0.018736	0.097169	0.0196	0.0965	0.0259	0.0246	-0.0224	0.0264	0.1084	0.0375	-0.0108	0.0409	0.0434	-0.0118	0.0066	-0.0092	0.0188	0.0556	-0.0041	-0.0019	-0.003	0.0079
8431_77	8431	77	0.12	0.2188	0.2286	0.2188	0.4512	0.5441	0.4516	0.5	0.215512	0.352825	0.357763	0.347222	0.501356	0.503512	0.503439	0.509804	0.2876	0.1079	0.3297	0.1271	0.7575	0.2963	0.2794	1	0.102745	0.091759	0.185077	0.0008	0.018	-0.0299	0.0107	-0.0326	-0.0186	0.2065	0.0841	0.0899	0.0977	0.3134	0.1741	0.1791	0.1889	0.0046	0.2122	0.0811	0.0891	0.097	-0.0165
8442_81	8442	81	0.2692	0.2647	0.2794	0.4853	0.5814	0.4054	0.3382	0.2742	0.401208	0.401071	0.408691	0.507024	0.492477	0.488708	0.454347	0.404548	1	0.2756	0.2323	0.7334	0.7578	1	1	0.6506	0.023356	0.049748	0.071942	-0.0222	-0.0194	-0.0228	0.0785	0.0784	0.0717	0.1641	0.1633	0.1562	0.0055	0.0237	0.0228	0.0194	-0.0006	0.0477	-0.0066	-0.008	-0.0085	0.03	0.0995
8446_72	8446	72	0.037	0.125	0.0263	0.0303	0.0444	0.0769	0.0714	0.0441	0.0726778	0.225806	0.0519289	0.0596727	0.0858933	0.143856	0.134574	0.0856	1	1	1	1	1	1	0.1423	1	0.022229	-0.000363	0.021875	0.0358	-0.0139	0.0694	-0.0161	0.0548	-0.0138	-0.0139	0.0326	-0.0072	-0.0102	-0.0009	-0.0063	0.0136	0.0074	-0.0019	-0.0097	-0.0089	0.0049	-0.0013	-0.0083
8450_13	8450	13	0.4808	0.6471	0.6724	0.6324	0.5814	0.5946	0.7222	0.4844	0.50905	0.470588	0.448276	0.471906	0.492477	0.488708	0.406886	0.507441	1	1	0.4273	0.7285	0.3595	1	0.4019	0.302	0.104667	0.012391	0.115761	0.0304	0.054	-0.0248	0.0285	-0.0231	-0.0144	0.0033	-0.0141	0.0008	-0.0094	0.0094	-0.0161	-0.0036	-0.0118	-0.0135	0.1	-0.0111	-0.0126	0.0023	0.028
8453_91	8453	91	0.0741	0.1176	0.0541	0.125	0.0778	0.0789	0.1579	0.1143	0.139763	0.213906	0.103665	0.221831	0.145069	0.147368	0.269474	0.205383	1	1	1	0.4344	1	1	0.5647	1	-0.067086	0.000278	-0.066789	-0.0108	-0.0119	0.0094	-0.0034	-0.0231	0.0161	-0.0139	-0.0089	-0.0071	-0.0005	-0.0148	-0.0106	-0.0077	-0.0026	-0.0114	0.0187	-0.0117	0.044	-0.0086	0.0209
8456_34	8456	34	0.1667	0.1765	0.1324	0.2206	0.2838	0.2368	0.25	0.1765	0.283019	0.299465	0.2331	0.348991	0.41207	0.366316	0.380281	0.294997	0.5502	1	1	1	1	0.3964	0.405	1	-0.030574	0.001064	-0.029477	-0.0237	-0.0117	-0.0111	-0.0071	-0.0137	0.0136	0.0212	0.0097	0.0536	-0.0032	-0.0029	-0.0121	0.021	-0.0138	-0.0088	0.0056	-0.0026	0.0319	-0.0101	-0.0099
8465_75	8465	75	0.0192	0.125	0.0606	0.0147	0.0227	0.0972	0.027	0.0152	0.0384615	0.225806	0.115618	0.0294118	0.0449318	0.178014	0.0533135	0.030303	-	1	0.0928	-	1	0.2744	0.0133	-	0.231676	0.015826	0.243835	0.0738	-0.0029	-0.0004	-0.0166	0.101	0.0085	-0.0151	0.0857	0.0016	-0.0114	0.03	-0.0213	-0.0102	0.045	0.0367	-0.0267	0.0588	-0.0104	-0.0203	-0.0186
8479_14	8479	14	0.5577	0.5	0.4306	0.4143	0.4659	0.4231	0.3784	0.4545	0.503015	0.515153	0.497261	0.49234	0.503395	0.494505	0.476859	0.503497	0.4541	1	0.4926	0.4927	0.2231	0.7423	0.7268	0.1579	0.050925	-0.00501	0.046171	-0.0203	0.0128	-0.0145	0.0216	-0.0089	-0.0159	0.0027	-0.0149	-0.0096	-0.0067	0.0198	-0.0078	-0.0139	-0.0138	-0.0065	0.0453	0.0076	-0.01	-0.013	0.0042
8490_70	8490	70	0.1481	0.0588	0.1316	0.1806	0.3444	0.3846	0.4605	0.4412	0.257163	0.114082	0.231579	0.300078	0.45668	0.479521	0.503508	0.500438	0.4581	1	0.0976	0.2985	0.0947	0.4963	1	0.3163	0.165368	0.089099	0.239733	0.0128	-0.0189	0.0001	-0.0153	0.0353	-0.0078	0.0759	0.1652	0.1007	0.051	0.1115	0.2078	0.1403	0.0827	-0.0112	0.1846	0.2848	0.2184	0.1519	0.014
8497_44	8497	44	0.125	0.0294	0.1389	0.0714	0.0595	0.1081	0.1	0.0909	0.223404	0.0588235	0.242567	0.134574	0.11331	0.195484	0.182609	0.167833	1	-	0.515	1	1	1	1	1	-0.052482	-0.001957	-0.054542	0.035	-0.0169	0.0399	0.001	-0.0047	0.0094	0.013	-0.0107	0.0225	-0.0113	-0.014	0.0206	-0.0094	-0.0046	0.0039	-0.0127	0.0147	-0.0072	-0.008	-0.0008
8499_34	8499	34	0.2222	0.2188	0.3108	0.1429	0.1556	0.1892	0.2083	0.1857	0.3522	0.352825	0.434284	0.248449	0.265669	0.310995	0.334508	0.306831	1	0.5423	0.7136	1	1	1	0.6246	1	-0.021873	0.003727	-0.018064	-0.0222	0.0032	-0.0014	0.0067	0.0022	0.0639	0.0005	-0.0056	0.0546	-0.0114	-0.0121	-0.0175	0.0252	-0.005	-0.0081	-0.0163	-0.0223	0.0123	0.0008	-0.0036
8502_76	8502	76	0.9808		0.9839	0.9143	0.9762		0.9459	0.9844	0.0384615	0	0.0322581	0.159006	0.0470452	0	0.103665	0.03125	-	-	-	1	1	-	1	-	-0.042861	0.016434	-0.025722	-0.0087	-0.0177	-0.0106	0.0248	0.046	0.0334	-0.0152	-0.0037	-0.0126	0.0262	0.0081	-	0.0038	0.0787	0.0109	0	0.0199	0.0059	-0.0053	0.0002
8511_17	8511	17	0.1923	0.0588	0.1389	0.1471	0.1333	0.1447	0.1081	0.1324	0.316742	0.114082	0.242567	0.254609	0.233709	0.250876	0.195484	0.2331	0.544	1	1	0.5359	1	1	1	0.4562	-0.084323	-0.00577	-0.090579	0.0526	-0.0031	0.0127	-0.0086	0.0138	-0.0137	0.0007	0.0098	-0.0107	-0.0117	-0.005	0.0167	-0.0115	-0.0135	-0.0099	0.0151	-0.0053	-0.0076	-0.0073	-0.0078
8525_90	8525	90	0.9808	0.9412	0.9054	0.9286		0.9615	0.9595	0.9848	0.0384615	0.114082	0.173641	0.134574	0	0.0749256	0.0788595	0.030303	-	1	0.2698	1	-	1	1	-	0.043808	0.012224	0.055497	-0.0007	0.0276	-0.0171	0.013	-0.0198	-0.012	0.0112	0.085	0.0901	0.0698	-0.0097	-0.0159	0.0104	-0.0023	0.03	-0.0088	-0.0174	0.0076	-0.0042	0.0332
8536_48	8536	48	0.5556	0.4062	0.5972	0.6176	0.6111	0.5395	0.5694	0.5143	0.503144	0.497981	0.487872	0.479368	0.480649	0.503508	0.497261	0.506831	0.6994	0.1636	0.4889	0.2755	1	0.7457	1	0.0864	0.021671	-0.002366	0.019357	0.0209	-0.0151	0.0496	-0.0076	0.0708	-0.0131	-0.0095	0.063	-0.0133	-0.0119	-0.0154	0.0171	-0.0071	0.0007	-0.0013	-0.0174	0.0319	-0.0139	-0.0084	-0.0095
8537_39	8537	39	0.963		0.9865	0.9444	0.8778	0.8846	0.9079	0.9559	0.0726778	0	0.027027	0.106417	0.216978	0.206792	0.169474	0.0856	1	-	-	1	1	1	1	1	-0.08875	0.018806	-0.068274	0.007	-0.0038	-0.0119	-0.012	0.0213	0.0133	0.0304	0.0713	0.0734	0.0151	0.0256	0.0684	0.07	0.0104	-0.0104	0.0087	0.05	0.0476	-0.0029	-0.0062
8551_88	8551	88		0.9412		0.9531	0.9886	0.9242		0.9833	0	0.114082	0	0.090775	0.0227273	0.142191	0	0.0333333	-	1	-	1	-	1	-	-	-0.042188	0.021112	-0.020186	0.0491	-	0.057	0.0252	-0.0207	0.0293	-0.0069	0.0266	-0.005	0.0113	0.0516	-0.0192	0.0572	-0.0075	0.0419	-	0.0697	-	0.0359	-0.0023
8567_64	8567	64	0.1875		0.069	0.0833	0.0465	0.0694	0.0395		0.311171	0	0.130672	0.155367	0.0897395	0.131064	0.0768421	0	0.154	-	1	1	1	1	1	-	0.052471	0.031869	0.082668	0.1265	0.0413	0.0301	0.0254	0.0417	-0.0146	0.0892	0.0105	-0.0091	-0.0017	0.0458	0.0287	-0.0149	-0.0131	-0.0073	0.0989	0.0054	-0.0059	0.0032	-0.0115
8569_72	8569	72		0.0667	0.0455	0.0469	0.1	0.0556	0.0758	0.1724	0	0.128733	0.0881121	0.090775	0.182022	0.106417	0.142191	0.290383	-	1	1	1	1	0.086	1	1	0.027585	0.01918	0.046236	0.0657	0.0246	-0.0193	0.0262	-0.0202	-0.0151	0.0679	-0.0139	0.0088	0.0073	0.0243	-0.0308	-0.0176	-0.0182	-0.0003	0.0531	-0.0227	-0.0064	-0.0075	-0.0085
8572_45	8572	45				0.0294	0.0111	0.025	0.0263	0.0645	0	0	0	0.0579441	0.0222222	0.0493675	0.0519289	0.122687	-	-	-	1	-	1	1	1	-0.025492	0.007005	-0.018308	-	-	-	0.0095	0.0005	0.0158	-0.0065	-0.0129	-0.0029	-0.0039	0.0051	-0.0028	0.0104	-0.0132	-0.0062	0.0064	-0.0019	0.0119	-0.0137	-0.0056
8584_87	8584	87	0.0625		0.0395		0.0116	0.075	0.0263	0.0882	0.119679	0	0.0768421	0	0.0232558	0.140508	0.0519289	0.1633	1	-	0.0424	-	-	1	1	1	0.048113	0.014889	0.062285	0.0306	-0.0169	-0.0066	0.0615	-	0.0164	0.0285	-0.0127	-0.0026	-0.0021	-0.0147	0.0359	-0.0037	0.06	0.0376	0.0004	-0.0019	-0.0159	0.0125	-0.0064
8594_76	8594	76	0.86	0.7647	0.803	0.6324	0.4875	0.2656	0.2647	0.3333	0.245716	0.370765	0.321212	0.471906	0.506012	0.396328	0.395082	0.45283	0.3841	0.1753	1	1	0.5254	0.1665	0.6589	0.0118	0.111257	0.211861	0.299547	-0.0012	-0.0072	-0.0209	0.1073	0.0162	0.0558	0.2461	0.1261	0.1827	0.0297	0.5102	0.3784	0.4404	0.2259	0.0852	0.5111	0.3816	0.4419	0.2289	0.0876
8599_89	8599	89	0.9423	0.9118	0.9286	0.7857	0.8523	0.8649	0.8378	0.9091	0.110862	0.165776	0.134574	0.341614	0.254702	0.236949	0.275454	0.167833	1	1	0.0031	0.3028	1	0.4988	0.5595	1	-0.015594	0.010055	-0.005383	-0.0162	-0.0238	-0.0312	0.0808	0.0376	0.0661	0.0242	-0.0051	0.0126	0.0039	0.0148	-0.0125	0.003	0.0094	-0.0126	0.0373	0.0045	0.0234	-0.0019	-0.0108
8603_82	8603	82	0.0192	0.0882	0.0541	0.0571	0.0795	0.075	0.0789	0.0758	0.0384615	0.165776	0.103665	0.109317	0.148118	0.140508	0.147368	0.142191	-	1	1	1	1	1	1	1	-0.062493	-0.007667	-0.070639	0.0299	0	-0.0109	0.002	-0.0132	-0.0134	0.0191	-0.0188	-0.0066	-0.0082	0.0158	-0.0187	-0.0087	-0.0102	-0.0111	0.019	-0.0196	-0.0077	-0.0093	-0.0115
8611_60	8611	60	0.8333	0.9706	0.8289	0.9333	0.8875	0.8571	0.9	0.875	0.283687	0.0588235	0.287368	0.126553	0.202215	0.248449	0.182609	0.222729	0.5022	-	1	1	1	0.5271	1	1	-0.020108	0.002239	-0.017824	0.0659	-0.018	0.0663	0.0301	-0.0086	0.0345	-0.0039	0.0238	0.0019	-0.0008	-0.0174	0.0432	-0.0113	0.0139	-0.0092	0.0021	0.0147	0.0081	-0.0072	-0.0113
8621_80	8621	80	0.7692	0.8529	0.7568	0.8529	0.9111	0.6944	0.8514	0.8333	0.361992	0.258465	0.373195	0.254609	0.163796	0.430361	0.256573	0.282052	0.282	1	0.1648	0.5367	1	0.0146	0.154	0.5588	-0.066265	0.022319	-0.042467	0.0034	-0.0171	0.002	0.0081	-0.0226	0.0121	0.0683	-0.0002	0.0723	0.0037	0.0036	0.0508	-0.0027	0.0586	0.1369	0.0062	-0.025	0.011	-0.0169	0.0036
8631_66	8631	66	0.0185	0.0882	0.0972	0.1429	0.1136	0.225	0.2917	0.3182	0.037037	0.165776	0.178014	0.248449	0.203761	0.353165	0.419014	0.440561	-	1	0.2723	1	1	0.1618	0.2189	0.1123	-0.189152	0.063085	-0.114134	0.0325	0.032	-0.0247	0.0781	-0.0055	-0.0044	0.0485	-0.0151	-0.0117	-0.0073	0.1509	0.045	0.0466	0.0118	0.0346	0.2192	0.0959	0.1028	0.0525	0.0874
8632_39	8632	39	0.1923	0.1333	0.0882	0.1143	0.0455	0.0857	0.1081	0.1129	0.316742	0.23908	0.1633	0.205383	0.087775	0.159006	0.195484	0.203597	1	1	1	0.3613	1	0.2076	1	1	0.010433	0.003215	0.013615	-0.014	0.0296	-0.0108	0.0057	-0.0244	-0.0118	0.0989	0.0394	0.003	0.0194	0.0302	-0.0147	-0.0162	-0.0131	-0.0012	0.013	-0.018	-0.0107	-0.0143	0.017
8633_89	8633	89	0.36	0.3438	0.4531	0.4394	0.5122	0.4706	0.4853	0.5152	0.470204	0.465725	0.503472	0.500233	0.505871	0.505706	0.507024	0.507227	1	1	1	0.0734	0.2065	0.7352	0.7321	1	0.080002	-0.004198	0.07614	-0.026	0.0007	0.0014	-0.0081	-0.0106	-0.0175	0.0278	0.0304	-0.0086	-0.007	0.0069	0.008	-0.0149	-0.0163	-0.0123	0.0156	0.0185	-0.012	-0.0126	-0.0133
8645_79	8645	79	0.3704	0.7941	0.7794	0.8857	0.8222	0.9125	0.875	0.9355	0.475193	0.3369	0.348991	0.205383	0.295631	0.16171	0.221831	0.122687	0.0452	1	1	1	1	1	1	1	-0.160048	0.170237	0.037435	0.2925	0.2872	-0.0187	0.4493	0.0155	0.0272	0.3563	-0.0158	-0.0062	0.004	0.5039	0.0459	0.056	-0.0082	0.0234	0.4331	0.0074	0.0192	-0.012	-0.0009
8665_26	8665	26	0.9423			0.9857					0.110862	0	0	0.0285714	0	0	0	0	1	-	-	-	-	-	-	-	-0.033358	0.030334	-0.002012	0.0254	0.0506	-	0.0133	-0.0115	-0.0004	0.0579	-	-	0.0019	0.0506	-	-	-0.0004	-	0.0543	-	-	0.0008	-
8669_91	8669	91	0.4792	0.2692	0.4839	0.3485	0.3974	0.2941	0.2941	0.4194	0.50975	0.409231	0.507668	0.461073	0.485182	0.421424	0.421424	0.494977	0.2407	0.1635	0.2773	1	0.2019	1	0.417	0.4664	0.049618	0.009508	0.058654	0.0501	-0.0237	0.0568	0.0149	-0.0164	0.0198	-0.0029	0.0114	0.0008	-0.0074	0.0516	-0.0296	0.0567	-0.0086	0.0112	0.0503	-0.0325	0.0557	-0.0096	0.0103
8676_54	8676	54	0.037	0.125	0.1571	0.1286	0.1548	0.1974	0.1389	0.2727	0.0726778	0.225806	0.268737	0.227329	0.264774	0.321053	0.242567	0.402797	1	1	0.1692	1	1	1	0.1111	0.6658	0.064063	0.015355	0.078435	0.0358	0.0552	-0.0228	0.0364	-0.0202	-0.0123	0.0545	-0.018	-0.0149	-0.0098	0.0934	-0.0027	-0.0094	0.0047	-0.006	0.0389	-0.0268	-0.0171	-0.0153	-0.014
8682_89	8682	89	0.32	0.2812	0.2639	0.2714	0.3953	0.3205	0.3684	0.3088	0.44408	0.417337	0.393975	0.401243	0.483721	0.441226	0.471579	0.433274	0.6622	1	0.0771	1	0.7587	0.005	0.7248	0.6866	0.049369	-0.004945	0.044668	-0.0239	-0.0068	-0.0164	-0.0117	-0.0215	-0.0111	-0.0037	0.0077	0.0278	0.0218	-0.0224	-0.0266	-0.0072	-0.0112	-0.0025	-0.0134	-0.0071	0.0128	0.0073	-0.0112
8687_9	8687	9	0.9444	0.9375	0.8472	0.8676	0.7381	0.8143	0.8243	0.6897	0.106919	0.120969	0.262519	0.2331	0.391279	0.306831	0.293595	0.435572	1	1	0.5684	1	0.0386	1	0.5657	0.6799	-0.168621	0.033798	-0.129125	-0.0241	0.0332	0.0176	0.0182	0.0044	-0.0105	0.1242	0.0998	0.026	0.0412	0.0576	0.0373	-0.0091	-0.0029	0.0062	0.0511	0.0334	-0.0094	-0.0046	0.0124
8699_76	8699	76		0.0625	0.027	0.0417	0.0455				0	0.120969	0.0533135	0.0809861	0.087775	0	0	0	-	1	1	1	1	-	-	-	-0.031082	0.013343	-0.017324	0.06	0.0078	-0.0047	0.0212	-0.0175	-0.0103	0.0229	-0.0178	-0.0074	-0.0122	-	0.0858	0.0155	0.0315	0.0323	-	0.082	0.0144	0.03	0.031
8718_69	8718	69	0.5962	0.4118	0.3333	0.4118	0.3523	0.3816	0.5946	0.4138	0.49095	0.499106	0.451282	0.491659	0.461598	0.478245	0.488708	0.493648	1	1	0.2682	0.7309	0.5163	1	0.7336	0.023	-0.026857	0.028784	0.0027	0.0423	0.1171	-0.0066	0.0505	-0.0218	0.0002	0.1008	-0.0114	-0.0104	-0.0042	0.0738	-0.0195	-0.0075	-0.0113	-0.0094	-0.0154	0.0456	0.1175	0.0526	0.1017
8725_84	8725	84	0.0185	0.1429	0.1167	0.1286	0.05	0.0286	0.0469	0.0385	0.037037	0.253971	0.209603	0.227329	0.0962025	0.0563143	0.090775	0.0754154	-	1	1	1	0.0754	1	1	0.0208	0.050194	0.017022	0.066362	0.1043	0.0562	-0.0203	0.0649	-0.0212	-0.0131	-0.008	0.0332	0.0142	0.0243	-0.0143	0.0862	0.045	0.0547	-0.0119	-0.0045	0.041	0.0179	0.0271	-0.018
8739_31	8739	31	0.037		0.0882	0.0857	0.0465	0.0625	0.0909	0.0806	0.0726778	0	0.1633	0.159006	0.0897395	0.11867	0.167833	0.150713	1	-	1	0.2035	1	1	1	1	-0.002349	-0.003142	-0.005498	0.007	0.0057	0.0484	-0.0003	0.0382	-0.0162	-0.0137	0.0134	0.0019	-0.0022	-0.0084	0.0261	-0.008	-0.0113	-0.0091	0.0075	0.0511	-0.0138	-0.0163	0.0034
8743_16	8743	16	0.84	0.9375	0.9167	0.9265	0.9318	0.973	0.9054	0.9375	0.274284	0.120969	0.154931	0.138279	0.128527	0.0533135	0.173641	0.119047	1	1	1	0.1458	0.0061	1	1	1	0.080185	0.001476	0.081543	0.0218	0.014	-0.0184	0.0196	-0.0286	-0.0157	0.0268	-0.0322	-0.0149	-0.02	0.0993	-0.0047	0.0175	0.0052	-0.0005	0.0055	-0.0143	-0.0119	-0.0129	-0.0111
8757_85	8757	85	0.5926	0.3824	0.5658	0.4583	0.7143	0.6579	0.5789	0.6714	0.491963	0.486629	0.497895	0.503522	0.413081	0.456139	0.494034	0.44762	0.6986	1	0.3222	1	1	0.1487	0.3369	1	-0.03408	0.028716	-0.004385	0.0615	-0.0173	0.0422	0.0193	-0.0088	0.0083	0.0175	0.19	0.0337	0.1165	-0.005	0.1282	0.0049	0.0671	-0.0032	-0.0147	0.0572	-0.0132	0.0169	0.0286
8786_82	8786	82	0.8333	0.9375	0.8429	0.9714	0.9205	0.9583	0.9865	0.9643	0.283019	0.120969	0.268737	0.0563143	0.148118	0.0809861	0.027027	0.0701286	0.5493	1	0.1673	1	1	1	-	1	0.071212	0.034652	0.103397	0.0216	-0.0194	0.0123	0.0955	-0.0071	0.0776	0.0225	-0.0182	0.0152	0.012	0.0708	-0.0175	0.0565	-0.0114	0.0003	0.1355	0.0214	0.1112	-0.0083	0.0341
8791_41	8791	41	0.0556	0.3125	0.3056	0.2571	0.3444	0.225	0.2368	0.3286	0.106919	0.44355	0.430361	0.387577	0.45668	0.353165	0.366316	0.44762	1	0.2358	0.2392	1	1	1	0.6515	0.2635	-0.055761	0.025525	-0.028813	0.2131	0.1625	-0.0236	0.1206	-0.0115	-0.01	0.1945	-0.0166	-0.0103	0.0055	0.0887	0.0013	0.0018	-0.0106	0.0227	0.1019	-0.002	-0.0023	-0.0115	0.0164
8793_79	8793	79	0.0385						0.0781	0.1154	0.0754154	0	0	0	0	0	0.146328	0.208146	1	-	-	-	-	-	1	1	-0.08163	0.059561	-0.017207	0.0083	0.0299	-	0.0289	-	-	0.0325	-	-	-	0.0299	-	-	-	-	-0.0028	0.0408	0.0698	0.0685	0.0737
8795_58	8795	58	0.963		0.9583		0.8977		0.8857	0.9516	0.0726778	0	0.0809861	0	0.185736	0	0.205383	0.0936	1	-	1	-	0.0017	-	0.3604	1	0.269567	0.028173	0.290145	0.0054	-0.0158	0.0087	0.0249	-	0.0263	0.0069	0.039	0.0078	0.0705	0.0301	-	0.0308	-	0.0788	0.0213	0.0612	0.0209	0.0958	-0.0177
8801_82	8801	82	0.0833		0.0571		0.0444	0.027	0.0278	0.0156	0.156029	0	0.109317	0	0.0858933	0.0533135	0.0547722	0.03125	1	-	0.0845	-	1	1	1	-	0.085759	0.005271	0.090578	0.0498	-0.0162	0.0112	0.0874	-	0.0378	-0.0014	0.0117	-0.014	0.0285	0.0173	-0.0014	-0.0071	0.0133	-0.0078	0.0158	-0.0008	-0.008	0.0143	-0.0084
8802_37	8802	37	0.46	0.2059	0.2838	0.3485	0.4079	0.473	0.5143	0.5	0.50694	0.3369	0.41207	0.461073	0.489474	0.505368	0.506831	0.508197	1	0.5361	0.0187	0.7019	0.1898	0.7426	0.5074	0.1467	0.039745	0.026234	0.064936	0.1087	0.0462	-0.0134	0.0096	0.0267	-0.0069	-0.0086	0.0692	0.0196	-0.0041	-0.0175	0.1178	0.0576	0.0174	-0.0038	-0.0099	0.1599	0.0911	0.0421	0.0115
8818_45	8818	45	0.0185		0.0658	0.0286	0.0114	0.025	0.0135	0.0455	0.037037	0	0.124561	0.0563143	0.0227273	0.0493675	0.027027	0.0881121	-	-	1	1	-	1	-	1	-0.027851	0.001379	-0.026434	-0.0091	0.0101	0.029	-0.0143	-0.0002	0.002	-0.0133	-0.0128	0.0298	-0.0048	-0.0146	-0.0028	0.007	-0.0131	-0.0066	-0.0154	-0.0119	0.0225	-0.0083	-0.0124
8852_25	8852	25	0.2963	0.2941	0.1912	0.3194	0.2273	0.3947	0.25	0.2879	0.424878	0.427806	0.313871	0.440922	0.355277	0.484211	0.38	0.416318	0.1636	1	1	0.1183	0.4183	0.4989	0.0781	0.6897	0.01406	0.005938	0.019915	-0.0283	0.0112	0.0094	-0.0204	-0.0247	0.0258	-0.0031	-0.0057	-0.0079	0.0079	0.002	-0.0011	0.0805	-0.0042	0.0524	-0.0099	-0.0111	-0.0012	-0.0019	-0.008
8853_51	8853	51	0.5192	0.3077	0.3387	0.3889	0.3333	0.2903	0.1875	0.425	0.50905	0.443077	0.455316	0.484278	0.450215	0.418826	0.309525	0.50128	0.1264	1	1	1	0.2826	1	0.2778	0.2036	0.111927	0.023722	0.132994	0.0532	0.0457	-0.0242	0.012	-0.0145	-0.0116	0.0499	-0.0287	-0.0159	-0.011	0.0858	-0.0253	-0.0097	0.0049	-0.0116	0.2016	0.0114	0.0416	0.0787	0.0364
8865_79	8865	79	0.4375	0.5	0.5676	0.4583	0.5658	0.5	0.5625	0.6071	0.502658	0.515153	0.497595	0.503522	0.497895	0.506492	0.5	0.485714	0.6999	0.3537	0.5067	1	0.7402	1	0.7176	1	0.005096	-0.002566	0.002543	-0.0162	0.0144	-0.0127	-0.0169	-0.0159	0.0094	0.014	-0.0126	-0.0151	0.0091	-0.0102	-0.0204	-0.0052	-0.01	-0.0053	0.0134	-0.0109	-0.0149	0.0081	-0.0145
8871_6	8871	6	0.4808	0.4375	0.5143	0.5429	0.6333	0.5139	0.6216	0.6562	0.50905	0.508062	0.506831	0.50352	0.469662	0.50665	0.476859	0.458334	0.6932	0.3492	0.3103	0.5076	1	0.7464	1	1	0.026903	0.006399	0.03313	-0.0225	-0.0159	-0.0167	-0.0069	-0.0006	-0.0134	0.0326	0.0539	0.0149	0.0049	-0.0143	-0.0142	-0.0163	-0.0121	0.0161	0.0247	0.0437	0.0081	-0.0001	-0.0121
8879_93	8879	93	0.3654	0.3824	0.4306	0.3056	0.2111	0.3553	0.4189	0.2419	0.47285	0.486629	0.497261	0.430361	0.336829	0.464211	0.493522	0.372819	1	0.6219	1	1	0.0761	0.7311	0.3187	0.648	0.048335	0.016548	0.064083	-0.025	-0.008	-0.0191	-0.0079	-0.0093	0.0192	0.0425	0.0498	0.0937	0.0094	-0.0151	-0.02	-0.0015	-0.0073	0.0379	-0.012	-0.023	-0.0153	0.0128	0.0831
8880_73	8880	73	0.0217	0.0769	0.0167		0.0441	0.0606	0.0441	0.0217	0.0434783	0.147692	0.0333333	0	0.0856	0.115618	0.0856	0.0434783	-	1	-	-	0.0439	1	1	-	0.107989	-0.004023	0.1044	0.0086	-0.0189	0.0267	0.0052	0.0953	-0.0006	-0.0204	-0.027	-0.0113	0.0149	-0.0002	-0.0239	0.0099	0.0424	-0.0164	-0.0106	-0.0153	-0.003	0.0259	-0.0197
8887_93	8887	93	0.8462	0.875	0.8276	0.8125	0.8571	0.9032	0.8594	0.7407	0.265462	0.225806	0.290383	0.309525	0.247848	0.177684	0.245534	0.391333	1	1	0.1635	0.2782	1	0.2305	1	0.3081	0.099373	-0.001992	0.097578	-0.0186	-0.019	-0.0205	-0.0146	-0.0125	-0.02	-0.0147	-0.0207	-0.0137	-0.0082	-0.0033	-0.0231	0.0031	0.0139	-0.006	-0.0142	-0.0196	-0.0142	-0.0085	-0.0134
8892_77	8892	77	0.0962	0.0882	0.1429	0.0833	0.3556	0.2297	0.2703	0.4074	0.177223	0.165776	0.248449	0.154931	0.46342	0.358757	0.399851	0.491963	1	1	0.5197	1	1	0.349	0.2356	0.4242	-0.036726	0.073873	0.03986	-0.0225	-0.0072	-0.0095	-0.0144	-0.0203	0.0032	0.1466	0.1421	0.0983	0.1764	0.0427	0.0408	0.0088	0.0635	0.0239	0.0786	0.0778	0.0361	0.1026	0.0052
8894_53	8894	53	0.963	0.9706	0.9324	0.9	0.9205	0.95	0.9474	0.8788	0.0726778	0.0588235	0.12773	0.182609	0.148118	0.0962025	0.101053	0.216318	1	-	1	0.2789	1	1	1	1	-0.015906	-0.001179	-0.017103	-0.0233	-0.0064	-0.0068	0.0101	0.0087	-0.0086	0.0011	0.0012	-0.0107	-0.0113	-0.0132	-0.0156	-0.0097	0.0032	-0.0041	-0.0127	-0.0147	-0.0108	0.0006	-0.0058
8897_50	8897	50	0.1481	0.1562	0.1618	0.1143	0.2333	0.1757	0.2568	0.1875	0.257163	0.272175	0.275241	0.205383	0.361798	0.293595	0.386895	0.309525	1	0.3051	0.5624	0.3625	0.2156	0.2873	0.0325	0.2734	0.156433	-0.002005	0.154742	-0.026	-0.0133	-0.0229	-0.0117	-0.0205	-0.0047	0.0062	-0.0086	0.002	0.032	-0.0142	-0.0266	-0.0138	-0.0013	-0.0047	0.0159	-0.0021	0.0106	0.0472	-0.0145
8915_84	8915	84	0.1852	0.1176	0.4054	0.3714	0.2889	0.3158	0.2973	0.3788	0.307478	0.213906	0.488708	0.473706	0.41548	0.437895	0.423546	0.477855	0.5494	0.1794	0.7321	0.1506	0.7248	1	0.6918	0.1362	0.075495	0.018069	0.0922	-0.0071	0.0942	0.1555	0.0636	0.1194	-0.0127	0.0153	0.0571	0.0187	0.0015	0.0285	0.076	0.0045	-0.0092	-0.0103	0.0172	0.0606	0.0121	-0.0044	-0.0124
8937_44	8937	44	0.0185	0.0294	0.0405	0.0588	0.0556	0.1	0.0556	0.0606	0.037037	0.0588235	0.0788595	0.112379	0.106118	0.182278	0.106417	0.115618	-	-	1	1	1	0.3243	0.0835	1	0.088171	-0.005252	0.083382	-0.0218	-0.0078	-0.0197	0.0045	-0.0123	-0.0101	0.0028	-0.0123	-0.0095	-0.0123	0.0342	0.0096	0.0119	-0.0037	0.001	-0.0047	-0.0231	-0.0151	-0.0176	-0.0151
8954_86	8954	86	0.2037	0.2353	0.2838	0.25	0.3444	0.2297	0.3289	0.3125	0.330537	0.370765	0.41207	0.380281	0.45668	0.358757	0.447368	0.436509	1	0.5189	1	0.1714	0.0973	0.6493	1	0.1194	0.018452	-0.001971	0.016517	-0.0185	0.0008	-0.0143	-0.013	-0.0238	-0.0129	0.0297	0.0042	-0.006	0.0051	-0.0129	-0.0178	-0.0052	-0.0138	0.0178	0.023	0.001	-0.0088	-0.0002	-0.0136
8967_90	8967	90	0.9375	0.9333	0.8214	0.9394	0.9	0.9118	0.6515	0.7931	0.119679	0.128733	0.2987	0.115618	0.182278	0.1633	0.461073	0.333938	1	1	1	0.0934	0.0321	1	1	0.5625	0.125207	0.067812	0.184529	-0.0265	0.0408	0.0251	-0.0231	-0.0324	0.0477	-0.0133	-0.0251	0.0079	-0.0102	-0.0121	-0.0197	0.0198	-0.0118	-0.0161	0.193	0.1645	0.0546	0.2127	0.1554
8968_86	8968	86	0.0741	0.0882	0.0972	0.0143	0.0227				0.139763	0.165776	0.178014	0.0285714	0.0449318	0	0	0	1	1	1	-	1	-	-	-	-0.067995	0.040042	-0.025231	-0.0215	-0.0117	-0.0197	0.03	0.0516	0.0504	0.0181	0.0343	0.0397	-0.011	0.077	0.1231	0.0912	0.0019	0.01	0.0742	0.1184	0.0885	0.0012	0.0092
8972_23	8972	23	0.1923	0.2353	0.2258	0.2222	0.2386	0.1282	0.1081	0.129	0.316742	0.370765	0.355368	0.350547	0.367555	0.226441	0.195484	0.228452	0.2017	0.5224	0.2977	1	0.4025	0.4824	1	0.4011	-0.046258	0.00641	-0.039551	-0.0202	-0.0138	-0.0165	-0.0165	-0.0203	-0.0136	-0.0088	-0.0164	-0.0104	-0.011	-0.0033	0.0222	0.0204	0.0163	0.0286	0.0108	0.0454	0.0385	0.0332	0.0463
8989_46	8989	46	0.6538	0.8125	0.7206	0.7571	0.814	0.8286	0.8611	0.7879	0.461538	0.314519	0.408691	0.373086	0.30643	0.2882	0.242567	0.339394	0.4192	0.0505	0.075	0.3754	1	0.0375	0.1109	0.6036	0.222612	0.005562	0.226936	0.0279	-0.0114	-0.0107	0.0064	-0.0211	-0.0151	0.0513	-0.0247	0.0095	-0.004	0.0589	-0.0338	0.0132	-0.0028	-0.0143	0.0972	-0.0238	0.04	0.0176	-0.0059
8999_35	8999	35	0.12	0.1471	0.1818	0.2121	0.1136	0.1719	0.1471	0.2273	0.215512	0.258465	0.302097	0.339394	0.203761	0.289187	0.254609	0.356642	0.2822	0.2886	0.5539	1	1	1	0.124	0.652	0.037886	-0.00361	0.034414	-0.0296	-0.0024	-0.0174	0.0113	-0.0097	-0.0103	-0.0161	-0.0161	0.0078	0.0245	-0.0095	-0.0236	-0.0138	-0.0099	0.0013	-0.0197	-0.0299	-0.0112	-0.0021	-0.0094
9001_76	9001	76	0.0741	0.0294	0.0946	0.0972	0.1222	0.0256	0.0811	0.0714	0.139763	0.0588235	0.173641	0.178014	0.216978	0.0506154	0.151054	0.134574	1	-	1	1	0.5003	1	0.009	0.1418	0.119365	-0.001423	0.118112	-0.0045	-0.0122	0.0109	-0.0117	0.0127	-0.0126	-0.0031	0.0269	-0.0087	-0.0096	0.0119	-0.0211	0.0299	0.0325	0.0512	-0.022	-0.0118	-0.0161	-0.0158	-0.0069
9007_85	9007	85	0.9444			0.9444	0.9333	0.9359	0.9211	0.871	0.106919	0	0	0.106417	0.125842	0.121546	0.147368	0.228452	1	-	-	1	0.1664	0.1283	1	1	0.062059	0.012072	0.073382	0.0232	0.0518	-	-0.0158	0.0213	0.0447	-0.0168	0.0214	0.0468	-0.0136	-0.0188	0.0186	0.0464	-0.0154	-0.0161	-0.0108	0.0395	0.0676	-0.0085	-0.0126
9013_65	9013	65		0.0294			0.0698	0.0128			0	0.0588235	0	0	0.131328	0.025641	0	0	-	-	-	-	0.1683	-	-	-	0.218741	0.031568	0.243404	0.0131	-	0.0264	-	0.0222	-	0.0376	-0.0112	0.0508	0.0467	-0.0054	-0.0135	-0.0003	-0.0018	0.024	-	0.0233	-	-	0.0477
9021_26	9021	26	0.7778	0.6562	0.6379	0.4853	0.5556	0.5128	0.5781	0.4655	0.3522	0.465725	0.470055	0.507024	0.499376	0.506162	0.495534	0.506352	1	1	1	1	0.7602	0.5319	0.4655	0.2635	0.030374	0.023353	0.053018	0.0125	0.0285	-0.0254	0.1515	0.0343	0.0302	0.0887	0.0003	0.0001	-0.0027	0.1262	0.0207	0.0173	-0.0116	-0.0073	0.0688	-0.0145	-0.0111	0.0006	-0.013
9034_23	9034	23	0.3333	0.5294	0.4342	0.4714	0.3488	0.2361	0.2895	0.3235	0.45283	0.513371	0.497895	0.505591	0.459644	0.365806	0.416842	0.44425	0.188	0.016	0.5275	0.3175	0.7356	1	0.693	1	-0.096872	0.022786	-0.071879	0.064	0.0084	0.0026	0.0265	-0.008	-0.009	-0.0138	0.0484	0.003	0.0185	0.0096	0.1618	0.0722	0.1031	0.0167	-0.0104	0.1	0.0317	0.0557	-0.0057
9039_17	9039	17		0.0588	0.027	0.0286		0.0256	0.0132	0.0147	0	0.114082	0.0533135	0.0563143	0	0.0506154	0.0263158	0.0294118	-	1	1	1	-	1	-	-	-0.016804	-0.000163	-0.01697	0.0531	0.0078	-0.0069	0.0094	-0.0092	-0.0138	-	0.0833	0.0175	0.0198	0.0064	-0.0048	-0.0131	-0.0134	0.0155	-0.0047	0.0182	-0.0084	-0.0078	0.002
9047_11	9047	11	0.963	0.9412	0.9265	0.9583	0.9318	0.9359	0.9167	0.9844	0.0726778	0.114082	0.138279	0.0809861	0.128527	0.121546	0.154931	0.03125	1	1	1	1	1	1	0.2001	-	0.017833	-0.006168	0.011775	-0.0183	-0.0036	-0.0196	-0.0158	-0.0181	-0.0042	-0.0052	-0.0189	-0.0121	-0.0055	-0.0078	-0.0203	-0.0124	-0.0079	-0.0114	-0.0017	-0.0224	-0.0157	-0.0017	-0.0125
9085_81	9085	81		0.9412	0.9857			0.9868	0.9865		0	0.114082	0.0285714	0	0	0.0263158	0.027027	0	-	1	-	-	-	-	-	-	-0.017384	0.010954	-0.00624	0.0511	-0.0044	0.0138	-	0.068	0	-	0.085	0.0037	-	-0.0052	0.0182	-0.0139	-0.0011	0.0023	-0.005	0.0168	-0.0141	-0.0008	0.0027
9086_49	9086	49	0.0192	0.0882	0.0345	0.0429	0.0909	0.0256	0.1029	0.0769	0.0384615	0.165776	0.0677552	0.0832286	0.167189	0.0506154	0.187444	0.144796	-	1	1	1	0.2964	1	1	1	0.005857	0.003741	0.009577	0.0299	-0.0139	0.0057	-0.0078	-0.002	-0.0147	0.0244	-0.0233	0.0084	0.0033	-0.0152	0.0253	-0.0136	-0.0088	0.0234	0.0398	-0.0192	0.0203	0.0133	-0.0131
9092_28	9092	28	0.2593	0.2647	0.2714	0.2857	0.3977	0.2368	0.3108	0.2647	0.391333	0.401071	0.401243	0.41408	0.484586	0.366316	0.434284	0.395082	0.6408	0.278	0.2191	0.0904	0.3462	0.6514	0.7091	0.1812	0.024558	-0.000829	0.023749	-0.0191	-0.0174	-0.0232	-0.017	-0.0237	-0.0179	0.0294	0.0219	0.0225	0.0143	-0.0123	-0.015	-0.0112	-0.0088	0.0477	-0.0095	-0.0156	-0.0123	-0.0152	0.0048
9100_71	9100	71	0.0185		0.0811		0.1098	0.0375	0.0395	0.0152	0.037037	0	0.151054	0	0.197832	0.0731025	0.0768421	0.030303	-	-	1	-	1	1	1	-	-0.066775	0.025687	-0.039373	-0.0091	0.0225	0.0415	0.0055	-	0.0683	0.046	0.063	-0.007	0.0932	-0.0092	0.0067	0.0049	0.0231	0.0264	-0.0083	0.0083	0.0027	0.0257	0.0233
9101_58	9101	58	0.7619	0.5	0.4655	0.4667	0.4143	0.3438	0.3226	0.375	0.371662	0.51724	0.506352	0.506213	0.49234	0.458334	0.44421	0.478725	1	0.0328	0.4711	0.7242	0.4973	0.114	1	0.1986	0.134716	0.046485	0.174939	0.1074	0.1507	-0.0265	0.1467	-0.0303	-0.0166	0.1994	-0.0162	-0.0106	-0.0118	0.279	0.0156	0.0128	0.0118	-0.0079	0.3083	0.0356	0.0272	0.0261	0.0017
9118_93	9118	93	0.1667	0.1765	0.1622	0.1806	0.0952	0.1282	0.0571	0.0303	0.283687	0.299465	0.275454	0.300078	0.174412	0.226441	0.109317	0.0596727	0.5004	1	1	0.3012	1	1	1	1	-0.003424	0.015435	0.012064	-0.0252	-0.0185	-0.0201	-0.0197	-0.0234	-0.014	0.0073	0.0134	0.0078	0.0173	-0.0106	-0.0085	-0.0079	-0.0033	-0.0055	0.0458	0.0606	0.041	0.0549	-0.0021
9128_93	9128	93	0.9074	0.7353	0.7647	0.6212	0.6667	0.6622	0.7237	0.55	0.171207	0.401071	0.365232	0.477855	0.449438	0.453535	0.405263	0.50339	1	0.2721	0.338	1	1	0.2721	0.4209	0.0291	0.124541	0.031546	0.152158	0.088	0.0513	-0.0204	0.1827	0.0079	0.0312	0.1327	-0.008	0.0092	-0.0091	0.1384	-0.0109	0.0083	-0.0129	-0.0138	0.0841	-0.0216	-0.0122	0.0082	-0.0055
9132_8	9132	8		0.0588	0.0156	0.0417	0.0227	0.0286		0.0536	0	0.114082	0.03125	0.0809861	0.0449318	0.0563143	0	0.103246	-	1	-	1	1	1	-	1	-0.02549	0.000779	-0.024691	0.0511	-0.0033	0.0092	0.0203	-0.0181	-0.0027	0.0031	0.0005	-0.0123	-0.0065	0.0086	-0.0092	-0.0112	-0.0114	-0.0121	-	0.0607	-0.0005	0.0247	0.0059
9133_81	9133	81	0.94	0.9062	0.9265	0.9412	0.8947	0.9412	0.9571		0.115104	0.175406	0.138279	0.112379	0.190876	0.112379	0.0832286	0	1	1	0.1447	1	1	1	1	-	0.006925	0.000761	0.007681	-0.0161	-0.02	-0.0256	-0.0168	-0.0125	-0.0159	-0.0024	-0.0198	-0.0091	0.0013	-0.0168	-0.0125	-0.0159	-0.0142	0.0013	-0.0136	0.0016	-0.0092	-0.0114	0.0152
9137_37	9137	37	0.8889	0.9062	0.9459	0.9265	0.9659	0.975	0.9459	0.9412	0.201259	0.175406	0.103665	0.138279	0.0666136	0.0493675	0.103665	0.112379	1	0.0964	1	1	1	1	1	1	0.010399	-0.001415	0.008998	-0.0279	0.0077	-0.0157	-0.0067	-0.0256	-0.0103	0.0354	0.0093	-0.0073	0.0035	0.0504	0.0246	-0.0014	0.013	-0.0104	0.0077	-0.0157	-0.0131	-0.0103	-0.0073
9144_80	9144	80	0.0385	0.0588	0.0263	0.0417	0.0667	0.0625		0.0571	0.0754154	0.114082	0.0519289	0.0809861	0.125842	0.11867	0	0.109317	1	0.0314	1	1	1	1	-	1	0.04501	-0.002025	0.043076	-0.0328	-0.0137	-0.0173	-0.0163	-0.0275	-0.0097	-0.0071	-0.0247	0.0061	-0.006	-0.0096	-0.0269	0.0029	-0.0084	-0.0111	0.0316	0.052	0.0135	0.03	0.051
9149_60	9149	60	0.5208	0.375	0.6143	0.6176	0.7209	0.6667	0.7727	0.7581	0.50975	0.483869	0.480746	0.479368	0.407114	0.450706	0.356642	0.372819	0.2372	1	0.2817	0.477	0.1286	1	0.6519	1	0.056575	0.039401	0.093748	0.0123	-0.0042	0.0846	-0.0023	0.0887	-0.0175	0.0696	0.2085	0.013	0.0119	0.0246	0.1395	-0.0101	-0.0104	-0.0042	0.1145	0.272	0.0407	0.0391	-0.0047
9157_73	9157	73	0.0962		0.0645	0.1364	0.061	0.0735	0.1324	0.0769	0.177223	0	0.122687	0.239161	0.115929	0.138279	0.2331	0.144796	0.1932	-	0.0976	1	1	1	0.4518	1	0.067346	0.00209	0.069295	0.0466	-0.0185	0.0153	-0.0104	0.0869	0.0115	-0.0093	0.0231	-0.0169	0.0207	-0.0164	0.0344	-0.0179	0.0077	-0.0115	-0.0144	0.0773	0.0063	-0.0149	0.0157
9159_58	9159	58	0.1667	0.2059	0.2763	0.2917	0.2889	0.2564	0.2297	0.1719	0.283019	0.3369	0.405263	0.419014	0.41548	0.386279	0.358757	0.289187	1	1	1	1	0.7276	0.6844	1	0.2049	0.001768	-0.001607	0.000163	-0.0142	0.0184	-0.0075	0.0273	-0.0017	-0.0133	0.0268	-0.0006	-0.0116	-0.0122	0.0079	-0.0142	-0.0128	-0.0109	-0.0093	-0.003	-0.0191	-0.008	-0.004	-0.0029
9162_26	9162	26		0.9412	0.9868	0.9306	0.9778		0.9737	0.9571	0	0.114082	0.0263158	0.131064	0.0439444	0	0.0519289	0.0832286	-	1	-	1	1	-	0.0128	1	0.105295	0.007099	0.111646	0.0531	-0.0047	0.0182	0.0468	-0.02	0.0274	0.0032	0.0016	-0.0099	0.0149	-	0.0749	0.0003	0.0603	0.009	-0.0094	-0.0173	-0.0179	0.0035	-0.0181
9163_59	9163	59	0.84	0.9062	0.75	0.8529	0.7805	0.7564	0.6857	0.7885	0.274284	0.175406	0.381818	0.254609	0.346883	0.373292	0.437266	0.340119	0.0039	1	0.0333	0.1198	1	0.6607	0.4339	0.2883	0.160705	0.005463	0.16529	-0.0202	-0.0051	0.0439	-0.0259	-0.0159	0.0111	-0.0091	0.0301	-0.0157	0.002	-0.0006	0.0449	-0.0194	0.0128	-0.0118	0.0435	0.1055	-0.0074	0.062	0.0109
9165_10	9165	10	0.0926	0.0938	0.1081	0.0833	0.0889	0.1	0.0789	0.0625	0.171207	0.175406	0.195484	0.154931	0.163796	0.182278	0.147368	0.119047	0.1844	0.0955	1	1	1	1	0.1919	1	0.052887	-0.01344	0.040158	-0.0379	-0.0162	-0.0242	-0.0179	-0.0264	-0.009	-0.0162	-0.0241	-0.0091	-0.0114	-0.0167	-0.0247	-0.0114	-0.0105	-0.0101	-0.0201	-0.0308	-0.0093	-0.0151	-0.0126
9173_84	9173	84	0.8704	0.8824	0.9605	0.9286	0.8889	0.9375	0.9054	0.9559	0.229907	0.213906	0.0768421	0.134574	0.199751	0.11867	0.173641	0.0856	1	1	1	1	1	1	0.2646	1	-0.037044	0.000736	-0.03628	-0.0209	0.0419	0.0308	0.0045	-0.0068	-0.0033	-0.0115	-0.0181	0.0242	-0.0023	0.0135	0.0014	-0.0069	-0.0121	0.0039	-0.0107	-0.0213	0.009	-0.012	-0.0113
9177_83	9177	83	0.9444	0.8529	0.9054	0.8889	0.8667	0.8026	0.8684	0.9286	0.106919	0.258465	0.173641	0.200314	0.233709	0.321053	0.231579	0.134574	1	1	1	0.3529	0.1521	0.3049	0.4925	1	0.00268	0.004288	0.006956	0.0285	-0.0044	-0.0053	0.0012	-0.0172	-0.0131	0.0146	-0.0226	-0.0065	-0.0131	0.069	-0.0085	0.0308	0.0157	0.003	0.0151	-0.021	-0.0068	-0.0135	-0.0144
9178_64	9178	64	0.0185	0.0588			0.0556	0.075	0.0263	0.0152	0.037037	0.114082	0	0	0.106118	0.140508	0.0519289	0.030303	-	1	-	-	1	0.1845	1	-	0.081273	0.012274	0.092549	0.001	0.006	0.0715	0.0055	0.0697	-	0.0028	-0.0197	0.0396	0.0388	0.0126	-0.0239	0.0565	0.0554	-0.0104	-0.0146	-0.0059	0.013	0.0125	-0.0012
9180_93	9180	93	0.0741		0.0882	0.0833	0.0667	0.05	0.0395	0.0606	0.139763	0	0.1633	0.154931	0.125842	0.0962025	0.0768421	0.115618	1	-	1	1	0.1647	1	1	1	0.005708	-0.005073	0.000665	0.0396	-0.0143	0.0484	-0.0147	0.0437	-0.0132	-0.017	0.0214	-0.0112	-0.012	-0.0097	0.0164	-0.0012	-0.0034	-0.0114	-0.0035	0.0083	0.0071	0.004	-0.0073
9194_50	9194	50	0.3462	0.2941	0.3514	0.25	0.2439	0.2308	0.2568	0.2273	0.461538	0.427806	0.462051	0.380281	0.37338	0.359641	0.386895	0.356642	1	1	0.0798	1	0.005	1	0.0327	0.3056	0.186847	-0.005501	0.182374	-0.0176	-0.0196	-0.0185	0.0059	-0.0159	0.0084	0.0056	-0.0209	0.0097	-0.0164	0.0169	-0.0099	0.0197	-0.0124	-0.0154	-0.0006	-0.0231	0.0029	-0.0163	-0.0183
9196_43	9196	43	0.08	0.1765	0.1622	0.1471	0.1023	0.0769	0.1216	0.1471	0.150204	0.299465	0.275454	0.254609	0.185736	0.143856	0.216586	0.254609	0.1223	0.4111	0.2137	0.5374	0.3615	1	0.4255	0.5357	0.141687	-0.005701	0.136794	0.011	0.0082	-0.0261	0.0005	-0.0222	-0.0157	-0.017	0.0014	0.001	-0.0052	-0.0191	0.0286	0.0198	0.011	-0.009	-0.0118	-0.0127	-0.0093	-0.013	-0.0124
9207_12	9207	12	0.92	0.8529	0.9074	0.9028	0.9205	0.9	0.9429	0.9242	0.150204	0.258465	0.171207	0.178014	0.148118	0.182278	0.109317	0.142191	0.1179	0.2867	1	1	1	1	1	0.1489	0.060751	-0.010571	0.050823	-0.0115	-0.022	-0.0124	-0.0174	-0.0112	-0.0149	-0.018	0.0034	-0.0128	-0.0097	-0.0157	-0.0115	-0.014	-0.012	-0.0084	-0.0169	0.0254	-0.0061	-0.0019	-0.0082
9224_89	9224	89	0.0577				0.0571		0.1207	0.16	0.110862	0	0	0	0.109317	0	0.215972	0.274284	1	-	-	-	1	-	1	1	-0.112967	0.068193	-0.037071	0.0254	0.0518	-	0.0506	-	-	-0.0163	0.0227	0.0441	0.0431	0.0555	-	-	-	0.047	0.0073	0.0793	0.1194	0.1174	0.0112
9225_78	9225	78	0.2692	0.1562	0.1912	0.25	0.131	0.2368	0.2027	0.1379	0.401208	0.272175	0.313871	0.380597	0.23035	0.366316	0.327657	0.241983	0.314	1	0.5698	1	1	0.6508	0.6116	0.4297	0.026719	0.000995	0.027688	0.0077	-0.003	-0.021	-0.0181	0.0033	-0.0058	0.046	-0.0161	0	0.034	-0.0139	0.0004	-0.0076	-0.0125	0.0267	-0.0067	-0.0164	-0.0157	-0.0085	0.006
9228_74	9228	74	0.2963	0.6176	0.6324	0.6618	0.6375	0.6447	0.6667	0.6562	0.424878	0.486629	0.471906	0.454347	0.468037	0.464211	0.450706	0.458334	1	0.6241	0.1347	0.1276	0.7341	1	0.7125	0.7032	-0.004391	0.041433	0.037224	0.1702	0.1922	-0.0185	0.2205	-0.0238	-0.0128	0.1949	-0.023	-0.0124	-0.015	0.2033	-0.0218	-0.0119	-0.0157	-0.0137	0.2293	-0.0162	-0.0088	-0.0157	-0.0115
9229_22	9229	22	0.7222	0.7941	0.7763	0.9167	0.8667	0.8514	0.8429	0.8871	0.408804	0.3369	0.351929	0.154931	0.233709	0.256573	0.268737	0.203597	0.0712	0.5379	0.3455	0.2049	0.5713	1	1	1	0.133536	0.011066	0.143124	-0.0177	-0.0124	-0.0245	0.1079	0.0424	0.0569	0.0491	-0.0017	0.0145	-0.0016	0.0312	-0.0117	0.0034	0.005	-0.0121	0.0234	-0.0156	-0.0013	0.0097	-0.0111
9233_53	9233	53	0.1538	0.125	0.0811	0.1857	0.0814	0.125	0.0972	0.0441	0.265462	0.225806	0.151054	0.306831	0.1513	0.221831	0.178014	0.0856	1	1	1	1	1	1	1	1	-0.087767	0.007879	-0.079196	-0.0186	0.0123	-0.0093	-0.0121	-0.0087	0.0338	0.0134	-0.0084	-0.0118	0.0356	-0.0108	-0.0202	-0.0019	0.0009	-0.001	0.0006	-0.0165	-0.0111	0.0187	-0.0102
9246_17	9246	17		0.0588	0.0132	0.0286	0.0111			0.0303	0	0.114082	0.0263158	0.0563143	0.0222222	0	0	0.0596727	-	1	-	1	-	-	-	1	-0.018289	0.005531	-0.012657	0.045	-0.007	0.0182	0.0061	-0.0092	-0.0078	-0.0082	0.0279	-0.0121	-0.0044	-	0.0749	0.0003	0.017	-0.0016	-	0.0697	-0.0007	0.0153	-0.0025
9254_78	9254	78		0.0625	0.0441	0.0294	0.0333	0.0625	0.0405	0.0735	0	0.120969	0.0856	0.0579441	0.0651689	0.11867	0.0788595	0.138279	-	0.0332	1	0.0136	1	0.1223	1	1	0.234305	-0.008552	0.227756	0.0175	0.0176	-0.0292	-0.0151	-0.0333	-0.0177	0.0077	-0.0191	-0.0111	-0.018	0.0241	-0.0352	-0.0135	-0.0093	-0.005	0.0142	-0.0265	-0.0137	-0.0181	-0.0114
9255_23	9255	23	0.2708	0.3438	0.25	0.2	0.3333	0.3684	0.3182	0.375	0.403371	0.465725	0.380597	0.324637	0.4498	0.471579	0.440561	0.476191	1	0.273	0.381	1	0.0939	0.5054	0.6883	0.7142	0.00017	0.003072	0.003241	-0.0189	-0.0191	-0.0066	-0.0035	0.0301	-0.0083	-0.0048	-0.0195	0.0046	0.0336	0.0053	-0.0217	0.0185	0.0552	-0.0074	-0.0146	-0.0267	-0.0056	0.021	-0.0117
9266_71	9266	71	0.4231	0.4412	0.5139	0.4848	0.6375	0.5	0.5882	0.5862	0.497738	0.508024	0.50665	0.507227	0.468037	0.506666	0.491659	0.493648	0.2549	0.6255	1	0.7384	0.1782	0.5201	0.0833	0.0055	-0.190333	0.009285	-0.179281	-0.0225	0.0019	-0.0121	-0.0071	-0.0192	-0.0121	0.0776	0.058	0.0197	0.0352	-0.0014	-0.0138	-0.012	-0.0122	0.0277	0.0416	0.0242	-0.0007	0.0094	-0.0048
9267_52	9267	52		0.9688		0.9861	0.9111	0.9605	0.9583	0.9138	0	0.0625	0	0.0277778	0.163796	0.0768421	0.0809861	0.160314	-	-	-	-	0.2943	1	1	1	0.044635	0.017509	0.061362	0.016	-	0.0272	-0.0047	-0.0148	-0.0004	0.0545	-0.0007	0.0657	0.0382	0.018	-0.0213	0.025	-0.0009	0.0059	0.0203	-0.0211	0.0278	0.0006	0.0034
9278_47	9278	47	0.9259	0.8	0.6714	0.6143	0.4146	0.4394	0.4306	0.4286	0.139763	0.331033	0.44762	0.480746	0.491417	0.500233	0.497261	0.4987	1	1	1	0.7179	0.334	0.7262	1	0.1476	-0.03875	0.123455	0.089488	0.0519	0.1593	0.0164	0.215	0.0514	-0.0084	0.4224	0.2387	0.1135	0.065	0.4051	0.2097	0.0892	0.0441	-0.0117	0.4101	0.219	0.0974	0.051	-0.0116
9284_31	9284	31	0.1923	0.1765	0.0972	0.0694	0.1222	0.1	0.1711	0.1471	0.316742	0.299465	0.178014	0.131064	0.216978	0.182278	0.287368	0.254609	1	0.0441	1	1	1	0.3186	0.2701	0.5391	0.083858	-0.000216	0.08366	-0.0306	0.0217	0.0025	0.0529	0.0327	-0.0078	0.0051	-0.0106	-0.008	0.0044	0.0184	-0.0016	-0.014	-0.0085	-0.0095	-0.0168	-0.0287	0.0086	0.0327	-0.003
9287_89	9287	89	0.9444	0.9706	0.9459		0.9889				0.106919	0.0588235	0.103665	0	0.0222222	0	0	0	1	-	1	-	-	-	-	-	-0.034578	0.021804	-0.012021	-0.0158	-0.0156	-0.0142	0.0483	0.0233	0.0399	0.0219	-0.0098	0.0191	-0.0029	0.054	0.0284	0.0442	-	-0.0013	0.0518	0.0264	0.0425	-	-0.0019
9294_56	9294	56	0.0577	0.0294	0.0286	0.0417	0.0341		0.0395	0.0156	0.110862	0.0588235	0.0563143	0.0809861	0.0666136	0	0.0768421	0.03125	1	-	1	1	1	-	1	-	-0.02524	-0.004102	-0.029446	-0.015	-0.0056	-0.0221	-0.0134	-0.0195	-0.0114	-0.0081	-0.0201	-0.0122	-0.0116	0.0579	0.0284	0.0176	0.0315	0.0212	-0.0121	-0.0198	-0.0118	-0.0132	-0.0117
9298_19	9298	19	0.3654	0.3824	0.4857	0.6111	0.6026	0.5541	0.5526	0.5441	0.47285	0.486629	0.506831	0.482003	0.485182	0.500924	0.501053	0.503512	0.2162	0.3003	0.7317	0.4804	0.5283	0.5106	0.3429	0.7267	-0.029257	0.013963	-0.014885	-0.025	0.0096	0.0004	0.0985	0.084	0.0178	0.0912	0.0765	0.0139	-0.0116	0.0529	0.0407	-0.0044	-0.0051	-0.0068	0.0493	0.0355	-0.0067	-0.0068	-0.0083
9310_48	9310	48			0.9821		0.9487	0.9677	0.9839	0.963	0	0	0.0357143	0	0.0985692	0.0634581	0.0322581	0.0726778	-	-	-	-	1	1	-	1	-0.021647	0.001898	-0.019708	-	-0.0036	-0.0108	-	-	0.0046	0.025	0.0159	0.0006	0.0371	0.0097	0.0013	-0.0128	0.0203	-0.0097	-0.005	-0.0118	-0.0172	0.0025	0.0038
9314_81	9314	81	0.9815		0.9394	0.9583	0.9444	0.9872		0.9697	0.037037	0	0.115618	0.0809861	0.106118	0.025641	0	0.0596727	-	-	1	1	1	-	-	1	-0.033112	0.004553	-0.028408	-0.0104	0.0058	0.0242	-0.0073	0.0087	-0.0104	0.0028	0.0186	-0.0124	-0.0101	-0.0148	-0.0133	0.0203	0.0029	0.0148	0.0065	-	0.0522	0.03	0.0404
9315_54	9315	54	0.1667	0.125	0.0323	0.1364	0.1375	0.1667	0.1176	0.1875	0.283019	0.228258	0.0634581	0.239161	0.24019	0.282487	0.210712	0.311171	1	1	1	0.4658	0.5489	0.5637	1	1	-0.039595	0.003278	-0.036187	-0.0191	0.0865	0.0499	-0.0129	-0.0305	0.0505	-0.0116	-0.028	0.0501	-0.0152	-0.0146	-0.0182	0.0842	-0.0119	-0.0106	-0.0042	-0.0253	0.0366	-0.0136	-0.0118
9316_21	9316	21	0.1731	0.2059	0.0972	0.2	0.125	0.1842	0.1184	0.0312	0.291854	0.3369	0.178014	0.324637	0.221264	0.304561	0.211579	0.0615094	1	0.5386	0.2744	0.1042	0.1099	1	1	1	0.087411	0.011865	0.09824	-0.0199	0.0089	0.0254	-0.0164	-0.0278	0.0236	-0.0072	0.0008	-0.0122	0.0044	-0.0144	-0.0206	0.0166	-0.0149	-0.0001	-0.0014	0.0097	-0.0118	0.0095	-0.0135
9321_88	9321	88	0.6852	0.6471	0.6429	0.6875	0.5526	0.3824	0.6029	0.5893	0.439552	0.470588	0.465837	0.436509	0.501053	0.479368	0.485953	0.492857	0.3646	0.5905	0.2812	0.2073	1	0.7183	1	0.7111	0.033404	0.026474	0.058994	-0.0223	-0.0164	-0.0235	-0.0221	-0.0214	-0.0144	0.0197	-0.0007	0.0021	0.0223	0.1534	0.1142	0.1137	0.1572	0.0442	-0.0035	-0.016	-0.0126	-0.0015	-0.0083
9326_43	9326	43	0.1458	0.125	0.1212	0.0938	0.0833	0.0526	0.0882	0.0294	0.254433	0.225806	0.216318	0.172619	0.154619	0.101053	0.1633	0.0579441	0.0486	1	0.3794	0.2267	1	0.0793	0.2108	1	0.206631	-0.001839	0.205172	-0.0327	-0.0217	-0.0254	-0.0127	-0.0217	-0.015	0.0006	-0.0097	-0.0063	-0.0145	0.0275	0.0113	0.0121	-0.0071	-0.0069	-0.0086	-0.0189	-0.0126	-0.0196	-0.0145
9329_89	9329	89	0.5833	0.6786	0.6857	0.6944	0.7222	0.5541	0.7297	0.6061	0.496454	0.452379	0.437266	0.430361	0.405742	0.500924	0.399851	0.484848	0.4263	1	0.1146	0.6927	0.0653	0.5093	0.3993	0.1693	0.031483	0.005319	0.036634	-0.0049	0.0096	-0.0189	0.01	-0.0258	-0.0126	0.0257	-0.0238	-0.0098	-0.0134	-0.013	0.0103	0.0254	0.0282	0.0474	0.0304	-0.0213	-0.0084	-0.0128	-0.0154
9335_76	9335	76		0.0294	0.0143		0.0114	0.0125		0.0571	0	0.0588235	0.0285714	0	0.0227273	0.025	0	0.109317	-	-	-	-	-	-	-	1	-0.023415	0.011456	-0.011691	0.0143	-0.0038	-0.0161	-	0.0222	-0.0004	-0.0059	-0.0104	-0.0126	-0.003	-0.0051	-0.0129	-0.0135	-0.0021	-0.012	-	0.0264	0.0012	-	-0.0017
9341_65	9341	65	0.9038	0.9706	0.9324	0.9714	0.9091	0.9474	0.9595	0.9706	0.177223	0.0588235	0.12773	0.0563143	0.167189	0.101053	0.0788595	0.0579441	1	-	1	1	0.2932	1	1	1	0.014315	-0.001299	0.013035	0.0114	-0.0097	-0.0068	0.0261	-0.0221	0.0031	-0.0167	0.0036	-0.01	0.0178	-0.0007	-0.0147	-0.0108	-0.006	-0.0029	0.0105	-0.0197	-0.0058	-0.0116	0.0059
9345_23	9345	23	0.9815	0.9706	0.9595	0.9861	0.9667	0.975	0.9474	0.8857	0.037037	0.0588235	0.0788595	0.0277778	0.0651689	0.0493675	0.101053	0.205383	-	-	1	-	1	1	1	1	-0.052987	0.012148	-0.040196	-0.0218	-0.0078	-0.0197	-0.0158	-0.0154	-0.0002	-0.0107	-0.0201	-0.0114	-0.0045	-0.0146	-0.0208	-0.009	-0.01	-0.0105	0.0003	-0.0147	-0.0114	0.0098	-0.0072
9352_78	9352	78	0.1923	0.3125	0.2879	0.1618	0.0556	0.0875	0.1447	0.1034	0.316742	0.44355	0.416318	0.275241	0.106118	0.16171	0.250876	0.188748	0.2019	1	0.0078	1	1	1	0.5725	0.2477	0.150464	0.041768	0.185947	0.0119	0.0001	-0.0292	-0.0166	0.045	0.0257	0.0779	0.2443	0.1728	0.0477	0.0306	0.1604	0.1122	0.0122	-0.0033	-0.0107	0.0654	0.0418	-0.0137	0.0326
9367_86	9367	86	0.1852	0.3235	0.2568	0.1714	0.1429	0.2692	0.1053	0.05	0.307478	0.450982	0.386895	0.2882	0.247848	0.398603	0.190876	0.09661	0.5481	0.6064	0.388	1	0.5722	0.2315	1	1	-0.153831	0.035888	-0.112422	0.0327	0.0017	-0.0065	-0.0145	0.0456	0.009	-0.0059	0.0825	0.0301	-0.0091	0.0073	-0.0096	-0.0101	0.0157	0.0385	0.0133	0.1368	0.0644	0.0052	-0.0045
9369_59	9369	59	0.1154	0.0294	0.0658	0.0556	0.0122	0.0263		0.0147	0.208146	0.0588235	0.124561	0.106417	0.0243902	0.0519289	0	0.0294118	0.2773	-	1	1	-	1	-	-	0.050026	0.019939	0.068968	0.019	-0.0025	-0.0077	0.0051	-0.0136	-0.0121	0.0843	-0.0122	0.0268	0.0171	0.0471	-0.0213	0.0051	-0.0022	-0.0073	0.114	0.0233	0.0511	0.0419	-0.002
9373_57	9373	57	0.0556	0.0294	0.0278	0.0429	0.0227	0.0125	0.0405	0.0571	0.106919	0.0588235	0.0547722	0.0832286	0.0449318	0.025	0.0788595	0.109317	0.0548	-	1	1	1	-	1	0.0857	0.190828	-0.010217	0.182561	-0.0289	-0.0127	-0.0219	-0.0202	-0.0193	-0.0106	-0.0051	-0.0197	-0.0121	-0.006	0.0086	-0.0129	-0.0071	0.0046	-0.009	-0.0189	-0.0197	-0.0111	-0.0136	-0.007
9375_81	9375	81	0.62	0.7647	0.5909	0.5143	0.6548	0.5385	0.6053	0.5517	0.480816	0.370765	0.490909	0.506831	0.457545	0.503497	0.484211	0.503328	0.3881	1	0.4738	0.1883	0.7348	0.1082	0.3094	1	-0.072614	0.005302	-0.066927	0.0264	-0.0123	0.0453	0.0096	0.1053	0.0002	-0.011	0.0084	-0.0031	0.0294	-0.0044	0.0774	-0.0097	-0.0131	0.0144	-0.0126	0.0369	-0.0112	0.006	-0.0055
9379_84	9379	84	0.1	0.0588	0.0541	0.0694	0.0556	0.0641	0.0263	0.0294	0.183672	0.114082	0.103665	0.131064	0.106118	0.121546	0.0519289	0.0579441	1	1	1	1	1	1	1	1	-0.052339	-0.004818	-0.057409	-0.0121	0	-0.0208	-0.0096	-0.02	-0.0111	0.0003	-0.0197	-0.0119	-0.0103	-0.0064	-0.0203	-0.0117	-0.0125	-0.0108	0.0355	-0.0059	-0.003	0.0076	-0.0012
9390_49	9390	49	0.5556	0.5	0.5278	0.5	0.5	0.5125	0.3611	0.5	0.503144	0.516131	0.505478	0.507246	0.505618	0.506012	0.467919	0.508473	0.438	1	1	0.74	0.7672	0.7558	0.079	0.7242	-0.031486	-0.000917	-0.032432	-0.0165	-0.0137	-0.0219	-0.0084	-0.0224	-0.0123	-0.0085	-0.0231	-0.0117	-0.013	-0.0114	-0.0233	-0.0134	-0.0133	-0.0125	0.0624	0.0216	0.0433	0.0275	0.0273
9392_91	9392	91	0.9815	0.9412	0.9211	0.9444		0.975	0.9737	0.9857	0.037037	0.114082	0.147368	0.106417	0	0.0493675	0.0519289	0.0285714	-	1	1	0.0849	-	1	1	-	0.076384	0.007885	0.083667	0.001	0.0206	-0.0173	-0.0047	-0.0291	-0.0114	0.009	0.0817	0.0731	0.0426	-0.0146	-0.0037	0.0176	-0.0052	0.0142	-0.0146	-0.0059	0.0152	-0.007	0.016
9398_36	9398	36					0.0556				0	0	0	0	0.106118	0	0	0	-	-	-	-	1	-	-	-	-0.043992	0.040012	-0.00222	-	-	-	-	-	-	0.0313	0.0201	0.0396	0.0388	-	-	-	-	0.0411	-	-	-	-	0.0404
9413_75	9413	75	0.0741	0.1176	0.0658	0.125	0.0349	0.0375	0.0526		0.139763	0.213906	0.124561	0.221831	0.0681256	0.0731025	0.101053	0	1	1	1	1	1	1	1	-	-0.075466	0.016008	-0.058249	-0.0108	-0.0146	-0.0019	-0.0006	-0.0191	0.0082	0.0017	0.0421	-0.0017	0.0453	-0.0014	0.0354	-0.0041	0.0399	-0.0118	-0.0112	0.0114	-0.0111	0.0202	-0.0083
9415_43	9415	43	0.92	0.9706	0.9342	0.9583	0.9432	0.9625	0.9595	0.9677	0.150204	0.0588235	0.124561	0.0809861	0.108411	0.0731025	0.0788595	0.0634581	1	-	0.1286	1	1	1	1	1	0.040078	-0.009999	0.03048	-0.0009	-0.0184	-0.0155	-0.0026	-0.0195	-0.011	-0.0105	-0.0118	-0.0137	-0.0098	0.0022	-0.02	-0.0076	-0.0128	-0.0074	-0.0014	-0.0197	-0.0101	-0.0135	-0.0092
9416_87	9416	87	0.037	0.1176	0.2286	0.3	0.6222	0.5897	0.75	0.7419	0.0726778	0.213906	0.357763	0.426086	0.475407	0.490177	0.380281	0.389213	1	1	0.3286	1	0.0292	0.1838	0.6572	0.3704	0.08568	0.272887	0.335186	0.0284	0.1206	0.0144	0.1919	0.0669	-0.0026	0.5072	0.3751	0.258	0.1755	0.4862	0.3478	0.2265	0.1463	-0.0106	0.669	0.5446	0.4181	0.3277	0.0213
9418_93	9418	93	0.2115	0.0714	0.1212	0.0833	0.0795	0.0263	0.0455	0.0333	0.340119	0.137564	0.216318	0.154931	0.148118	0.0519289	0.0881121	0.0655367	0.5451	1	1	1	1	1	1	1	-0.115337	0.030292	-0.081552	0.0489	0.0161	-0.01	0.0543	-0.0227	-0.0053	0.0629	-0.022	-0.0021	-0.0117	0.1606	0.0036	0.0544	0.0188	0.0156	0.1114	-0.0182	0.0235	-0.002	-0.003
9419_91	9419	91	0.9815		0.9868	0.9722	0.9444	0.95	0.9474	0.9559	0.037037	0	0.0263158	0.0547722	0.106118	0.0962025	0.101053	0.0856	-	-	-	1	1	1	1	1	-0.032816	-0.003448	-0.036377	-0.0091	-0.0151	-0.0121	-0.0144	-0.0008	-0.0081	0.0028	0.0201	0.014	-0.0028	-0.0014	0.0164	0.0093	-0.0064	-0.0111	0.0003	0.0187	0.0116	-0.0052	-0.0116
9424_43	9424	43	0.9615	0.9706	0.9571	0.9444	0.9556	0.9359		0.9143	0.0754154	0.0588235	0.0832286	0.106417	0.0858933	0.121546	0	0.159006	1	-	1	1	1	1	-	1	-0.047467	0.000849	-0.046578	-0.0234	-0.0163	-0.0193	-0.013	-0.0136	-0.012	-0.0145	-0.0171	-0.0124	-0.0108	-0.009	-0.0085	-0.0086	-0.0122	-0.0077	0.0308	0.0254	0.031	0.0438	0.0291
9432_85	9432	85	0.0741	0.0294	0.0139	0.0278	0.0111	0.0132	0.0263	0.0143	0.139763	0.0588235	0.0277778	0.0547722	0.0222222	0.0263158	0.0519289	0.0285714	1	-	-	1	-	-	1	-	-0.023953	0.00147	-0.022448	-0.0045	0.0315	-0.0154	0.008	-0.0219	-0.0092	0.044	-0.0098	-0.0123	-0.0048	0.0344	-0.0141	-0.0137	-0.0081	-0.0121	0.0106	-0.0213	-0.0097	-0.0135	-0.0056
9437_66	9437	66	0.0556	0.125	0.1167	0.0429	0.1047	0.0811	0.1389	0.0862	0.106919	0.225806	0.209603	0.0832286	0.189602	0.151054	0.242567	0.160314	1	1	0.3255	1	0.3734	1	1	0.1697	0.043094	-0.003339	0.039899	0.0091	0.0032	-0.0265	-0.0143	0.0311	0.0205	-0.0013	-0.0212	-0.0161	0.0125	-0.0102	-0.0093	-0.0092	-0.0007	-0.0101	0.0229	-0.019	-0.0133	0.042	-0.0072
9440_76	9440	76			0.0758	0.0167	0.0405	0.0294	0.05	0.0208	0	0	0.142191	0.0333333	0.0788595	0.0579441	0.09661	0.0416667	-	-	1	-	1	1	1	-	-0.034485	0.002796	-0.031593	-	0.0516	0.0322	-0.0031	-0.0144	0.0231	0.0182	0.0045	-0.0022	-0.0051	0.0087	-0.004	0.0074	-0.0122	-0.0121	0.0288	0.0122	-0.0096	0.0009	-0.0138
9483_50	9483	50	0.8704	0.9118	0.9342	0.9028	0.9444	0.925	0.9079	0.9	0.229907	0.165776	0.124561	0.178014	0.106118	0.140508	0.169474	0.182609	1	1	1	0.2743	1	1	1	0.284	0.008761	-0.008101	0.000731	-0.0131	0.0099	-0.0166	-0.0119	-0.0247	-0.0084	0.0222	-0.0105	-0.0107	-0.0013	0.003	-0.0187	-0.0115	-0.0113	-0.0081	-0.0069	-0.0198	-0.0075	-0.0145	-0.0014
9496_65	9496	65	0.9	0.8438	0.9054	0.8889	0.9222	0.9359	0.9583	0.9677	0.183672	0.272175	0.173641	0.200314	0.145069	0.121546	0.0809861	0.0634581	1	1	0.2625	1	0.2226	1	1	1	0.018296	0.001128	0.019403	-0.008	-0.0185	-0.0053	-0.0148	-0.0106	-0.0131	-0.0142	0.0116	-0.0135	-0.0067	-0.0064	0.0309	-0.0083	0.0017	-0.0121	0.0118	0.0693	0.0061	0.0212	-0.0033
9502_69	9502	69	0.963	0.8438	0.9079	0.8889	0.8889	0.9211	0.8816	0.9714	0.0726778	0.272175	0.169474	0.200314	0.199751	0.147368	0.211579	0.0563143	1	1	1	1	1	1	0.4137	1	-0.055723	0.004132	-0.05136	0.0701	0.0087	0.001	0.0224	-0.0106	-0.0103	0.0222	-0.0092	-0.009	-0.0112	0.0002	0.0126	-0.0111	-0.0063	-0.0051	0.0248	-0.0169	-0.0101	-0.0137	-0.012
9506_80	9506	80	0.0556	0.1176	0.1528	0.1667	0.1111	0.1923	0.1429	0.1912	0.106919	0.213906	0.262519	0.281689	0.199751	0.314685	0.248449	0.313871	1	0.1774	0.5699	0.5606	0.4293	0.6031	0.5264	1	0.011638	0.000688	0.012317	-0.0037	0.0332	-0.0171	0.044	-0.0122	-0.0108	0.0027	-0.0249	-0.0045	0.0012	0.0604	-0.0056	-0.0078	-0.0109	0.0126	0.0229	-0.0239	-0.0132	-0.0112	-0.0095
9512_20	9512	20	0.2174	0.1786	0.1061	0.1515	0.2805	0.3056	0.303	0.1613	0.347826	0.304236	0.192539	0.261073	0.408612	0.430361	0.428903	0.274987	1	1	0.2979	0.5448	1	0.0469	0.1086	1	0.137986	0.01877	0.154166	-0.0229	0.0274	-0.0036	-0.0045	-0.023	-0.0081	-0.0066	0.0043	0.0766	0.0335	-0.0026	0.0096	0.0958	0.0471	-0.0139	-0.0035	0.009	0.0951	0.0458	-0.0144
9528_62	9528	62	0.3519	0.1875	0.2973	0.1857	0.2386	0.1625	0.25	0.1364	0.464711	0.314519	0.423546	0.306831	0.367555	0.275633	0.38	0.239161	1	1	1	1	0.2227	0.2504	1	0.4661	0.038185	0.012694	0.050394	0.0415	-0.0089	0.0098	0.0545	-0.0214	0.02	0.0151	-0.0165	-0.0048	-0.0061	0.0786	-0.0216	0.0371	-0.0128	0.0036	0.0097	-0.0097	-0.0074	-0.0013	-0.0131
9530_78	9530	78		0.0294	0.0147		0.0111				0	0.0588235	0.0294118	0	0.0222222	0	0	0	-	-	-	-	-	-	-	-	-0.003604	-0.000177	-0.003782	0.0143	-0.0035	-0.0167	-	0.0243	0.0009	-0.006	-0.0098	-0.0126	-0.0025	-	0.0274	0.0021	-	-0.0016	-	0.0254	0.0013	-	-0.0022
9535_77	9535	77	0.0185		0.0139	0.0694	0.1932	0.1053	0.1842	0.2031	0.037037	0	0.0277778	0.131064	0.315309	0.190876	0.304561	0.328869	-	-	-	0.1386	0.6436	1	1	1	0.020723	0.055724	0.075292	-0.0091	-0.0158	-0.0117	0.0072	0.0233	0.0202	0.1145	0.1238	0.1373	0.0488	0.0429	0.0607	0.059	-0.0068	0.0173	0.1122	0.1228	0.1362	0.0432	-0.0124
9549_75	9549	75	0.2407	0.2941	0.2812	0.2727	0.4535	0.2568	0.2576	0.2	0.372467	0.427806	0.410716	0.402797	0.501505	0.386895	0.388345	0.325423	0.0195	1	0.6694	1	0.5419	0.1955	1	1	0.101607	0.016855	0.116749	-0.0234	-0.0179	-0.0231	-0.0177	-0.02	-0.0157	0.075	0.03	0.0466	0.054	-0.0214	-0.021	-0.0157	-0.0153	0.0667	-0.0201	-0.0182	-0.0148	-0.0142	0.0658
9553_28	9553	28	0.5625	0.6765	0.6857	0.6944	0.7222	0.6875	0.7368	0.5645	0.502658	0.450982	0.437266	0.430361	0.405742	0.435128	0.392982	0.499735	0.6973	1	1	0.44	0.4618	0.4618	0.0836	0.4729	0.048672	0.002893	0.051424	-0.0005	0.0147	-0.0221	0.0211	-0.0195	-0.0126	0.0413	-0.0138	-0.0083	-0.0087	0.015	-0.0238	-0.0143	-0.0132	-0.0089	0.0465	-0.0181	-0.0095	-0.0104	-0.0126
9557_85	9557	85	0.4565	0.5333	0.7344	0.8333	0.7381	0.8125	0.8	0.88	0.507248	0.51494	0.396328	0.282052	0.391279	0.309525	0.325423	0.215512	0.039	1	1	0.1871	1	0.0505	1	1	-0.002127	0.075182	0.073215	-0.0077	0.1387	0.065	0.2673	0.1847	0.012	0.1454	0.0709	-0.014	0.0113	0.2345	0.1509	-0.0009	-0.0193	-0.0005	0.2184	0.1374	-0.0039	-0.0142	-0.0039
9560_64	9560	64	0.9808		0.973	0.9861	0.8889	0.8947	0.9079	0.8594	0.0384615	0	0.0533135	0.0277778	0.199751	0.190876	0.169474	0.245534	-	-	1	-	0.4344	0.3366	1	0.4798	0.075211	0.025402	0.098703	-0.0087	-0.0152	-0.0014	-0.0159	-0.0117	-0.0094	0.0413	0.0583	0.0379	0.059	0.037	0.055	0.0334	0.0558	-0.0138	0.0298	0.05	0.0248	0.0462	-0.0106
9565_62	9565	62	0.66	0.2941	0.3167	0.2857	0.3611	0.2647	0.1774	0.2115	0.45796	0.427806	0.440113	0.41408	0.467919	0.395082	0.296668	0.340119	0.3783	0.0058	1	0.6865	0.4662	0.6578	1	1	0.115092	0.072953	0.179649	0.2077	0.1949	-0.029	0.2344	-0.0262	-0.0126	0.1466	-0.0196	-0.0127	-0.0018	0.259	-0.0279	-0.0103	-0.0135	0.0051	0.3789	0.0089	0.0348	0.018	0.0653
9569_79	9569	79	0.0741	0.0625	0.0811	0.0833	0.0667	0.05	0.0921	0.1818	0.139763	0.120969	0.151054	0.154931	0.125842	0.0962025	0.169474	0.302097	1	1	1	1	1	1	1	0.2532	-0.004863	0.006044	0.00121	-0.0231	-0.0148	-0.0189	-0.0147	-0.0184	-0.0128	-0.0137	-0.0203	-0.0101	-0.0097	-0.0097	-0.0199	-0.0043	-0.0034	-0.0088	-0.0127	-0.0151	-0.0116	-0.0121	-0.0068
9570_58	9570	58			0.9853	0.9394		0.9872		0.9833	0	0	0.0294118	0.115618	0	0.025641	0	0.0333333	-	-	-	0.0914	-	-	-	-	0.26994	0.012098	0.278772	-	-0.0035	-0.0113	0.0313	0.0142	0.0085	-	-	0.0035	0.0504	-0.0049	-0.0122	-0.0138	0.0145	0.0013	-	-	0	0.0403	-
9573_10	9573	10	0.94		0.9571	0.8714	0.9318	0.9875	0.9559	0.9688	0.115104	0	0.0832286	0.227329	0.128527	0.025	0.0856	0.0615094	1	-	1	0.4448	1	-	1	1	0.012207	0.01563	0.027647	0.0279	-0.0136	0.0112	0.0074	0.0763	0.0308	-0.0145	0.0298	-0.0063	0.0077	0.0218	-0.0124	0.0046	0.0892	0.0271	-0.0143	0.0123	-0.0142	0.0287	-0.0071
9590_17	9590	17	0.98	0.9412	0.9706	0.9583	0.9091	0.8846	0.8553	0.9	0.04	0.114082	0.0579441	0.0809861	0.167189	0.206792	0.250876	0.18305	-	1	1	1	1	0.4059	0.5672	1	0.00804	0.01224	0.020182	-0.0025	-0.0157	-0.0103	-0.0094	-0.0181	-0.0119	0.0263	-0.0122	0.0192	0.0071	0.0436	-0.0055	0.037	0.022	-0.0093	0.07	0.0129	0.0642	0.0468	0.0019
9595_69	9595	69	0.2037	0.3125	0.2031	0.1389	0.2273	0.3243	0.3026	0.2812	0.330537	0.44355	0.328869	0.242567	0.355277	0.444281	0.427718	0.410716	0.2686	0.5903	0.0834	0.5135	1	0.262	0.7052	0.6678	0.060107	0.007311	0.066978	0.002	-0.0224	0.0028	-0.0037	0.0688	-0.0035	-0.0145	-0.0028	-0.0136	0.0127	0.0213	-0.0201	0.0225	0.0807	0.0128	0.0073	-0.0249	0.0087	0.0608	0.002
9600_89	9600	89	0.5556	0.6765	0.7297	0.6111	0.6429	0.7564	0.7361	0.7353	0.503144	0.450982	0.399851	0.482003	0.464717	0.373292	0.393975	0.395082	1	1	1	0.0149	0.737	1	1	0.3906	0.053574	0.007644	0.060809	0.006	0.0496	-0.0163	-0.0138	-0.0201	0.0144	0.0002	-0.0203	0.0038	-0.0141	0.0737	-0.0052	-0.0116	0.0321	0.0176	0.0553	-0.013	-0.0138	0.0184	0.0069
9601_77	9601	77	0.1	0.2273	0.1607	0.0758	0.3023	0.1818	0.2031	0.3393	0.183672	0.367964	0.274675	0.142191	0.426812	0.302097	0.328869	0.456493	1	0.4387	0.1126	1	0.1471	0.0463	1	0.6705	0.176745	0.035835	0.206246	0.0315	-0.0067	-0.028	-0.0127	0.077	0.0155	0.0928	-0.0225	0.0344	0.1327	0.0046	-0.0361	-0.0217	0.0305	0.021	0.0228	-0.031	-0.0131	0.0519	0.0099
9609_65	9609	65	0.96	0.9375	0.9643	0.9677	0.9189	0.9355	0.9643	0.96	0.078368	0.120969	0.0701286	0.0634581	0.151054	0.122687	0.0701286	0.078368	1	0.0329	0.0184	1	0.198	0.0983	1	1	0.342105	-0.017059	0.330882	-0.0341	-0.0289	-0.043	-0.0171	-0.025	-0.0259	-0.0065	-0.0315	-0.0056	0.0034	-0.0182	-0.0408	-0.0202	-0.0101	-0.0186	-0.0186	-0.0295	-0.0274	-0.0168	-0.0013
9621_78	9621	78	0.18	0.0938	0.04	0.1212	0.1222	0.0714	0.1667	0.087	0.301224	0.175406	0.078368	0.216318	0.216978	0.134574	0.282052	0.162317	1	0.0963	0.0214	1	0.5021	0.1414	1	0.1321	0.172082	0.000853	0.172788	-0.0023	0.0718	-0.022	-0.0035	-0.0222	0.0217	-0.0032	-0.0221	0.0205	-0.0132	0.036	-0.0311	-0.0182	-0.0016	-0.0007	-0.0182	-0.006	0.0575	-0.0064	-0.0058
9622_23	9622	23	0.0962	0.1176	0.1912	0.1143	0.0455	0.0395	0.0417	0.0312	0.177223	0.213906	0.313871	0.205383	0.087775	0.0768421	0.0809861	0.0615094	1	1	0.5724	0.0427	1	1	1	1	0.100442	0.027174	0.124886	-0.02	0.0167	-0.0049	-0.0195	-0.0284	0.0042	0.0069	0.0231	0.0905	0.0171	0.0121	0.0308	0.096	0.0218	-0.0116	0.009	0.0262	0.0901	0.0181	-0.0122
9623_55	9623	55	0.963	0.9412		0.9583	0.9778	0.9615	0.973	0.9531	0.0726778	0.114082	0	0.0809861	0.0439444	0.0749256	0.0533135	0.090775	1	1	-	1	1	1	1	1	-0.026029	-0.005306	-0.031473	-0.0183	0.0276	0.0697	-0.0158	-0.0181	0.0286	-0.0107	0.0016	0.0078	-0.006	-0.0155	-0.0159	0.0244	-0.013	-0.0072	-0.0143	-0.0069	0.0133	-0.0103	-0.0118
9624_14	9624	14	0.0385	0.0882	0.0294	0.0417	0.0455	0.0526			0.0754154	0.165776	0.0579441	0.0809861	0.087775	0.101053	0	0	1	1	1	1	1	0.0782	-	-	0.078544	0.00412	0.08234	-0.0008	-0.0156	0.0158	-0.0163	-0.0004	-0.0119	-0.0144	-0.0026	-0.0093	-0.0122	-0.0194	-0.0165	-0.0118	-0.016	-0.0147	0.0316	0.1184	0.0176	0.03	0.031
9625_93	9625	93	0.037	0.0294	0.0556	0.0694	0.0465	0.0385	0.0541	0.0294	0.0726778	0.0588235	0.106417	0.131064	0.0897395	0.0749256	0.103665	0.0579441	1	-	1	1	0.0708	1	1	1	0.046675	-0.011627	0.035591	-0.0233	-0.012	-0.0136	-0.0056	-0.0058	-0.0117	-0.0191	-0.0255	-0.015	-0.0104	-0.0155	-0.0199	-0.0097	-0.0033	-0.0149	-0.0124	-0.0142	-0.0132	-0.0111	-0.015
9631_28	9631	28	0.2037	0.0938	0.0921	0.1	0.0778	0.1154	0.0556	0.1471	0.330537	0.175406	0.169474	0.182609	0.145069	0.206792	0.106417	0.254609	0.2761	1	0.2573	1	0.2188	0.4049	1	1	0.071165	0.004336	0.075192	0.0152	0.0321	-0.0259	0.025	-0.021	-0.0145	0.0527	-0.0231	-0.0138	-0.0107	0.0116	-0.022	-0.0125	-0.0129	-0.006	0.0824	-0.0099	-0.0056	0.0007	-0.0104
9639_89	9639	89	0.9259	0.9062	0.8784	0.8333	0.8222	0.859	0.8553	0.8971	0.139763	0.175406	0.216586	0.281689	0.295631	0.245421	0.250876	0.187444	1	1	1	1	0.1165	0.5565	0.1462	0.0229	0.136356	-0.006313	0.130904	-0.0211	-0.0021	-0.0164	0.0222	-0.0012	-0.0049	0.0269	0.0012	-0.0016	-0.0141	0.006	-0.013	-0.0114	-0.0115	-0.0091	0.0056	-0.0154	-0.0124	-0.0138	-0.0114
9644_68	9644	68	0.3333	0.5312	0.5135	0.4286	0.4048	0.525	0.4459	0.5484	0.45283	0.514112	0.506478	0.496894	0.487664	0.505062	0.500924	0.503439	0.6647	0.638	0.1836	1	0.2021	1	0.3226	0.7206	0.103459	0.004148	0.107179	0.055	0.0471	-0.0275	0.0039	-0.0023	-0.0012	-0.0058	0.0063	0.008	-0.0135	0.0577	-0.0235	-0.0146	0.0053	0.0152	0.0093	-0.0122	-0.0076	-0.0147	-0.0121
9648_50	9648	50	0.9815	0.9412	0.9857	0.9688				0.9848	0.037037	0.114082	0.0285714	0.0615094	0	0	0	0.030303	-	0.0298	-	1	-	-	-	-	0.276039	0.002803	0.278068	-0.0161	-0.0161	-0.0015	-0.0139	-0.0247	-0.0084	0.0095	0.0634	0.0033	0.024	0.006	0.05	0.0008	0.0196	-	0.006	0.05	0.0008	0.0196	-
9659_51	9659	51	0.3864	0.3125	0.5357	0.5441	0.6216	0.527	0.5735	0.7308	0.4852	0.44355	0.506493	0.503512	0.476859	0.505368	0.496488	0.401208	0.6502	1	0.1477	0.726	0.0787	0.1961	0.1746	1	0.006722	0.034069	0.040561	-0.0168	0.0191	0.0691	0.0306	0.0832	-0.0177	0.0842	0.1505	-0.0056	-0.0034	0.0228	0.0716	-0.0157	-0.0112	0.0042	0.0515	0.1108	-0.0136	-0.0104	-0.0101
9671_73	9671	73	0.1111	0.2647	0.2812	0.2571	0.1477	0.2051	0.1757	0.1167	0.201259	0.401071	0.410716	0.387577	0.254702	0.330336	0.293595	0.209603	1	0.5264	0.6714	1	1	0.0313	1	1	0.078268	0.010298	0.08776	0.055	0.0691	-0.0259	0.0513	-0.0238	-0.0141	-0.009	0.0231	0.0397	0.0249	0.0121	-0.0187	-0.0018	-0.0084	-0.0034	0.0011	0.0007	0.0166	0.006	-0.0097
9680_71	9680	71	0.8519	0.6471	0.9028	0.8056	0.8	0.7105	0.7639	0.7059	0.257163	0.470588	0.178014	0.317683	0.323596	0.416842	0.365806	0.421424	1	0.3379	1	0.5876	0.6647	0.4585	0.3651	0.4145	0.029779	0.019809	0.048998	0.0893	-0.0019	0.1785	-0.0093	0.0411	0.023	-0.0041	0.0418	0.0287	-0.0126	0.0417	-0.012	0.1002	0.0112	0.0111	0.007	0.008	0.0529	-0.011	-0.0091
9682_60	9682	60	0.9444	0.9706			0.9444	0.95	0.9342	0.9571	0.106919	0.0588235	0	0	0.106118	0.0962025	0.124561	0.0832286	1	-	-	-	1	1	1	1	-0.042272	0.004993	-0.037069	-0.0158	0.0518	0.0264	0.0495	0.0243	-	-0.0144	-0.0123	0.0404	0.0388	-0.0148	-0.0156	0.0369	0.0354	-0.0111	-0.0143	-0.0077	0.0541	0.0521	-0.0107
9687_72	9687	72				0.0139	0.0698	0.0513	0.0132	0.0333	0	0	0	0.0277778	0.131328	0.0985692	0.0263158	0.0655367	-	-	-	-	1	1	-	1	-0.038837	0.015202	-0.023045	-	-	-	-0.0041	-0.0117	0.0004	0.044	0.0312	0.0541	0.0244	0.0291	0.0175	0.0379	0.0087	-0.0087	-0.0047	-0.0121	-0.0004	-0.0137	0.0266
9690_33	9690	33	0.1154	0.2188	0.1212	0.2286	0.369	0.2742	0.4545	0.4231	0.208146	0.352825	0.216318	0.357763	0.471314	0.404548	0.503497	0.497738	0.277	1	1	1	1	0.0664	1	1	-0.004009	0.067107	0.063367	0.0104	-0.0181	0.0136	0.0243	-0.0246	0.0248	0.1351	0.0278	0.136	0.0323	0.0616	-0.0107	0.0612	-0.0073	0.0079	0.2239	0.0889	0.2271	0.094	0.001
9696_30	9696	30	0.0556	0.0312	0.0484	0.0571	0.0778	0.1216	0.0921	0.0303	0.106919	0.0625	0.0936	0.109317	0.145069	0.216586	0.169474	0.0596727	1	-	1	1	0.2219	0.4221	1	1	0.048244	-0.000963	0.047327	-0.018	-0.0164	-0.02	-0.0159	-0.0151	-0.014	-0.0135	-0.0082	-0.0088	-0.0112	0.0081	0.0222	0.017	0.0102	-0.0037	-0.0054	0.0062	0.0005	-0.004	-0.0119
9702_11	9702	11	0.9615	0.8529	0.8378	0.9429	0.9091	0.9079	0.9	0.8382	0.0754154	0.258465	0.275454	0.109317	0.167189	0.169474	0.182609	0.275241	1	1	1	1	1	1	1	0.0219	0.038886	0.005977	0.044631	0.0553	0.0589	-0.0204	-0.0126	0.0308	0.041	0.0064	-0.0017	0.0112	-0.0038	0.0068	-0.0035	0.009	-0.004	-0.0113	0.0121	-0.0087	0.0032	-0.0006	-0.0113
9710_47	9710	47	0.037	0.0312	0.0658		0.0455	0.1081	0.0658	0.0455	0.0726778	0.0625	0.124561	0	0.087775	0.195484	0.124561	0.0881121	1	-	1	-	1	1	1	1	-0.059675	0.007176	-0.052071	-0.0247	-0.0071	-0.0101	0.0276	0.0283	0.0521	-0.0138	-0.0186	-0.0078	0.0297	0.0201	0.0173	-0.0009	0.0957	0.017	-0.0071	-0.0101	-0.0126	0.0521	-0.0078
9711_31	9711	31		0.9688	0.9062	0.9706	0.9878		0.9853	0.9667	0	0.0625	0.172619	0.0579441	0.0243902	0	0.0294118	0.0655367	-	-	0.2265	1	-	-	-	1	0.118518	0.018889	0.135168	0.0118	0.0592	-0.0005	0.0069	-0.0232	0.0178	-0.0076	-0.0114	0.054	-0.0059	-	0.0306	0.0848	0.0176	-0.0009	-0.006	-0.0163	0.0424	-0.0097	-0.0134
9717_31	9717	31	0.037	0.0882	0.0588	0.0286	0.0444	0.0455	0.0135	0.0357	0.0726778	0.165776	0.112379	0.0563143	0.0858933	0.0881121	0.027027	0.0701286	1	1	1	1	1	1	-	1	-0.035749	-0.005619	-0.04157	0.0014	-0.0111	-0.0143	-0.0152	0.0178	-0.0031	-0.0139	-0.0014	-0.0104	-0.009	-0.0158	-0.0051	-0.0127	-0.0105	-0.0128	-0.0038	0.056	0.0164	-0.0083	0.0041
9718_45	9718	45	0.1481	0.1176	0.1081	0.1324	0.125	0.1538	0.2027	0.0857	0.257163	0.213906	0.195484	0.2331	0.221264	0.263736	0.327657	0.159006	1	1	1	1	1	0.566	0.6156	1	-0.088886	-0.002352	-0.091447	-0.0171	-0.0067	-0.0191	-0.0133	-0.0186	-0.0097	-0.0106	-0.0179	-0.0097	-0.0112	-0.0132	-0.0128	-0.0022	-0.0099	-0.0069	-0.0061	0.0022	0.02	0.0034	0.0099
9722_56	9722	56	0.3333	0.2059	0.3485	0.5	0.5	0.4079	0.4595	0.5312	0.45283	0.3369	0.461073	0.507042	0.505618	0.489474	0.503516	0.505953	0.4066	1	1	1	0.1346	1	0.5084	0.4892	0.092493	0.020807	0.111375	0.0142	-0.0182	0.0267	0.0383	0.1456	0.0316	0.0373	0.1409	0.0309	-0.0146	-0.0051	0.0676	-0.0067	0.0036	0.0033	0.0141	0.1068	0.0098	-0.0117	-0.0117
9732_70	9732	70	0.0926	0.1765	0.1806	0.0429	0.0889	0.0897	0.1486	0.0606	0.171207	0.299465	0.300078	0.0832286	0.163796	0.1655	0.256573	0.115618	1	1	1	1	1	1	0.5721	1	-0.089786	0.013015	-0.075603	0.0112	0.0157	-0.0205	0.005	0.0892	0.0778	-0.0137	0.0203	0.0249	0.0047	-0.0145	0.018	0.0226	0.0047	-0.0111	0.0004	-0.0152	-0.0089	0.0503	0.0066
9738_21	9738	21	0.5	0.5	0.4167	0.375	0.5854	0.575	0.5143	0.6833	0.510637	0.516131	0.492958	0.475353	0.491417	0.494937	0.506831	0.440113	0.2175	1	0.301	1	0.5316	0.2037	0.737	1	0.002043	0.024874	0.026866	-0.0219	-0.0035	-0.0124	0.0165	0.009	-0.012	-0.0011	-0.0091	0.0409	0.072	-0.0012	-0.0075	0.0364	0.0661	-0.0116	-0.0162	-0.0247	0.0027	0.0241	-0.0045
9746_73	9746	73	0.9423	0.9688		0.9857		0.9737	0.9697	0.9844	0.110862	0.0625	0	0.0285714	0	0.0519289	0.0596727	0.03125	1	-	-	-	-	1	1	-	-0.020137	0.002444	-0.017643	-0.0172	0.0481	0.0236	0.0133	-0.0156	-0.0013	0.0625	0.0371	-	0.0033	-0.0027	-0.022	0.0102	-0.0101	0.0165	-0.0076	-0.0235	0.0149	-0.0088	0.0225
9779_6	9779	6	0.6111	0.7353	0.75	0.6429	0.5349	0.5658	0.6176	0.6034	0.484278	0.401071	0.380281	0.465837	0.503421	0.497895	0.479368	0.486993	0.6827	0.2779	1	1	0.2301	0.0548	1	0.4365	-0.152518	0.011183	-0.139629	0.0151	0.0297	-0.0187	-0.0129	0.0002	0.0134	-0.0006	0.0647	0.0847	0.0126	-0.0077	0.0453	0.0622	0.0013	-0.0073	-0.0158	0.0102	0.0259	-0.0131	0.0022
9798_87	9798	87	0.9815	0.9706		0.9839	0.9773	0.95	0.973	0.9559	0.037037	0.0588235	0	0.0322581	0.0449318	0.0962025	0.0533135	0.0856	-	-	-	-	1	1	1	1	-0.021527	-0.003959	-0.02557	-0.0218	0.006	0.0254	-0.0175	-0.0188	0.0029	-0.0146	-0.0197	0.0088	-0.0127	-0.0014	-0.0156	0.0362	0.0029	-0.0008	-0.0145	-0.0216	0.0139	-0.0121	-0.012
9813_37	9813	37	0.7778	0.7059	0.6176	0.6714	0.8333	0.7763	0.7297	0.7879	0.3522	0.427806	0.479368	0.44762	0.280898	0.351929	0.399851	0.339394	1	0.0898	0.4756	0.7129	1	1	1	0.6048	0.057724	0.012418	0.069425	-0.0147	0.041	-0.0107	0.0125	-0.0215	-0.0088	-0.0042	0.0266	0.1017	0.0586	-0.016	-0.0121	0.0438	0.0142	-0.0018	-0.0102	-0.0247	0.0129	-0.0056	0.0192
9832_59	9832	59	0.1296	0.2059	0.1757	0.1944	0.0444	0.0641	0.0541	0.1143	0.229907	0.3369	0.293595	0.317683	0.0858933	0.121546	0.103665	0.205383	1	0.5348	1	0.0986	1	1	1	1	0.034036	0.025631	0.058795	-0.0023	-0.0072	-0.0196	-0.0037	-0.0273	-0.0148	0.0372	0.1288	0.0774	0.0939	0.0117	0.0791	0.0457	0.0589	-0.0077	0.0216	0.0975	0.0577	0.0717	-0.011
9837_89	9837	89	0.3654	0.5625	0.4167	0.2429	0.1222	0.0658	0.027	0.0294	0.47285	0.508062	0.492958	0.373086	0.216978	0.124561	0.0533135	0.0579441	0.2114	1	0.1792	0.1525	1	1	1	1	-0.094147	0.192914	0.116929	0.0476	-0.0107	0.0234	0.0194	0.1861	0.0563	0.1481	0.3919	0.1975	0.0398	0.2413	0.5051	0.2835	0.1061	0.0073	0.3265	0.5993	0.3562	0.1762	0.0498
9846_61	9846	61	0.0962		0.0139	0.0139	0.0233	0.0897	0.0789	0.1212	0.177223	0	0.0277778	0.0277778	0.0459651	0.1655	0.147368	0.216318	1	-	-	-	1	1	0.192	1	-0.007744	0.023773	0.016213	0.06	0.0564	-0.0117	0.0564	-0.0117	-0.0141	0.0398	-0.0041	-0.0104	-0.0104	-0.0146	0.0478	0.0436	0.0436	0.0307	-0.0165	0.032	0.0295	0.0295	0.0178
9847_82	9847	82	0.7963	0.9062	0.8857	0.9306	0.9419				0.330537	0.175406	0.205383	0.131064	0.110807	0	0	0	1	1	1	1	1	-	-	-	-0.059247	0.069081	0.013927	0.0195	0.0151	-0.0186	0.0633	-0.0173	-0.0008	0.0858	-0.0104	0.0087	-0.0111	0.2292	0.1365	0.1109	0.0614	0.0453	0.2234	0.1314	0.1078	0.0593	0.0437
9851_34	9851	34	0.0185	0.0588	0.0263					0.0143	0.037037	0.114082	0.0519289	0	0	0	0	0.0285714	-	1	1	-	-	-	-	-	-0.020229	0.012335	-0.007644	0.001	-0.0146	-0.0059	0.0055	0.0697	0.0125	0.009	0.0817	0.016	-	0.0076	0.0766	0.0145	-	-	0.0065	0.0732	0.0135	-	-
9858_57	9858	57	0.3269	0.25	0.2162	0.3	0.407	0.3947	0.4079	0.5	0.448719	0.387094	0.343576	0.426086	0.488372	0.484211	0.489474	0.507246	0.0695	1	0.6579	0.219	0.341	0.1801	0.0911	0.0389	0.185883	0.020151	0.202288	-0.0188	0.0114	-0.0207	-0.021	-0.0217	0.002	-0.0022	0.034	0.0699	0.0118	-0.0115	0.019	0.0576	0.0024	-0.0124	-0.008	0.0258	0.0669	0.0075	-0.0131
9861_67	9861	67	0.1296	0.25	0.1351	0.1143	0.1667	0.05	0.1081	0.0588	0.229907	0.387094	0.236949	0.205383	0.281124	0.0962025	0.195484	0.112379	0.3566	1	0.1021	0.0416	0.5713	0.0772	0.3477	1	0.147591	0.011876	0.157714	0.022	-0.0206	0.0194	-0.0212	0.0398	-0.0175	-0.0092	0.0033	-0.0093	-0.0027	0.0214	0.1649	0.0256	0.0083	0.056	-0.017	0.052	-0.0137	-0.0183	0.0022
9865_69	9865	69	0.9259	0.9706	0.9861	0.9583	0.9333	0.875	0.8649	0.8824	0.139763	0.0588235	0.0277778	0.0809861	0.125842	0.22152	0.236949	0.210712	1	-	-	1	1	0.0884	0.1003	0.3721	0.1595	0.012243	0.16979	-0.0045	0.0315	-0.0154	-0.0056	-0.0195	0.0006	-0.0137	-0.0064	0.0215	-0.006	-0.0051	0.0246	0.0721	0.0275	0.006	-0.0004	0.0325	0.0841	0.0362	0.012
9868_64	9868	64	0.94	0.9412	0.9595	0.9412	0.9222	0.8974	0.8947	0.9545	0.115104	0.114082	0.0788595	0.112379	0.145069	0.186479	0.190876	0.0881121	1	1	1	1	1	1	1	1	-0.070592	-0.004137	-0.075021	-0.0243	-0.0122	-0.0174	-0.0168	-0.0216	-0.0101	-0.0124	-0.0166	0.0005	-0.0094	-0.0036	-0.0077	0.0163	0	-0.0072	-0.0024	-0.0066	0.0183	0.0013	-0.0065
9870_64	9870	64	0.0385			0.0152	0.0526		0.037	0.0238	0.0754154	0	0	0.030303	0.101053	0	0.0726778	0.047619	1	-	-	-	1	-	1	-	-0.023638	0.003513	-0.020042	0.0067	0.0261	-	-0.0061	-0.0123	-0.0005	-0.0136	0.0171	0.0354	0.0069	0.0261	-	-	-0.0005	0.0354	-0.0188	0.0054	0.024	-0.0069	-0.0127
9878_47	9878	47	0.02	0.0588	0.1471	0.1429	0.0595	0.15	0.0857	0.1379	0.04	0.114082	0.254609	0.248449	0.11331	0.258227	0.159006	0.241983	-	1	1	0.5288	1	0.1859	1	1	-0.000109	0.010111	0.010002	-0.0025	0.0773	0.018	0.0695	0.0111	-0.0141	0.0028	-0.0201	0.0308	0.0255	0.0713	0.0133	-0.0145	-0.0156	0.0296	0.0229	-0.0156	0.0056	0.0015	-0.0072
9881_27	9881	27	0.3654	0.4062	0.3143	0.3056	0.2727	0.4359	0.2973	0.3548	0.47285	0.497981	0.437266	0.430361	0.401255	0.498169	0.423546	0.465361	1	0.292	0.245	0.6968	1	1	1	0.4369	0.070526	-0.001114	0.069491	-0.0253	-0.0128	-0.0107	-0.0091	-0.0045	-0.0164	0.0053	0.0179	-0.01	-0.0106	-0.0052	-0.0227	0.0166	0.0223	0.0456	-0.0053	0.0017	-0.0148	-0.0143	-0.0108
9891_27	9891	27	0.0185		0.0132	0.0556		0.0256	0.0132	0.0286	0.037037	0	0.0263158	0.106417	0	0.0506154	0.0263158	0.0563143	-	-	-	1	-	1	-	1	-0.020592	0.002253	-0.018292	-0.0091	-0.0151	-0.0121	0.0022	0.0213	0.0143	0.01	-	0.0023	0.0508	-0.0146	-0.0024	-0.0089	-0.0013	0.016	-0.0151	-0.0121	-0.0133	0.0143	0.0023
9901_88	9901	88		0.9688	0.9118	0.9265	0.9286	0.9545	0.9595	0.9091	0	0.0625	0.1633	0.138279	0.134252	0.0881121	0.0788595	0.167833	-	-	1	1	1	1	1	1	-0.061802	0.001631	-0.06007	0.0174	0.0656	0.0033	0.0517	-0.0062	-0.0123	0.0459	-0.0064	-0.0105	-0.0126	0.0256	-0.0206	0.0005	-0.0073	-0.0069	0.02	-0.0212	0.0058	-0.0033	-0.0032
9907_21	9907	21	0.6852	0.5	0.5676	0.4706	0.4091	0.4306	0.4143	0.4844	0.439552	0.515153	0.497595	0.505706	0.489027	0.497261	0.49234	0.507441	0.0286	0.358	1	0.7407	1	0.3281	0.4962	0.4805	-0.077831	0.019011	-0.05734	0.0555	0.0156	-0.011	0.0763	-0.0198	0.004	0.1305	-0.0018	0.0371	-0.0057	0.112	-0.0076	0.0245	-0.0104	-0.0106	0.1242	-0.0072	0.0314	-0.0097	-0.0135
9917_29	9917	29		0.0294	0.0303	0.0294	0.0444	0.0278	0.0312	0.25	0	0.0588235	0.0596727	0.0579441	0.0858933	0.0547722	0.0615094	0.381357	-	-	0.0161	0.0159	1	1	1	0.0489	0.342144	0.09414	0.404074	0.0131	-0.0074	-0.0386	-0.0082	-0.0382	-0.0308	0.0211	-0.0171	-0.0149	-0.0142	0.0078	-0.0219	-0.0221	-0.0218	-0.0084	0.0114	-0.0227	-0.0235	-0.0232	-0.0108
9918_64	9918	64	0.9259	0.9688	0.973	0.9857			0.9865		0.139763	0.0625	0.0533135	0.0285714	0	0	0.027027	0	1	-	1	-	-	-	-	-	-0.032642	0.019462	-0.012545	-0.0073	0.0093	-0.0223	0.03	-0.0156	-0.0099	0.0838	0.0381	0.018	0.0037	0.0742	0.0306	0.0144	0.0012	-	0.033	-0.0141	-0.0089	-0.0141	0.0027
9952_10	9952	10	0.3704	0.1765	0.2639	0.2143	0.2889	0.2564	0.3514	0.3636	0.475193	0.299465	0.393975	0.341614	0.41548	0.386279	0.462051	0.46993	0.6936	1	1	0.3029	0.2927	1	1	0.2597	-0.069515	0.006495	-0.062568	0.0666	0.0114	0.0013	0.0454	-0.0124	-0.0053	0.0025	0.0161	-0.0095	0.0045	0.016	-0.0014	-0.0126	-0.0067	-0.0079	-0.0143	0.0519	0.0049	0.0335	-0.0019
9973_65	9973	65	0.0227				0.0286		0.0781	0.1346	0.0454545	0	0	0	0.0563143	0	0.146328	0.237558	-	-	-	-	1	-	1	1	-0.086124	0.056585	-0.024665	-0.0092	0.0081	-	0.0096	-	-	-0.018	-0.003	0.0122	0.0135	0.0088	-	-	-	0.0128	0.0109	0.0367	0.0631	0.0659	0.0105
[truncated: 5,251 more rows]
[truncated: 8 more columns]

## Sheet: Table S3
Locus	Tag ID	Position		Bayescan					OutFLANK (pval)
[truncated: 142 more rows]
